# Supplementary material for: Population genomic analysis of clinical ST15 Klebsiella pneumoniae strains in China
Source: Front Microbiol. 2023 Nov 15;14:1272173. doi: 10.3389/fmicb.2023.1272173 (PMC10684719; doi:10.3389/fmicb.2023.1272173)
Supplement: Supplementary Table S1 — Metadata and genotyping results of 287 public China’s ST15 Kpn genomes from the PATRIC database. [file Table_1.XLSX]

## Sheet: Metadata
	Metadata									Genomic information
Strain	Genome Status	Geographic Location	State	Origin	BioProject Accession	BioSample Accession	Assembly Accession	Collection Date	Collection Year	clades	ST	virulence_score	resistance_score	num_resistance_classes	num_resistance_genes	Yersiniabactin	YbST	Colibactin	CbST	Aerobactin	AbST	Salmochelin	SmST	RmpADC	RmST	rmpA2	K_locus	K_type	K_locus_confidence	O_locus	O_type	O_locus_confidence	AGly_acquired	Col_acquired	Fcyn_acquired	Flq_acquired	Gly_acquired	MLS_acquired	Phe_acquired	Rif_acquired	Sul_acquired	Tet_acquired	Tgc_acquired	Tmt_acquired	Bla_acquired	Bla_inhR_acquired	Bla_ESBL_acquired	Bla_ESBL_inhR_acquired	Bla_Carb_acquired
SCKP-LL83	WGS	China: Sichuan, Deyang	Sichuan	Human	PRJNA353728	SAMN07371089	GCF_002252415.1	2017-02-01	2017	C2	ST15	0	3	12	20	-	0	-	0	-	0	-	0	-	0	-	KL106	unknown (KL106)	Good	O1/O2v2	O2afg	Very high	aac(6')-Ib-cr.v2;aadA16*;ant(2'')-Ia;aph(3')-IIa*;aph(3')-Ia^;armA	mcr-1.1	-	qnrB4*;qnrS1	-	mphA;mphE.v2^	floR.v1	arr-3	sul1	tet(A).v2	-	dfrA27	DHA-1;TEM-1D.v1^	-	CTX-M-3	-	NDM-5
WCHKP9G2	WGS	China: Sichuan, Chengdu	Sichuan	Human	PRJNA353728	SAMN06671961	GCF_002257855.1	2015-05-01	2015	C2	ST15	1	2	10	17	ybt 10; ICEKp4	381-1LV	-	0	-	0	-	0	-	0	-	KL28	K28	Good	O1/O2v1	O1	Good	aac(3)-IId^;aac(6')-Ib-cr.v2;aadA16*;aph3-Ia.v1;strA.v1^;strB.v1	-	-	qnrS1	-	mphA	floR.v1	arr-3	sul1;sul1;sul2*	tet(A).v1	-	dfrA27	-	-	CTX-M-3	-	KPC-2
L111	WGS	China: Zhejiang, Hangzhou	Zhejiang	Human	PRJNA390758	SAMN07251790	GCF_002262785.1	2016-07-01	2016	C2	ST15	1	2	7	7	ybt 14; ICEKp12	143-3LV	-	0	-	0	-	0	-	0	-	KL19	K19	High	O1/O2v2	O1	Perfect	aac(3)-IId^;aadA2^	-	-	-	-	-	-	-	sul1	-	-	dfrA12	TEM-1D.v1^	-	CTX-M-15	-	KPC-2
K4311	WGS	China:Anhui	Anhui	Human	PRJNA393804	SAMN07345010	GCF_002264425.1	2015-08-14	2015	C2	ST15	0	2	9	16	-	0	-	0	-	0	-	0	-	0	-	KL19	K19	High	O1/O2v2	O1	Perfect	aac(3)-IId^;aac(6')-Ib-cr.v2;aadA2^;aph3-Ia.v1^;strA.v1^;strB.v1	-	-	-	-	mphA	CatB4.v1;floR.v1*	-	sul1;sul2^	-	-	dfrA12	OXA-1;TEM-1D.v1^	-	CTX-M-15	-	KPC-2
AMF_T3	WGS	China: Hangzhou	Zhejiang	Human	PRJNA430766	SAMN08378541	GCF_003143735.1	2015-10-13	2015	C2	ST15	1	2	6	6	ybt 14; ICEKp12	143-3LV	-	0	-	0	-	0	-	0	-	KL19	K19	High	O1/O2v2	O1	Perfect	aac(3)-IId^;aadA2^	-	-	-	-	mphA	-	-	sul1	-	-	dfrA12	-	-	-	-	KPC-2
AMF_T1	WGS	China: Hangzhou	Zhejiang	Human	PRJNA430765	SAMN08378535	GCF_003143715.1	2015-08-18	2015	C2	ST15	1	2	10	13	ybt 14; ICEKp12	143-3LV	-	0	-	0	-	0	-	0	-	KL19	K19	High	O1/O2v2	O1	Perfect	aac(3)-IId^;aac(6')-Ib-cr.v2;aadA2^;aph3-Ia.v1^	-	-	-	-	mphA	CatB4.v1	-	sul1	tet(A).v1	-	dfrA12	OXA-1;TEM-1D.v1^	-	CTX-M-15	-	KPC-2
SWKPS25	WGS	China: Lu Zhou	Sichuan	Human	PRJNA485953	SAMN09831779	GCF_003419985.1	2018-05-01	2018	C2	ST15	1	2	3	2	ybt 14; ICEKp12	143-3LV	-	0	-	0	-	0	-	0	-	KL19	K19	High	O1/O2v2	O1	Perfect	aac(3)-IId^	-	-	-	-	-	-	-	-	-	-	-	-	-	-	-	KPC-2
KP17-15	Complete	China: Henan	Henan	Human	PRJNA505940	SAMN10439690	GCF_003855535.1	2017-11-03	2017	C2	ST15	1	0	2	1	ybt 14; ICEKp12	143-3LV	-	0	-	0	-	0	-	0	-	KL19	K19	High	O1/O2v2	O1	Perfect	aac(3)-IId^	-	-	-	-	-	-	-	-	-	-	-	-	-	-	-	-
KP17-16	Complete	China: Henan	Henan	Human	PRJNA505947	SAMN10439712	GCF_003855555.1	2017-11-10	2017	C2	ST15	1	0	2	1	ybt 14; ICEKp12	143-3LV	-	0	-	0	-	0	-	0	-	KL19	K19	High	O1/O2v2	O1	Perfect	aac(3)-IId^	-	-	-	-	-	-	-	-	-	-	-	-	-	-	-	-
NJJYYY54-CR	WGS	China: Jiangsu,Nanjing	Jiangsu	Human	PRJNA510171	SAMN10600538	GCF_006130495.1	2015-09-19	2015	C2	ST15	1	2	11	15	ybt 14; ICEKp12	143-3LV	-	0	-	0	-	0	-	0	-	KL19	K19	High	O1/O2v2	O1	Perfect	aac(3)-IId^;aac(3)-IV^;aac(6')-Ib-cr.v2;aph3-Ia.v1^	-	fosA3	-	-	mphA	catB3.v2;floR.v1*?	arr-3	sul2	tet(A).v1	-	-	OXA-1;TEM-1D.v1^	-	CTX-M-15^	-	KPC-2
NJSXKYY20-CR	WGS	China: Jiangsu,Nanjing	Jiangsu	Human	PRJNA510171	SAMN10600508	GCF_006130765.1	2015-07-07	2015	C2	ST15	1	2	3	2	ybt 14; ICEKp12	143-3LV	-	0	-	0	-	0	-	0	-	KL19	K19	High	O1/O2v2	O1	Perfect	aac(3)-IId^	-	-	-	-	-	-	-	-	-	-	-	-	-	-	-	KPC-2
GCMMYY6-CR	WGS	China: Jiangsu,Nanjing	Jiangsu	Human	PRJNA510171	SAMN10600498	GCF_006130925.1	2015-03-30	2015	C2	ST15	1	1	8	10	ybt 10; ICEKp4 (truncated)	28-1LV	-	0	-	0	-	0	-	0	-	KL24	K24	High	O1/O2v1	O1	Very high	aac(6')-Ib-cr.v2;aadA2^	-	-	qnrS1	-	mphA	CatB4.v1	-	sul1	-	-	dfrA12	OXA-1;TEM-1D.v1^	-	CTX-M-15	-	-
NJDCYY30-CR	WGS	China: Jiangsu,Nanjing	Jiangsu	Human	PRJNA510171	SAMN10600518	GCF_006131275.1	2015-09-21	2015	C2	ST15	1	2	10	13	ybt 14; ICEKp12	143-3LV	-	0	-	0	-	0	-	0	-	KL19	K19	High	O1/O2v2	O1	Perfect	aac(3)-IId^;aac(6')-Ib-cr.v2;aadA2^;aph3-Ia.v1^	-	-	-	-	mphA	CatB4.v1	-	sul1	tet(A).v1	-	dfrA12	OXA-1;TEM-1D.v1^	-	CTX-M-15^	-	KPC-2
NJSXKYY18-CR	WGS	China: Jiangsu,Nanjing	Jiangsu	Human	PRJNA510171	SAMN10600506	GCF_006131365.1	2015-06-12	2015	C2	ST15	1	2	10	13	ybt 14; ICEKp12	143-3LV	-	0	-	0	-	0	-	0	-	KL19	K19	Good	O1/O2v2	O1	Perfect	aac(3)-IId^;aac(6')-Ib-cr.v2;aadA2^;aph3-Ia.v1^	-	-	-	-	mphA	CatB4.v1	-	sul1	tet(A).v1	-	dfrA12	OXA-1;TEM-1D.v1^	-	CTX-M-15^	-	KPC-2
H415-2	WGS	China: Hangzhou	Zhejiang	Human	PRJNA484098	SAMN09759649	GCF_006349165.1	#	2018	C1	ST15	4	2	8	11	ybt 16; ICEKp12	277	-	0	iuc 1	1	-	0	-	0	rmpA2_9	KL112	unknown (KL112)	Very high	O1/O2v1	O1	Very high	aac(6')-Ib;rmtF;strA.v1^;strB.v1	-	-	qnrB1.v2^	-	-	-	arr-2	sul2	-	-	dfrA14.v2*	TEM-1D.v1^	-	CTX-M-15	-	OXA-232
H415-1	WGS	China: Hangzhou	Zhejiang	Human	PRJNA484098	SAMN09759648	GCF_006349175.1	#	2018	C1	ST15	4	2	8	11	ybt 16; ICEKp12	277	-	0	iuc 1	1	-	0	-	0	rmpA2_9	KL112	unknown (KL112)	Very high	O1/O2v1	O1	Very high	aac(6')-Ib;rmtF;strA.v1^;strB.v1	-	-	qnrB1.v2^	-	-	-	arr-2	sul2	-	-	dfrA14.v2*	TEM-1D.v1^	-	CTX-M-15	-	OXA-232
G412-2	WGS	China: Hangzhou	Zhejiang	Human	PRJNA484098	SAMN09759645	GCF_006349185.1	#	2018	C1	ST15	1	2	8	11	ybt 16; ICEKp12	277	-	0	-	0	-	0	-	0	-	KL112	unknown (KL112)	Very high	O1/O2v1	O1	Very high	aac(6')-Ib;rmtF;strA.v1^;strB.v1	-	-	qnrB1.v2^	-	-	-	arr-2	sul2	-	-	dfrA14.v2*	TEM-1D.v1^	-	CTX-M-15	-	OXA-232
G415-1	WGS	China: Hangzhou	Zhejiang	Human	PRJNA484098	SAMN09759646	GCF_006349195.1	#	2018	C1	ST15	4	2	8	11	ybt 16; ICEKp12	277	-	0	iuc 1	1	-	0	-	0	rmpA2_9	KL112	unknown (KL112)	Very high	O1/O2v1	O1	Good	aac(6')-Ib;rmtF;strA.v1^;strB.v1	-	-	qnrB1.v2^	-	-	-	arr-2	sul2	-	-	dfrA14.v2*	TEM-1D.v1^	-	CTX-M-15	-	OXA-232
H420-4	WGS	China: Hangzhou	Zhejiang	Human	PRJNA484098	SAMN09759650	GCF_006349205.1	#	2018	C1	ST15	4	2	8	11	ybt 16; ICEKp12	277	-	0	iuc 1	1	-	0	-	0	rmpA2_9	KL112	unknown (KL112)	Very high	O1/O2v1	O1	Very high	aac(6')-Ib;rmtF;strA.v1^;strB.v1	-	-	qnrB1.v2^	-	-	-	arr-2	sul2	-	-	dfrA14.v2*	TEM-1D.v1^	-	CTX-M-15	-	OXA-232
G407-2	WGS	China: Hangzhou	Zhejiang	Human	PRJNA484098	SAMN09759644	GCF_006349225.1	#	2018	C1	ST15	4	2	8	11	ybt 16; ICEKp12	277	-	0	iuc 1	1	-	0	-	0	rmpA2_9	KL112	unknown (KL112)	Very high	O1/O2v1	O1	Very high	aac(6')-Ib;rmtF;strA.v1^;strB.v1	-	-	qnrB1.v2^	-	-	-	arr-2	sul2	-	-	dfrA14.v2*	TEM-1D.v1^	-	CTX-M-15	-	OXA-232
E104-1	WGS	China: Hangzhou	Zhejiang	Human	PRJNA484098	SAMN09759642	GCF_006349245.1	#	2018	C1	ST15	4	2	8	11	ybt 16; ICEKp12	277	-	0	iuc 1	1	-	0	-	0	rmpA2_9	KL112	unknown (KL112)	Good	O1/O2v1	O1	Very high	aac(6')-Ib;rmtF;strA.v1^;strB.v1	-	-	qnrB1.v2^	-	-	-	arr-2	sul2	-	-	dfrA14.v2*	TEM-1D.v1^	-	CTX-M-15	-	OXA-232
H401-2	WGS	China: Hangzhou	Zhejiang	Human	PRJNA484098	SAMN09759647	GCF_006349275.1	#	2018	C1	ST15	4	2	8	11	ybt 16; ICEKp12	277	-	0	iuc 1	1	-	0	-	0	rmpA2_9	KL112	unknown (KL112)	Very high	O1/O2v1	O1	Very high	aac(6')-Ib;rmtF;strA.v1^;strB.v1	-	-	qnrB1.v2^	-	-	-	arr-2	sul2	-	-	dfrA14.v2*	TEM-1D.v1^	-	CTX-M-15	-	OXA-232
E111-1	WGS	China: Hangzhou	Zhejiang	Human	PRJNA484098	SAMN09759643	GCF_006349315.1	#	2018	C1	ST15	4	2	8	11	ybt 16; ICEKp12	277	-	0	iuc 1	1	-	0	-	0	rmpA2_9	KL112	unknown (KL112)	Very high	O1/O2v1	O1	Very high	aac(6')-Ib;rmtF;strA.v1^;strB.v1	-	-	qnrB1.v2^	-	-	-	arr-2	sul2	-	-	dfrA14.v2*	TEM-1D.v1^	-	CTX-M-15	-	OXA-232
SHK096	WGS	China: Shanghai	Shanghai	Human	PRJNA523565	SAMN10979499	GCF_008634545.1	2017-10-23	2017	C1	ST15	4	2	8	11	ybt 16; ICEKp12	277	-	0	iuc 1	1	-	0	-	0	rmpA2_9	KL112	unknown (KL112)	Very high	O1/O2v1	O1	Very high	aac(6')-Ib;rmtF;strA.v1^;strB.v1	-	-	qnrB1.v2^	-	-	-	arr-2	sul2	-	-	dfrA14.v2*	TEM-1D.v1^	-	CTX-M-15	-	OXA-232
SHK072	WGS	China: Shanghai	Shanghai	Human	PRJNA523565	SAMN10979498	GCF_008634555.1	2016-07-26	2016	C1	ST15	4	2	8	11	ybt 16; ICEKp12	277	-	0	iuc 1	1	-	0	-	0	rmpA2_9	KL112	unknown (KL112)	Very high	O1/O2v1	O1	Very high	aac(6')-Ib;rmtF;strA.v1^;strB.v1	-	-	qnrB1.v2^	-	-	-	arr-2	sul2	-	-	dfrA14.v2*	TEM-1D.v1^	-	CTX-M-15	-	OXA-232
SHK103	WGS	China: Shanghai	Shanghai	Human	PRJNA523565	SAMN10979500	GCF_008634565.1	2017-10-27	2017	C1	ST15	4	2	8	11	ybt 16; ICEKp12	277	-	0	iuc 1	1	-	0	-	0	rmpA2_9	KL112	unknown (KL112)	Very high	O1/O2v1	O1	Very high	aac(6')-Ib;rmtF;strA.v1^;strB.v1	-	-	qnrB1.v2^	-	-	-	arr-2	sul2	-	-	dfrA14.v2*	TEM-1D.v1^	-	CTX-M-15	-	OXA-232
SHK128	WGS	China: Shanghai	Shanghai	Human	PRJNA523565	SAMN10979501	GCF_008634585.1	2017-06-14	2017	C1	ST15	4	2	8	11	ybt 16; ICEKp12	277	-	0	iuc 1	1	-	0	-	0	rmpA2_9	KL112	unknown (KL112)	Very high	O1/O2v1	O1	Very high	aac(6')-Ib;rmtF;strA.v1^;strB.v1	-	-	qnrB1.v2^	-	-	-	arr-2	sul2	-	-	dfrA14.v2*	TEM-1D.v1^	-	CTX-M-15	-	OXA-232
SHK140	WGS	China: Shanghai	Shanghai	Human	PRJNA523565	SAMN10979502	GCF_008634595.1	2017-09-29	2017	C1	ST15	4	2	8	11	ybt 16; ICEKp12	277	-	0	iuc 1	1	-	0	-	0	rmpA2_9	KL112	unknown (KL112)	Very high	O1/O2v1	O1	Very high	aac(6')-Ib;rmtF;strA.v1^;strB.v1	-	-	qnrB1.v2^	-	-	-	arr-2	sul2	-	-	dfrA14.v2*	TEM-1D.v1^	-	CTX-M-15	-	OXA-232
SHK059	WGS	China: Shanghai	Shanghai	Human	PRJNA523565	SAMN10979497	GCF_008634675.1	2016-05-06	2016	C1	ST15	4	2	8	11	ybt 16; ICEKp12	277	-	0	iuc 1	1	-	0	-	0	rmpA2_9	KL112	unknown (KL112)	Very high	O1/O2v1	O1	Very high	aac(6')-Ib;rmtF;strA.v1^;strB.v1	-	-	qnrB1.v2^	-	-	-	arr-2	sul2	-	-	dfrA14.v2*	TEM-1D.v1^	-	CTX-M-15	-	OXA-232
SHK051	WGS	China: Shanghai	Shanghai	Human	PRJNA523565	SAMN10979496	GCF_008634705.1	2016-02-27	2016	C1	ST15	4	2	8	11	ybt 16; ICEKp12	277	-	0	iuc 1	1	-	0	-	0	rmpA2_9*-34%	KL112	unknown (KL112)	Very high	O1/O2v1	O1	Very high	aac(6')-Ib;rmtF;strA.v1^;strB.v1	-	-	qnrB1.v2^	-	-	-	arr-2	sul2	-	-	dfrA14.v2*	TEM-1D.v1^	-	CTX-M-15	-	OXA-232
SHK022	WGS	China: Shanghai	Shanghai	Human	PRJNA523565	SAMN10979493	GCF_008634715.1	2015-12-20	2015	C1	ST15	4	2	8	11	ybt 16; ICEKp12	277	-	0	iuc 1	1	-	0	-	0	rmpA2_9	KL112	unknown (KL112)	Very high	O1/O2v1	O1	Very high	aac(6')-Ib;rmtF;strA.v1^;strB.v1	-	-	qnrB1.v2^	-	-	-	arr-2	sul2	-	-	dfrA14.v2*	TEM-1D.v1^	-	CTX-M-15	-	OXA-232
SHK038	WGS	China: Shanghai	Shanghai	Human	PRJNA523565	SAMN10979495	GCF_008634725.1	2016-10-04	2016	C1	ST15	4	2	8	11	ybt 16; ICEKp12	277	-	0	iuc 1	1	-	0	-	0	rmpA2_9	KL112	unknown (KL112)	Very high	O1/O2v1	O1	Very high	aac(6')-Ib;rmtF;strA.v1^;strB.v1	-	-	qnrB1.v2^	-	-	-	arr-2	sul2	-	-	dfrA14.v2*	TEM-1D.v1^	-	CTX-M-15	-	OXA-232
SHK032	WGS	China: Shanghai	Shanghai	Human	PRJNA523565	SAMN10979494	GCF_008634755.1	2016-01-05	2016	C1	ST15	4	2	8	11	ybt 16; ICEKp12	277	-	0	iuc 1	1	-	0	-	0	rmpA2_9*-39%	KL112	unknown (KL112)	Very high	O1/O2v1	O1	Very high	aac(6')-Ib;rmtF;strA.v1^;strB.v1	-	-	qnrB1.v2^	-	-	-	arr-2	sul2	-	-	dfrA14.v2*	TEM-1D.v1^	-	CTX-M-15	-	OXA-232
SHK012	WGS	China: Shanghai	Shanghai	Human	PRJNA523565	SAMN10979492	GCF_008634795.1	2015-10-25	2015	C1	ST15	4	2	8	11	ybt 16; ICEKp12	277	-	0	iuc 1	1	-	0	-	0	rmpA2_9	KL112	unknown (KL112)	Very high	O1/O2v1	O1	Very high	aac(6')-Ib;rmtF;strA.v1^;strB.v1	-	-	qnrB1.v2^	-	-	-	arr-2	sul2	-	-	dfrA14.v2*	TEM-1D.v1^	-	CTX-M-15	-	OXA-232
42338	WGS	China: Hangzhou, Zhejiang	Zhejiang	Human	PRJNA574750	SAMN12868597	GCF_008830585.1	2016-11-23	2016	C4	ST15	4	2	6	7	ybt 14; ICEKp12	143-3LV	-	0	iuc 1	1	-	0	-	0	rmpA2_8-60%	KL24	K24	Good	O1/O2v1	O1	Very high	armA	-	-	-	-	mphA;mphE.v2;msrE	-	-	sul1	-	-	-	DHA-1	-	-	-	KPC-2
39929	WGS	China: Hangzhou, Zhejiang	Zhejiang	Human	PRJNA574750	SAMN12868595	GCF_008830725.1	2016-04-02	2016	C4	ST15	4	2	2	1	ybt 14; ICEKp12	143-3LV	-	0	iuc 1	1	-	0	-	0	rmpA2_8-60%	KL24	K24	Good	O1/O2v1	O1	Very high	-	-	-	-	-	-	-	-	-	-	-	-	-	-	-	-	KPC-2
fc53	WGS	China: Jinhua	Zhejiang	Human	PRJNA561426	SAMN12618105	GCF_009811985.1	2018-08-23	2018	C2	ST15	1	2	8	7	ybt 14; ICEKp12	143-3LV	-	0	-	0	-	0	-	0	-	KL19	K19	High	O1/O2v2	O1	Perfect	aac(3)-IId^	-	-	-	-	mphA	-	-	sul1	-	-	dfrA12	TEM-1D.v1^	-	CTX-M-15	-	KPC-2
WSD411	Complete	China: Hangzhou, Zhejiang	Zhejiang	Human	PRJNA575105	SAMN12877715	GCF_009884415.1	2018-08-26	2018	C1	ST15	4	2	8	12	ybt 16; ICEKp12	277	-	0	iuc 1	1	-	0	-	0	rmpA2_9	KL112	unknown (KL112)	Very high	O1/O2v1	O1	Very high	aac(6')-Ib;rmtF;strA.v1^;strB.v1	-	-	qnrB1.v2^	-	-	-	arr-2	sul2	-	-	dfrA14.v2*	TEM-1D.v1^	-	CTX-M-15;CTX-M-15	-	OXA-232
CL3213	WGS	China:Jiangsu	Jiangsu	Human	PRJNA476096	SAMN10371632	GCF_009901985.1	2012-02-01	2012	C2	ST15	0	2	10	14	-	0	-	0	-	0	-	0	-	0	-	KL19	K19	Good	O1/O2v2	O1	Good	aac(3)-IId^;aac(6')-Ib-cr.v2;aadA2^;aph3-Ia.v1^	-	-	qnrS1	-	mphA	CatB4.v1	-	sul1	tet(A).v1	-	dfrA12	LAP-2;OXA-1	-	CTX-M-15	-	KPC-2
CL2079	WGS	China:Jiangsu	Jiangsu	Human	PRJNA476096	SAMN10371625	GCF_009902145.1	2012-09-01	2012	C4	ST15	4	2	6	7	ybt 14; ICEKp12	143-3LV	-	0	iuc 1	1	-	0	-	0	rmpA2_8-60%	KL24	K24	Good	O1/O2v1	O1	Very high	armA	-	-	qnrB4	-	mphE.v2;msrE	-	-	sul1	-	-	-	DHA-1	-	-	-	KPC-2
E8	WGS	China	Zhejiang	Human	PRJEB34922	SAMEA6099373	GCF_902506955.1	#	2012	C2	ST15	0	0	9	16	-	0	-	0	-	0	-	0	-	0	-	KL166	unknown (KL166)	Very high	O1/O2v2	O1	Very high	aac(6')-Ib-cr.v2;aadA16*;ant(2'')-Ia;aph(3')-Ia;armA	-	-	qnrB2.v2^;qnrB4	-	mphE.v2;msrE	catII.2*;floR.v1*	arr-3	sul1	tet(D)	-	dfrA27	DHA-1	-	-	-	-
SRRSH12	WGS	China	Zhejiang	Human	PRJEB34922	SAMEA6099392	GCF_902507205.1	#	2017	C2	ST15	1	2	8	8	ybt 14; ICEKp12	143-3LV	-	0	-	0	-	0	-	0	-	KL19	K19	High	O1/O2v2	O1	Perfect	aac(3)-IId^;aadA2^	-	-	-	-	mphA	-	-	sul1	-	-	dfrA12	TEM-1D.v1^	-	CTX-M-15	-	KPC-2
SRRSH66	WGS	China	Zhejiang	Human	PRJEB34922	SAMEA6099434	GCF_902507745.1	#	2017	C2	ST15	1	2	6	6	ybt 14; ICEKp12	143-3LV	-	0	-	0	-	0	-	0	-	KL19	K19	High	O1/O2v2	O1	Perfect	aac(3)-IId^;aadA2^	-	-	-	-	mphA	-	-	sul1	-	-	dfrA12	-	-	-	-	KPC-2
ZKP104	WGS	China	Zhejiang	Human	PRJEB34922	SAMEA6099474	GCF_902508665.1	#	2017	C2	ST15	1	2	10	13	ybt 14; ICEKp5 (truncated)	135-4LV	-	0	-	0	-	0	-	0	-	KL19	K19	High	O1/O2v2	O1	Perfect	aac(3)-IId^;aac(6')-Ib-cr.v2;aadA2^;aph3-Ia.v1^	-	-	-	-	mphA	CatB4.v1?	-	sul1	tet(A).v1	-	dfrA12	OXA-1;TEM-1D.v1^	-	CTX-M-15	-	KPC-2
ZKP162	WGS	China	Zhejiang	Human	PRJEB34922	SAMEA6099515	GCF_902508985.1	#	2017	C4	ST15	4	2	2	1	ybt 14; ICEKp12	143-3LV	-	0	iuc 1	1	-	0	-	0	rmpA2_8-60%	KL24	K24	Good	O1/O2v1	O1	Very high	-	-	-	-	-	-	-	-	-	-	-	-	-	-	-	-	KPC-2
ZKP164	WGS	China	Zhejiang	Human	PRJEB34922	SAMEA6099516	GCF_902509135.1	#	2017	C4	ST15	4	2	2	1	ybt 14; ICEKp12	143-3LV	-	0	iuc 1	1	-	0	-	0	rmpA2_8-60%	KL24	K24	Good	O1/O2v1	O1	Very high	-	-	-	-	-	-	-	-	-	-	-	-	-	-	-	-	KPC-2
C2974	Complete	China:Jinan	Shandong	Human	PRJNA534178	SAMN11479266	GCF_010183605.1	2016-10-18	2016	C2	ST15	1	2	5	6	ybt 14; ICEKp12	143-3LV	-	0	-	0	-	0	-	0	-	KL19	K19	High	O1/O2v2	O1	Perfect	aac(3)-IId^	-	-	qnrS1	-	-	-	-	-	-	-	-	TEM-1D.v1^	-	CTX-M-15	-	KPC-2;NDM-1
C2972	Complete	China:Jinan	Shandong	Human	PRJNA534178	SAMN11479265	GCF_010183625.1	2016-10-29	2016	C2	ST15	1	2	5	6	ybt 14; ICEKp12	143-3LV	-	0	-	0	-	0	-	0	-	KL19	K19	High	O1/O2v2	O1	Perfect	aac(3)-IId^	-	-	qnrS1	-	-	-	-	-	-	-	-	TEM-1D.v1^	-	CTX-M-15	-	KPC-2;NDM-1
C2601	Complete	China:Jinan	Shandong	Human	PRJNA534178	SAMN11479263	GCF_010183665.1	2017-01-17	2017	C2	ST15	1	2	5	6	ybt 14; ICEKp12	143-3LV	-	0	-	0	-	0	-	0	-	KL19	K19	High	O1/O2v2	O1	Perfect	aac(3)-IId^	-	-	qnrS1	-	-	-	-	-	-	-	-	TEM-1D.v1^	-	CTX-M-15	-	KPC-2;NDM-1
KP3020	Complete	China: Wenzhou	Zhejiang	Human	PRJNA662447	SAMN16085444	GCF_014725755.1	2018-09-01	2018	C2	ST15	1	2	7	8	ybt 10; ICEKp4	28-1LV	-	0	-	0	-	0	-	0	-	KL24	K24	Good	O1/O2v1	O2a	Very high	strA.v1^;strB.v1	-	-	-	-	mphA	-	-	sul2	tet(A).v1	-	-	TEM-1D.v1^;TEM-1D.v1^	-	-	-	KPC-2
HD6665	WGS	China: Yancheng	Jiangsu	Human	PRJNA631564	SAMN14883937	GCF_016757995.1	2018-12-01	2018	C1	ST15	4	2	8	11	ybt 16; ICEKp12	277	-	0	iuc 1	1	-	0	-	0	rmpA2_9	KL112	unknown (KL112)	Very high	O1/O2v1	O1	Very high	aac(6')-Ib;rmtF;strA.v1^;strB.v1	-	-	qnrB1.v2^	-	-	-	arr-2	sul2	-	-	dfrA14.v2*	TEM-1D.v1^	-	CTX-M-15	-	OXA-232
HD6703	WGS	China: Yancheng	Jiangsu	Human	PRJNA631564	SAMN14883939	GCF_016757945.1	2019-03-07	2019	C1	ST15	4	2	8	11	ybt 16; ICEKp12	277	-	0	iuc 1	1	-	0	-	0	rmpA2_9	KL112	unknown (KL112)	Very high	O1/O2v1	O1	Very high	aac(6')-Ib;rmtF;strA.v1^;strB.v1	-	-	qnrB1.v2^	-	-	-	arr-2	sul2	-	-	dfrA14.v2*	TEM-1D.v1^	-	CTX-M-15	-	OXA-232
HD6655	WGS	China: Yancheng	Jiangsu	Human	PRJNA631564	SAMN14883934	GCF_016758015.1	2018-10-02	2018	C1	ST15	4	2	8	11	ybt 16; ICEKp12	277	-	0	iuc 1	1	-	0	-	0	rmpA2_9	KL112	unknown (KL112)	Very high	O1/O2v1	O1	Very high	aac(6')-Ib;rmtF;strA.v1^;strB.v1	-	-	qnrB1.v2^	-	-	-	arr-2	sul2	-	-	dfrA14.v2*	TEM-1D.v1^	-	CTX-M-15	-	OXA-232
HN6-2	WGS	China: Henan	Henan	Human	PRJNA593933	SAMN13496450	GCF_016879865.1	#	2016	C2	ST15	0	1	13	41	-	0	-	0	-	0	-	0	-	0	-	KL166	unknown (KL166)	Very high	O1/O2v2	O1	Very high	aac(3)-IV^;aac(6')-Ib-cr.v2;aadA16*;aadA2;aadA^;ant(2'')-Ia;aph(3')-Ia^;aph(4)-Ia;aph3-Ia.v1^;armA;strA.v1^;strA.v1^;strB.v1	mcr-1.1;mcr-8.1	fosA3	qnrB2.v2^;qnrB4;qnrS1	-	mphE.v2;msrE	catII.2*;cmlA1*;floR.v1*;floR.v1*	arr-3	sul1;sul1;sul1;sul1;sul2;sul2;sul3	tet(D)	tmexC1^;tmexD1;toprJ1*	dfrA12;dfrA27	DHA-1	-	CTX-M-14	-	-
C1	WGS	China: Central China Fuwai Hospital of Zhengzhou University	Henan	Human	PRJNA705380	SAMN18087490	GCF_017291475.1	2018-03-13	2018	C2	ST15	0	2	9	15	-	0	-	0	-	0	-	0	-	0	-	KL19	K19	High	O1/O2v2	O1	Perfect	aac(3)-IId^;aac(6')-Ib-cr.v2;aadA2^;aph3-Ia.v1^;strA.v1*;strB.v1	-	-	-	-	mphA	CatB4.v1?	-	sul1;sul2	-	-	dfrA12	OXA-1;TEM-1D.v1^	-	CTX-M-15	-	KPC-2
C29	WGS	China: Central China Fuwai Hospital of Zhengzhou University	Henan	Human	PRJNA705380	SAMN18087512	GCF_017291585.1	2019-03-20	2019	C2	ST15	4	2	9	17	ybt 14; ICEKp12	143-3LV	-	0	iuc 1	1	-	0	-	0	rmpA2_8-60%	KL19	K19	High	O1/O2v2	O1	Perfect	aac(3)-IId^;aac(6')-Ib-cr.v2;aadA2^;aph3-Ia.v1^;armA	-	-	qnrB4	-	mphA;mphE.v2;msrE	CatB4.v1?	-	sul1	-	-	dfrA12	DHA-1;OXA-1;TEM-1D.v1^	-	CTX-M-15	-	KPC-2
C6	WGS	China: Central China Fuwai Hospital of Zhengzhou University	Henan	Human	PRJNA705380	SAMN18087494	GCF_017291815.1	2018-03-29	2018	C4	ST15	4	2	8	12	ybt 14; ICEKp12	143-3LV	-	0	iuc 1	1	-	0	-	0	rmpA2_8*	KL24	K24	Good	O1/O2v1	O1	Very high	aac(6')-IIa.v2;aadA2*;armA	-	-	qnrB4	-	msrE	catB11*	-	sul1;sul2	-	-	dfrA1.v1*	DHA-1;TEM-1D.v1^	-	-	-	KPC-2
18091903544	WGS	China: Zhengzhou	Henan	Human	PRJNA725121	SAMN18877804	GCF_018274785.1	2019-03-01	2019	C2	ST15	1	1	8	9	ybt 10; ICEKp4	381	-	0	-	0	-	0	-	0	-	KL28	K28	Very high	O1/O2v1	O1	Very high	aac(6')-Ib-cr.v2;aadA16*	-	-	qnrS1	-	mphA	-	arr-3	sul1	-	-	dfrA27	TEM-1D.v1^	-	CTX-M-3	-	-
kpn_04	WGS	China: Nanjing	Jiangsu	Human	PRJNA704477	SAMN18042954	GCF_018682535.1	2020-08-15	2020	C2	ST15	1	0	8	12	ybt 14; ICEKp12	143-3LV	-	0	-	0	-	0	-	0	-	KL19	K19	Very high	O1/O2v2	O1	Perfect	aac(3)-IId^;aac(6')-Ib-cr.v2	-	-	qnrS1	-	mphA	CatB4.v1;catII.2*	-	sul2	tet(A).v1;tet(A).v1	-	dfrA14.v2*	LAP-2;OXA-1	-	-	-	-
KP3295	Complete	China: Zhejiang	Zhejiang	Human	PRJNA745926	SAMN20170224	GCF_019334545.1	2018-08-21	2018	C1	ST15	4	2	8	12	ybt 16; ICEKp12	277	-	0	iuc 1	1	-	0	-	0	rmpA2_9	KL112	unknown (KL112)	Very high	O1/O2v1	O1	Very high	aac(6')-Ib;rmtF;strA.v1^;strB.v1	-	-	qnrB1.v2^	-	-	-	arr-2	sul2	-	-	dfrA14.v2*	TEM-1D.v1^	-	CTX-M-15;CTX-M-15	-	OXA-232
K567	WGS	China:Beijing	Beijing	Human	PRJNA595653	SAMN13563930	GCF_019401065.1	2017-05-15	2017	C2	ST15	1	2	7	7	ybt 15; ICEKp11	273-2LV	-	0	-	0	-	0	-	0	-	KL28	K28	Good	O1/O2v1	O1	Very high	aac(3)-IId^;aadA5	-	-	-	-	mphA	-	-	sul1	tet(A).v1	-	dfrA17	-	-	-	-	KPC-2
K560	WGS	China:Beijing	Beijing	Human	PRJNA595653	SAMN13563929	GCF_019401055.1	2017-04-21	2017	C1	ST15	0	1	5	8	-	0	-	0	-	0	-	0	-	0	-	KL112	unknown (KL112)	Very high	O1/O2v1	O1	Very high	ant(2'')-Ia;aph(3')-Ia;armA	mcr-8.1	-	qnrB4	-	mphE.v2;msrE	-	-	-	-	-	-	-	-	CTX-M-15	-	-
SRRSH103	WGS	China: Hangzhou	Zhejiang	Human	PRJNA747841	SAMN20297346	GCF_019445565.1	2017-05-08	2017	C2	ST15	1	2	6	6	ybt 14; ICEKp12	143-3LV	-	0	-	0	-	0	-	0	-	KL19	K19	High	O1/O2v2	O1	Perfect	aac(3)-IId^;aadA2^	-	-	-	-	mphA	-	-	sul1	-	-	dfrA12	-	-	-	-	KPC-2
BR	Complete	China: hangzhou	Zhejiang	Human	PRJNA323746	SAMN05188406	GCF_001663195.1	#	2015	C1	ST15	1	2	9	13	ybt 15; ICEKp11	378	-	0	-	0	-	0	-	0	-	KL112	unknown (KL112)	Very high	O1/O2v1	O1	High	aac(3)-IId^;aac(6')-Ib-cr.v2^;aadA16*	-	-	qnrA3^	-	mphA;mphA	catB3.v2	arr-3	sul1	-	-	dfrA27	OXA-1	-	-	-	KPC-2;KPC-2
kp-1	WGS	China: Zhejiang	Zhejiang	Human	PRJNA670040	SAMN16481021	GCF_021192435.1	#	2019	C4	ST15	4	2	6	7	ybt 14; ICEKp12	143-3LV	-	0	iuc 1	1	-	0	-	0	rmpA2_8*	KL24	K24	Good	O1/O2v1	O1	Very high	armA	-	-	qnrB4	-	mphE.v2;msrE	-	-	sul1	-	-	-	DHA-1	-	-	-	KPC-2
kp-2	WGS	China: Zhejiang	Zhejiang	Human	PRJNA670040	SAMN16481022	GCF_021192345.1	#	2019	C4	ST15	4	2	6	7	ybt 14; ICEKp12	143-3LV	-	0	iuc 1	1	-	0	-	0	rmpA2_8*	KL24	K24	Good	O1/O2v1	O1	Very high	armA	-	-	qnrB4	-	mphE.v2;msrE	-	-	sul1	-	-	-	DHA-1	-	-	-	KPC-2
kp-3	WGS	China: Zhejiang	Zhejiang	Human	PRJNA670040	SAMN16481023	GCF_021192295.1	#	2019	C4	ST15	4	2	6	7	ybt 14; ICEKp12	143-3LV	-	0	iuc 1	1	-	0	-	0	rmpA2_8*	KL24	K24	Good	O1/O2v1	O1	Good	armA	-	-	qnrB4	-	mphE.v2;msrE	-	-	sul1	-	-	-	DHA-1	-	-	-	KPC-2
kp-4	WGS	China: Zhejiang	Zhejiang	Human	PRJNA670040	SAMN16481024	GCF_021192235.1	#	2019	C4	ST15	4	2	6	7	ybt 14; ICEKp12	143-3LV	-	0	iuc 1	1	-	0	-	0	rmpA2_8*	KL24	K24	Good	O1/O2v1	O1	Very high	armA	-	-	qnrB4	-	mphE.v2;msrE	-	-	sul1	-	-	-	DHA-1	-	-	-	KPC-2
kp-29	WGS	China: Zhejiang	Zhejiang	Human	PRJNA670040	SAMN16481027	GCF_021192155.1	#	2019	C4	ST15	4	2	6	7	ybt 14; ICEKp12	143-3LV	-	0	iuc 1	1	-	0	-	0	rmpA2_8*	KL24	K24	Good	O1/O2v1	O1	Very high	armA	-	-	qnrB4	-	mphE.v2;msrE	-	-	sul1	-	-	-	DHA-1	-	-	-	KPC-2
kp-30	WGS	China: Zhejiang	Zhejiang	Human	PRJNA670040	SAMN16481028	GCF_021192265.1	#	2019	C4	ST15	4	2	6	7	ybt 14; ICEKp12	143-3LV	-	0	iuc 1	1	-	0	-	0	rmpA2_8*	KL24	K24	Good	O1/O2v1	O1	Very high	armA	-	-	qnrB4	-	mphE.v2;msrE	-	-	sul1	-	-	-	DHA-1	-	-	-	KPC-2
kp-31	WGS	China: Zhejiang	Zhejiang	Human	PRJNA670040	SAMN16481029	GCF_021192065.1	#	2019	C4	ST15	4	0	5	6	ybt 14; ICEKp12	143-3LV	-	0	iuc 1	1	-	0	-	0	rmpA2_8*	KL24	K24	Good	O1/O2v1	O1	Good	armA	-	-	qnrB4	-	mphE.v2;msrE	-	-	sul1	-	-	-	DHA-1	-	-	-	-
kp-61	WGS	China: Zhejiang	Zhejiang	Human	PRJNA670040	SAMN16481030	GCF_021192035.1	#	2019	C4	ST15	4	2	6	7	ybt 14; ICEKp12	143-3LV	-	0	iuc 1	1	-	0	-	0	rmpA2_8*	KL24	K24	Good	O1/O2v1	O1	Very high	armA	-	-	qnrB4	-	mphE.v2;msrE	-	-	sul1	-	-	-	DHA-1	-	-	-	KPC-2
kp-67	WGS	China: Zhejiang	Zhejiang	Human	PRJNA670040	SAMN16481031	GCF_021192015.1	#	2019	C4	ST15	4	2	6	7	ybt 14; ICEKp12	143-3LV	-	0	iuc 1	1	-	0	-	0	rmpA2_8*	KL24	K24	Good	O1/O2v1	O1	Very high	armA	-	-	qnrB4	-	mphE.v2;msrE	-	-	sul1	-	-	-	DHA-1	-	-	-	KPC-2
kp-68	WGS	China: Zhejiang	Zhejiang	Human	PRJNA670040	SAMN16481032	GCF_021192055.1	#	2019	C4	ST15	4	2	6	7	ybt 14; ICEKp12	143-3LV	-	0	iuc 1	1	-	0	-	0	rmpA2_8*	unknown (KL24)	unknown (K24)	None	O1/O2v1	O1	Very high	armA	-	-	qnrB4	-	mphE.v2;msrE	-	-	sul1	-	-	-	DHA-1	-	-	-	KPC-2
kp-108	WGS	China: Zhejiang	Zhejiang	Human	PRJNA670040	SAMN16481033	GCF_021191995.1	#	2019	C4	ST15	4	2	6	7	ybt 14; ICEKp12	143-3LV	-	0	iuc 1	1	-	0	-	0	rmpA2_8*	KL24	K24	Good	O1/O2v1	O1	Very high	armA	-	-	qnrB4	-	mphE.v2;msrE	-	-	sul1	-	-	-	DHA-1	-	-	-	KPC-2
kp-111	WGS	China: Zhejiang	Zhejiang	Human	PRJNA670040	SAMN16481034	GCF_021191895.1	#	2019	C4	ST15	4	2	6	7	ybt 14; ICEKp12	143-3LV	-	0	iuc 1	1	-	0	-	0	rmpA2_8*	KL24	K24	Good	O1/O2v1	O1	Very high	armA	-	-	qnrB4	-	mphE.v2;msrE	-	-	sul1	-	-	-	DHA-1	-	-	-	KPC-2
kp-114	WGS	China: Zhejiang	Zhejiang	Human	PRJNA670040	SAMN16481035	GCF_021191865.1	#	2019	C4	ST15	4	0	5	6	ybt 14; ICEKp12	143-3LV	-	0	iuc 1	1	-	0	-	0	rmpA2_8*	KL24	K24	Good	O1/O2v1	O1	Very high	armA	-	-	qnrB4	-	mphE.v2;msrE	-	-	sul1	-	-	-	DHA-1	-	-	-	-
kp-201	WGS	China: Zhejiang	Zhejiang	Human	PRJNA670040	SAMN16481036	GCF_021191855.1	#	2019	C4	ST15	4	2	6	7	ybt 14; ICEKp12	143-3LV	-	0	iuc 1	1	-	0	-	0	rmpA2_8*	KL24	K24	Good	O1/O2v1	O1	Very high	armA	-	-	qnrB4	-	mphE.v2;msrE	-	-	sul1	-	-	-	DHA-1	-	-	-	KPC-2
kp-202	WGS	China: Zhejiang	Zhejiang	Human	PRJNA670040	SAMN16481037	GCF_021191875.1	#	2019	C4	ST15	4	2	6	7	ybt 14; ICEKp12	143-3LV	-	0	iuc 1	1	-	0	-	0	rmpA2_8*	KL24	K24	Good	O1/O2v1	O1	Good	armA	-	-	qnrB4	-	mphE.v2;msrE	-	-	sul1	-	-	-	DHA-1	-	-	-	KPC-2
kp-203	WGS	China: Zhejiang	Zhejiang	Human	PRJNA670040	SAMN16481038	GCF_021191795.1	#	2019	C4	ST15	4	2	6	7	ybt 14; ICEKp12	143-3LV	-	0	iuc 1	1	-	0	-	0	rmpA2_8*	KL24	K24	Good	O1/O2v1	O1	Good	armA	-	-	qnrB4	-	mphE.v2;msrE	-	-	sul1	-	-	-	DHA-1	-	-	-	KPC-2
HDDKT	WGS	China: Hangzhou	Zhejiang	Human	PRJNA795005	SAMN24668373	GCF_021530545.1	#	2020	C2	ST15	1	2	3	2	ybt 14; ICEKp12	143-3LV	-	0	-	0	-	0	-	0	-	KL19	K19	High	O1/O2v2	O1	Perfect	aac(3)-IId^	-	-	-	-	-	-	-	-	-	-	-	-	-	-	-	KPC-2
HD006	WGS	China: Shanghai	Shanghai	Human	PRJNA795003	SAMN24668372	GCF_021532355.1	#	2020	C2	ST15	1	2	3	2	ybt 14; ICEKp12	143-3LV	-	0	-	0	-	0	-	0	-	KL19	K19	High	O1/O2v2	O1	Perfect	aac(3)-IId^	-	-	-	-	-	-	-	-	-	-	-	-	-	-	-	KPC-2
LX5	WGS	China: Shanghai	Shanghai	Human	PRJNA795015	SAMN24669140	GCF_021532775.1	#	2021	C2	ST15	1	2	7	10	ybt 14; ICEKp12	143-3LV	-	0	-	0	-	0	-	0	-	KL19	K19	High	O1/O2v2	O1	Perfect	aac(3)-IId^;aac(6')-Ib-cr.v2	-	-	qnrS1	-	-	CatB4.v1?	-	-	tet(A).v1	-	-	LAP-2;OXA-1;TEM-1D.v1^	-	CTX-M-15^	-	KPC-2
WHC9	WGS	China: Changsha	Hunan	Human	PRJNA754802	SAMN20834160	GCF_019794975.1	2018-02-27	2018	C2	ST15	0	0	9	19	-	0	-	0	-	0	-	0	-	0	-	KL19	K19	High	O1/O2v2	O1	Perfect	aac(3)-IId^;aac(6')-Ib-cr.v2;aadA16*;aadA2^;aph3-Ia.v1;strA.v1^;strB.v1	-	-	qnrS1	-	mphA	CatB4.v1;floR.v1	arr-3	sul1;sul2*	tet(A).v2	-	dfrA12;dfrA27	OXA-1;TEM-1D.v1^	-	-	-	-
WHC12	WGS	China: Changsha	Hunan	Human	PRJNA754804	SAMN20834162	GCF_019795075.1	2018-02-08	2018	C2	ST15	0	0	9	19	-	0	-	0	-	0	-	0	-	0	-	KL19	K19	High	O1/O2v2	O1	Perfect	aac(3)-IId^;aac(6')-Ib-cr.v2;aadA16*;aadA2^;aph3-Ia.v1;strA.v1^;strB.v1	-	-	qnrS1	-	mphA	CatB4.v1;floR.v1	arr-3	sul1;sul2*	tet(A).v2	-	dfrA12;dfrA27	OXA-1;TEM-1D.v1^	-	-	-	-
WHC16	WGS	China: Changsha	Hunan	Human	PRJNA754806	SAMN20834163	GCF_019794915.1	2018-02-07	2018	C2	ST15	0	0	9	19	-	0	-	0	-	0	-	0	-	0	-	KL19	K19	High	O1/O2v2	O1	Perfect	aac(3)-IId^;aac(6')-Ib-cr.v2;aadA16*;aadA2^;aph3-Ia.v1;strA.v1^;strB.v1	-	-	qnrS1	-	mphA	CatB4.v1;floR.v1	arr-3	sul1;sul2*	tet(A).v2	-	dfrA12;dfrA27	OXA-1;TEM-1D.v1^	-	-	-	-
WHC57	WGS	China: Changsha	Hunan	Human	PRJNA754813	SAMN20834168	GCF_019794995.1	2019-05-05	2019	C2	ST15	0	1	9	12	-	0	-	0	-	0	-	0	-	0	-	KL23	K23	Very high	O1/O2v2	O1	Very high	aac(3)-IId^;aac(6')-Ib-cr.v2;aadA2^;aph3-Ia.v1^	-	-	-	-	mphA	CatB4.v1	-	sul1	tet(A).v1	-	dfrA12	OXA-1;TEM-1D.v1^	-	CTX-M-15	-	-
KP46	Complete	China: Hangzhou	Zhejiang	Human	PRJNA553055	SAMN24255899	GCF_021397585.1	2017-12-14	2017	C2	ST15	1	2	7	14	ybt 15; ICEKp11 (truncated)	273-2LV	-	0	-	0	-	0	-	0	-	KL28	K28	High	O1/O2v1	O1	Very high	aadA5;aadA^;aph(3')-VIb*?;armA	-	-	-	-	mphA;mphE.v2;msrE	-	-	sul1;sul1	-	-	dfrA17	-	-	SHV-12^	-	KPC-2;KPC-2;NDM-1
18B144	WGS	China: Guangzhou	Guangdong	Human	PRJNA760898	SAMN21237634	GCF_021414585.1	2018-12-01	2018	C2	ST15	3	2	9	13	-	0	-	0	iuc 5	61	-	0	-	0	-	KL102	unknown (KL102)	Very high	O1/O2v2	O1	Very high	aac(3)-IId^;aadA2^;aph3-Ia.v1^;strA.v1;strB.v1?	-	-	qnrB2.v2^	-	mphA	catA1^	-	-	tet(A).v1	-	dfrA12	TEM-1D.v1^	-	CTX-M-14	-	KPC-2
F4	Complete	China: Zhejiang	Zhejiang	Human	PRJNA793726	SAMN24579953	GCF_021432005.1	#	2019	C2	ST15	0	1	2	1	-	0	-	0	-	0	-	0	-	0	-	KL106	unknown (KL106)	Good	O1/O2v2	O1	Very high	-	-	-	-	-	-	-	-	-	-	-	-	-	-	CTX-M-27	-	-
kp7450	Complete	China:Shanghai	Shanghai	Human	PRJNA794878	SAMN24662597	GCF_021442045.1	2020-01-01	2020	C1	ST15	4	2	8	12	ybt 16; ICEKp12	277	-	0	iuc 1	1	-	0	-	0	rmpA2_9,rmpA2_9	KL112	unknown (KL112)	Very high	O1/O2v1	O1	Very high	aac(6')-Ib;rmtF;strA.v1^;strB.v1	-	-	qnrB1.v2^	-	-	-	arr-2	sul2	-	-	dfrA14.v2*	TEM-1D.v1^	-	CTX-M-15;CTX-M-15	-	OXA-232
DY2024	WGS	China: Jinhua	Zhejiang	Human	PRJNA789397	SAMN24108746	GCF_021726625.1	#	2020	C2	ST15	4	2	9	19	ybt 14; ICEKp12	143-3LV	-	0	iuc 1	1	-	0	-	0	rmpA2_8-60%	KL19	K19	High	O1/O2v2	O1	Perfect	aac(3)-IId^;aac(6')-Ib-cr.v2;armA	-	-	qnrB4;qnrS1	-	mphA;mphE.v2;msrE	CatB4.v1;catII.2*	-	sul1;sul2	tet(A).v1	-	-	DHA-1;LAP-2;OXA-1;TEM-1D.v1^	-	CTX-M-15^	-	KPC-2
DY1811	WGS	China: Jinhua	Zhejiang	Human	PRJNA789397	SAMN24108706	GCF_021727335.1	#	2018	C2	ST15	1	2	6	6	ybt 14; ICEKp12	143-3LV	-	0	-	0	-	0	-	0	-	KL19	K19	High	O1/O2v2	O1	Very high	aac(3)-IId^;rmtB	-	fosA3	-	-	-	catII.2*	-	-	-	-	-	TEM-1D.v1^	-	-	-	KPC-2
DY1801	WGS	China: Jinhua	Zhejiang	Human	PRJNA789397	SAMN24108703	GCF_021727385.1	#	2018	C2	ST15	1	2	6	6	ybt 14; ICEKp12	143-3LV	-	0	-	0	-	0	-	0	-	KL19	K19	High	O1/O2v2	O1	Very high	aac(3)-IId^;rmtB	-	fosA3	-	-	-	catII.2*	-	-	-	-	-	TEM-1D.v1^	-	-	-	KPC-2
K210049	WGS	China: Hangzhou	Zhejiang	Human	PRJNA801358	SAMN25351502	GCF_022014435.1	2021-03-12	2021	C1	ST15	4	2	8	12	ybt 16; ICEKp12 (truncated)	277-1LV	-	0	iuc 1	1	-	0	-	0	rmpA2_9	KL112	unknown (KL112)	Very high	O1/O2v1	O1	Very high	aac(6')-Ib;rmtF;strA.v1^;strB.v1	-	-	qnrB1.v2^	-	-	-	arr-2	sul2	-	-	dfrA14.v2*	TEM-1D.v1^	-	CTX-M-15;CTX-M-15	-	OXA-232
KPN20	Complete	China:Jiaxing	Zhejiang	Human	PRJNA807088	SAMN25953952	GCF_022354525.1	2020-07-31	2020	C1	ST15	1	2	8	13	ybt 16; ICEKp12	277	-	0	-	0	-	0	-	0	-	KL112	unknown (KL112)	Very high	O1/O2v1	O1	Very high	aac(6')-Ib;rmtF;strA.v1^;strB.v1	-	-	qnrB1.v2^	-	-	-	arr-2	sul2	-	-	dfrA14.v2*	TEM-1D.v1^	-	CTX-M-15;CTX-M-15;CTX-M-15	-	OXA-232
T256	WGS	China: Hangzhou	Zhejiang	Human	PRJNA801358	SAMN25343336	GCF_022554135.1	2021-05-14	2021	C1	ST15	1	2	8	11	ybt 16; ICEKp12	277	-	0	-	0	-	0	-	0	-	KL112	unknown (KL112)	Very high	O1/O2v1	O1	Very high	aac(6')-Ib;rmtF;strA.v1^;strB.v1	-	-	qnrB1.v2^	-	-	-	arr-2	sul2	-	-	dfrA14.v2*	TEM-1D.v1^	-	CTX-M-15	-	OXA-232
T238-2	WGS	China: Hangzhou	Zhejiang	Human	PRJNA801358	SAMN25343335	GCF_022554145.1	2021-05-13	2021	C1	ST15	1	2	8	11	ybt 16; ICEKp12	277	-	0	-	0	-	0	-	0	-	unknown (KL112)	unknown (KL112)	None	O1/O2v1	O1	Very high	aac(6')-Ib;rmtF;strA.v1^;strB.v1	-	-	qnrB1.v2^	-	-	-	arr-2	sul2	-	-	dfrA14.v2*	TEM-1D.v1^	-	CTX-M-15	-	OXA-232
T238-1	WGS	China: Hangzhou	Zhejiang	Human	PRJNA801358	SAMN25343334	GCF_022554175.1	2021-05-12	2021	C1	ST15	1	2	8	11	ybt 16; ICEKp12	277	-	0	-	0	-	0	-	0	-	KL112	unknown (KL112)	Very high	O1/O2v1	O1	Good	aac(6')-Ib;rmtF;strA.v1^;strB.v1	-	-	qnrB1.v2^	-	-	-	arr-2	sul2	-	-	dfrA14.v2*	TEM-1D.v1^	-	CTX-M-15	-	OXA-232
R610-1	WGS	China: Hangzhou	Zhejiang	Human	PRJNA801358	SAMN25343333	GCF_022554195.1	2021-05-11	2021	C1	ST15	4	2	8	11	ybt 16; ICEKp12	277	-	0	iuc 1	1	-	0	-	0	rmpA2_9	KL112	unknown (KL112)	Very high	O1/O2v1	O1	Very high	aac(6')-Ib;rmtF;strA.v1^;strB.v1	-	-	qnrB1.v2^	-	-	-	arr-2	sul2	-	-	dfrA14.v2*	TEM-1D.v1^	-	CTX-M-15	-	OXA-232
R607-1	WGS	China: Hangzhou	Zhejiang	Human	PRJNA801358	SAMN25343332	GCF_022554215.1	2021-05-10	2021	C1	ST15	4	2	8	11	ybt 16; ICEKp12	277	-	0	iuc 1	1	-	0	-	0	rmpA2_9	KL112	unknown (KL112)	Good	O1/O2v1	O1	Very high	aac(6')-Ib;rmtF;strA.v1^;strB.v1	-	-	qnrB1.v2^	-	-	-	arr-2	sul2	-	-	dfrA14.v2*	TEM-1D.v1^	-	CTX-M-15	-	OXA-232
R184-2	WGS	China: Hangzhou	Zhejiang	Human	PRJNA801358	SAMN25343329	GCF_022554255.1	2021-05-07	2021	C1	ST15	4	2	8	11	ybt 16; ICEKp12	277	-	0	iuc 1	1	-	0	-	0	rmpA2_9	KL112	unknown (KL112)	Very high	O1/O2v1	O1	Very high	aac(6')-Ib;rmtF;strA.v1^;strB.v1	-	-	qnrB1.v2^	-	-	-	arr-2	sul2	-	-	dfrA14.v2*	TEM-1D.v1^	-	CTX-M-15	-	OXA-232
K210334	WGS	China: Hangzhou	Zhejiang	Human	PRJNA801358	SAMN25343326	GCF_022554315.1	2021-05-04	2021	C1	ST15	4	2	8	11	ybt 16; ICEKp12	277-1LV	-	0	iuc 1	1	-	0	-	0	rmpA2_9	KL112	unknown (KL112)	Very high	O1/O2v1	O1	Very high	aac(6')-Ib;rmtF;strA.v1^;strB.v1	-	-	qnrB1.v2^	-	-	-	arr-2	sul2	-	-	dfrA14.v2*	TEM-1D.v1^	-	CTX-M-15	-	OXA-232
R250	WGS	China: Hangzhou	Zhejiang	Human	PRJNA801358	SAMN25343330	GCF_022554325.1	2021-05-08	2021	C1	ST15	1	2	8	11	ybt 16; ICEKp12	277	-	0	-	0	-	0	-	0	-	KL112	unknown (KL112)	Very high	O1/O2v1	O1	Good	aac(6')-Ib;rmtF;strA.v1^;strB.v1	-	-	qnrB1.v2^	-	-	-	arr-2	sul2	-	-	dfrA14.v2*	TEM-1D.v1^	-	CTX-M-15	-	OXA-232
K210317	WGS	China: Hangzhou	Zhejiang	Human	PRJNA801358	SAMN25343324	GCF_022554355.1	2021-05-02	2021	C1	ST15	4	2	8	11	ybt 16; ICEKp12	277-1LV	-	0	iuc 1	1	-	0	-	0	rmpA2_9	KL112	unknown (KL112)	Very high	O1/O2v1	O1	Very high	aac(6')-Ib;rmtF;strA.v1^;strB.v1	-	-	qnrB1.v2^	-	-	-	arr-2	sul2	-	-	dfrA14.v2*	TEM-1D.v1^	-	CTX-M-15	-	OXA-232
R176-1	WGS	China: Hangzhou	Zhejiang	Human	PRJNA801358	SAMN25343328	GCF_022554275.1	2021-05-06	2021	C1	ST15	4	2	8	11	ybt 16; ICEKp12	277	-	0	iuc 1	1	-	0	-	0	rmpA2_9	KL112	unknown (KL112)	Very high	O1/O2v1	O1	Very high	aac(6')-Ib;rmtF;strA.v1^;strB.v1	-	-	qnrB1.v2^	-	-	-	arr-2	sul2	-	-	dfrA14.v2*	TEM-1D.v1^	-	CTX-M-15	-	OXA-232
CYW-1	WGS	China: Hangzhou	Zhejiang	Human	PRJNA801358	SAMN25343327	GCF_022554285.1	2021-05-05	2021	C1	ST15	4	2	8	11	ybt 16; ICEKp12	277	-	0	iuc 1	1	-	0	-	0	rmpA2_9	KL112	unknown (KL112)	Very high	O1/O2v1	O1	Very high	aac(6')-Ib;rmtF;strA.v1^;strB.v1	-	-	qnrB1.v2^	-	-	-	arr-2	sul2	-	-	dfrA14.v2*	TEM-1D.v1^	-	CTX-M-15	-	OXA-232
R256-2	WGS	China: Hangzhou	Zhejiang	Human	PRJNA801358	SAMN25343331	GCF_022554235.1	2021-05-09	2021	C1	ST15	1	2	8	11	ybt 16; ICEKp12	277	-	0	-	0	-	0	-	0	-	KL112	unknown (KL112)	Very high	O1/O2v1	O1	Very high	aac(6')-Ib;rmtF;strA.v1^;strB.v1	-	-	qnrB1.v2^	-	-	-	arr-2	sul2	-	-	dfrA14.v2*	TEM-1D.v1^	-	CTX-M-15	-	OXA-232
K210309	WGS	China: Hangzhou	Zhejiang	Human	PRJNA801358	SAMN25343323	GCF_022554395.1	2021-05-01	2021	C1	ST15	4	2	8	11	ybt 16; ICEKp12	277	-	0	iuc 1	1	-	0	-	0	rmpA2_9	KL112	unknown (KL112)	Very high	O1/O2v1	O1	Very high	aac(6')-Ib;rmtF;strA.v1^;strB.v1	-	-	qnrB1.v2^	-	-	-	arr-2	sul2	-	-	dfrA14.v2*	TEM-1D.v1^	-	CTX-M-15	-	OXA-232
K210284	WGS	China: Hangzhou	Zhejiang	Human	PRJNA801358	SAMN25343322	GCF_022554415.1	2021-04-19	2021	C1	ST15	4	2	9	13	ybt 16; ICEKp12	277	-	0	iuc 1	1	-	0	-	0	rmpA2_9	KL112	unknown (KL112)	Very high	O1/O2v1	O1	Very high	aac(6')-Ib;rmtF;strA.v1^;strB.v1^	-	-	qnrB1.v2^	-	-	catII.2*	arr-2	sul2	-	-	dfrA14.v2*	TEM-1D.v1^	-	CTX-M-15	-	NDM-1;OXA-232
K210327	WGS	China: Hangzhou	Zhejiang	Human	PRJNA801358	SAMN25343325	GCF_022554365.1	2021-05-03	2021	C1	ST15	4	2	8	11	ybt 16; ICEKp12	277-1LV	-	0	iuc 1	1	-	0	-	0	rmpA2_9	KL112	unknown (KL112)	Very high	O1/O2v1	O1	Very high	aac(6')-Ib;rmtF;strA.v1^;strB.v1	-	-	qnrB1.v2^	-	-	-	arr-2	sul2	-	-	dfrA14.v2*	TEM-1D.v1^	-	CTX-M-15	-	OXA-232
K210281	WGS	China: Hangzhou	Zhejiang	Human	PRJNA801358	SAMN25343320	GCF_022554455.1	2021-04-17	2021	C1	ST15	4	2	8	10	ybt 16; ICEKp12	277	-	0	iuc 1	1	-	0	-	0	rmpA2_9	KL112	unknown (KL112)	Very high	O1/O2v1	O1	Very high	aac(6')-Ib;rmtF;strA.v1^;strB.v1^	-	-	-	-	-	-	arr-2	sul2	-	-	dfrA14.v2*	TEM-1D.v1^	-	CTX-M-15	-	OXA-232
K210279	WGS	China: Hangzhou	Zhejiang	Human	PRJNA801358	SAMN25343319	GCF_022554465.1	2021-04-16	2021	C1	ST15	4	3	7	7	ybt 16; ICEKp12	277	-	0	iuc 1	1	-	0	-	0	rmpA2_9	KL112	unknown (KL112)	Very high	O1/O2v1	O1	Very high	aac(6')-Ib;rmtF	-	-	qnrB1.v2^	-	-	-	arr-2	-	-	-	dfrA14.v2*	-	-	CTX-M-15	-	OXA-232
K210282	WGS	China: Hangzhou	Zhejiang	Human	PRJNA801358	SAMN25343321	GCF_022554435.1	2021-04-18	2021	C1	ST15	4	2	8	10	ybt 16; ICEKp12	277	-	0	iuc 1	1	-	0	-	0	rmpA2_9	KL112	unknown (KL112)	Very high	O1/O2v1	O1	Very high	aac(6')-Ib;rmtF;strA.v1^;strB.v1^	-	-	-	-	-	-	arr-2	sul2	-	-	dfrA14.v2*	TEM-1D.v1^	-	CTX-M-15	-	OXA-232
K210276	WGS	China: Hangzhou	Zhejiang	Human	PRJNA801358	SAMN25343318	GCF_022554495.1	2021-04-15	2021	C1	ST15	4	2	6	7	ybt 16; ICEKp12	277	-	0	iuc 1	1	-	0	-	0	rmpA2_9	KL112	unknown (KL112)	Very high	O1/O2v1	O1	Very high	aac(6')-Ib;rmtF	-	-	qnrB1.v2^	-	-	-	arr-2	-	-	-	dfrA14.v2*	-	-	CTX-M-15	-	OXA-232
K210265	WGS	China: Hangzhou	Zhejiang	Human	PRJNA801358	SAMN25343316	GCF_022554535.1	2021-04-13	2021	C1	ST15	4	2	6	7	ybt 16; ICEKp12	277	-	0	iuc 1	1	-	0	-	0	rmpA2_9	KL112	unknown (KL112)	Very high	O1/O2v1	O1	Very high	aac(6')-Ib;rmtF	-	-	qnrB1.v2^	-	-	-	arr-2	-	-	-	dfrA14.v2*	-	-	CTX-M-15	-	OXA-232
K210263	WGS	China: Hangzhou	Zhejiang	Human	PRJNA801358	SAMN25343315	GCF_022554555.1	2021-04-12	2021	C1	ST15	4	2	8	11	ybt 16; ICEKp12	277	-	0	iuc 1	1	-	0	-	0	rmpA2_9	KL112	unknown (KL112)	Very high	O1/O2v1	O1	Very high	aac(6')-Ib;rmtF;strA.v1^;strB.v1^	-	-	qnrB1.v2^	-	-	-	arr-2	sul2	-	-	dfrA14.v2*	TEM-1D.v1^	-	CTX-M-15	-	OXA-232
K210269	WGS	China: Hangzhou	Zhejiang	Human	PRJNA801358	SAMN25343317	GCF_022554515.1	2021-04-14	2021	C1	ST15	4	2	6	7	ybt 16; ICEKp12	277	-	0	iuc 1	1	-	0	-	0	rmpA2_9	KL112	unknown (KL112)	Very high	O1/O2v1	O1	Very high	aac(6')-Ib;rmtF	-	-	qnrB1.v2^	-	-	-	arr-2	-	-	-	dfrA14.v2*	-	-	CTX-M-15	-	OXA-232
K210187	WGS	China: Hangzhou	Zhejiang	Human	PRJNA801358	SAMN25343311	GCF_022554615.1	2021-04-08	2021	C1	ST15	4	2	8	11	ybt 16; ICEKp12	277-1LV	-	0	iuc 1	1	-	0	-	0	rmpA2_9	KL112	unknown (KL112)	Very high	O1/O2v1	O1	Very high	aac(6')-Ib;rmtF;strA.v1^;strB.v1	-	-	qnrB1.v2^	-	-	-	arr-2	sul2	-	-	dfrA14.v2*	TEM-1D.v1^	-	CTX-M-15	-	OXA-232
K210188	WGS	China: Hangzhou	Zhejiang	Human	PRJNA801358	SAMN25343312	GCF_022554625.1	2021-04-09	2021	C1	ST15	4	2	5	5	ybt 16; ICEKp12	277	-	0	iuc 1	1	-	0	-	0	rmpA2_9	KL112	unknown (KL112)	Very high	O1/O2v1	O1	Very high	aac(6')-Ib;rmtF	-	-	-	-	-	-	arr-2	-	-	-	-	-	-	CTX-M-15	-	OXA-232
K210186	WGS	China: Hangzhou	Zhejiang	Human	PRJNA801358	SAMN25343310	GCF_022554655.1	2021-04-07	2021	C1	ST15	4	2	6	7	ybt 16; ICEKp12	277	-	0	iuc 1	1	-	0	-	0	rmpA2_9	KL112	unknown (KL112)	Very high	O1/O2v1	O1	Very high	aac(6')-Ib;rmtF	-	-	qnrB1.v2^	-	-	-	arr-2	-	-	-	dfrA14.v2*	-	-	CTX-M-15	-	OXA-232
K210261	WGS	China: Hangzhou	Zhejiang	Human	PRJNA801358	SAMN25343314	GCF_022554575.1	2021-04-11	2021	C1	ST15	4	2	8	10	ybt 16; ICEKp12	277	-	0	iuc 1	1	-	0	-	0	rmpA2_9	KL112	unknown (KL112)	Very high	O1/O2v1	O1	Very high	aac(6')-Ib;rmtF;strA.v1^;strB.v1^	-	-	-	-	-	-	arr-2	sul2	-	-	dfrA14.v2*	TEM-1D.v1^	-	CTX-M-15	-	OXA-232
K210259	WGS	China: Hangzhou	Zhejiang	Human	PRJNA801358	SAMN25343313	GCF_022554595.1	2021-04-10	2021	C1	ST15	4	2	6	7	ybt 16; ICEKp12	277	-	0	iuc 1	1	-	0	-	0	rmpA2_9	KL112	unknown (KL112)	Very high	O1/O2v1	O1	Very high	aac(6')-Ib;rmtF	-	-	qnrB1.v2^	-	-	-	arr-2	-	-	-	dfrA14.v2*	-	-	CTX-M-15	-	OXA-232
K210050	WGS	China: Hangzhou	Zhejiang	Human	PRJNA801358	SAMN25343303	GCF_022554755.1	2021-03-13	2021	C1	ST15	4	2	6	7	ybt 16; ICEKp12	277	-	0	iuc 1	1	-	0	-	0	rmpA2_9	KL112	unknown (KL112)	Very high	O1/O2v1	O1	Very high	aac(6')-Ib;rmtF	-	-	qnrB1.v2^	-	-	-	arr-2	-	-	-	dfrA14.v2*	-	-	CTX-M-15	-	OXA-232
K210181	WGS	China: Hangzhou	Zhejiang	Human	PRJNA801358	SAMN25343305	GCF_022554735.1	2021-04-02	2021	C1	ST15	4	2	7	8	ybt 16; ICEKp12	277-1LV	-	0	iuc 1	1	-	0	-	0	rmpA2_9	KL112	unknown (KL112)	Very high	O1/O2v1	O1	Very high	strA.v1^;strB.v1	-	-	qnrB1.v2^	-	-	-	-	sul2	-	-	dfrA14.v2*	TEM-1D.v1^	-	CTX-M-15	-	OXA-232
K210185	WGS	China: Hangzhou	Zhejiang	Human	PRJNA801358	SAMN25343309	GCF_022554685.1	2021-04-06	2021	C1	ST15	4	2	8	11	ybt 16; ICEKp12	277-1LV	-	0	iuc 1	1	-	0	-	0	rmpA2_9	KL112	unknown (KL112)	Very high	O1/O2v1	O1	Very high	aac(6')-Ib;rmtF;strA.v1^;strB.v1	-	-	qnrB1.v2^	-	-	-	arr-2	sul2	-	-	dfrA14.v2*	TEM-1D.v1^	-	CTX-M-15	-	OXA-232
K210183	WGS	China: Hangzhou	Zhejiang	Human	PRJNA801358	SAMN25343307	GCF_022554715.1	2021-04-04	2021	C1	ST15	4	2	8	11	ybt 16; ICEKp12	277-1LV	-	0	iuc 1	1	-	0	-	0	rmpA2_9	KL112	unknown (KL112)	Very high	O1/O2v1	O1	Very high	aac(6')-Ib;rmtF;strA.v1^;strB.v1	-	-	qnrB1.v2^	-	-	-	arr-2	sul2	-	-	dfrA14.v2*	TEM-1D.v1^	-	CTX-M-15	-	OXA-232
K210180	WGS	China: Hangzhou	Zhejiang	Human	PRJNA801358	SAMN25343304	GCF_022554775.1	2021-04-01	2021	C1	ST15	4	2	8	11	ybt 16; ICEKp12	277-1LV	-	0	iuc 1	1	-	0	-	0	rmpA2_9	KL112	unknown (KL112)	Very high	O1/O2v1	O1	Very high	aac(6')-Ib;rmtF;strA.v1^;strB.v1	-	-	qnrB1.v2^	-	-	-	arr-2	sul2	-	-	dfrA14.v2*	TEM-1D.v1^	-	CTX-M-15	-	OXA-232
K210048	WGS	China: Hangzhou	Zhejiang	Human	PRJNA801358	SAMN25343301	GCF_022554835.1	2021-03-11	2021	C1	ST15	4	2	6	7	ybt 16; ICEKp12	277	-	0	iuc 1	1	-	0	-	0	rmpA2_9	KL112	unknown (KL112)	Very high	O1/O2v1	O1	Very high	aac(6')-Ib;rmtF	-	-	qnrB1.v2^	-	-	-	arr-2	-	-	-	dfrA14.v2*	-	-	CTX-M-15	-	OXA-232
K210047	WGS	China: Hangzhou	Zhejiang	Human	PRJNA801358	SAMN25343300	GCF_022554855.1	2021-03-10	2021	C1	ST15	4	2	6	7	ybt 16; ICEKp12	277	-	0	iuc 1	1	-	0	-	0	rmpA2_9	KL112	unknown (KL112)	Very high	O1/O2v1	O1	Very high	aac(6')-Ib;rmtF	-	-	qnrB1.v2^	-	-	-	arr-2	-	-	-	dfrA14.v2*	-	-	CTX-M-15	-	OXA-232
K210182	WGS	China: Hangzhou	Zhejiang	Human	PRJNA801358	SAMN25343306	GCF_022554815.1	2021-04-03	2021	C1	ST15	4	2	8	11	ybt 16; ICEKp12	277-1LV	-	0	iuc 1	1	-	0	-	0	rmpA2_9	KL112	unknown (KL112)	Very high	O1/O2v1	O1	Very high	aac(6')-Ib;rmtF;strA.v1^;strB.v1	-	-	qnrB1.v2^	-	-	-	arr-2	sul2	-	-	dfrA14.v2*	TEM-1D.v1^	-	CTX-M-15	-	OXA-232
K210044	WGS	China: Hangzhou	Zhejiang	Human	PRJNA801358	SAMN25343299	GCF_022554875.1	2021-03-09	2021	C1	ST15	4	2	6	7	ybt 16; ICEKp12	277	-	0	iuc 1	1	-	0	-	0	rmpA2_9	KL112	unknown (KL112)	Very high	O1/O2v1	O1	Very high	aac(6')-Ib;rmtF	-	-	qnrB1.v2^	-	-	-	arr-2	-	-	-	dfrA14.v2*	-	-	CTX-M-15	-	OXA-232
K210032	WGS	China: Hangzhou	Zhejiang	Human	PRJNA801358	SAMN25343295	GCF_022554955.1	2021-03-05	2021	C1	ST15	4	2	6	7	ybt 16; ICEKp12	277	-	0	iuc 1	1-1LV	-	0	-	0	rmpA2_9	KL112	unknown (KL112)	Very high	O1/O2v1	O1	Very high	aac(6')-Ib;rmtF	-	-	qnrB1.v2^	-	-	-	arr-2	-	-	-	dfrA14.v2*	-	-	CTX-M-15	-	OXA-232
K210037	WGS	China: Hangzhou	Zhejiang	Human	PRJNA801358	SAMN25343296	GCF_022554935.1	2021-03-06	2021	C1	ST15	4	2	6	7	ybt 16; ICEKp12	277	-	0	iuc 1	1	-	0	-	0	rmpA2_9	KL112	unknown (KL112)	Very high	O1/O2v1	O1	Very high	aac(6')-Ib;rmtF	-	-	qnrB1.v2^	-	-	-	arr-2	-	-	-	dfrA14.v2*	-	-	CTX-M-15	-	OXA-232
K210042	WGS	China: Hangzhou	Zhejiang	Human	PRJNA801358	SAMN25343298	GCF_022554895.1	2021-03-08	2021	C1	ST15	4	2	6	7	ybt 16; ICEKp12	277	-	0	iuc 1	1	-	0	-	0	rmpA2_9	KL112	unknown (KL112)	Very high	O1/O2v1	O1	Very high	aac(6')-Ib;rmtF	-	-	qnrB1.v2^	-	-	-	arr-2	-	-	-	dfrA14.v2*	-	-	CTX-M-15	-	OXA-232
K210038	WGS	China: Hangzhou	Zhejiang	Human	PRJNA801358	SAMN25343297	GCF_022554915.1	2021-03-07	2021	C1	ST15	4	2	6	7	ybt 16; ICEKp12	277	-	0	iuc 1	1	-	0	-	0	rmpA2_9	KL112	unknown (KL112)	Very high	O1/O2v1	O1	Very high	aac(6')-Ib;rmtF	-	-	qnrB1.v2^	-	-	-	arr-2	-	-	-	dfrA14.v2*	-	-	CTX-M-15	-	OXA-232
K210028	WGS	China: Hangzhou	Zhejiang	Human	PRJNA801358	SAMN25343294	GCF_022554975.1	2021-03-04	2021	C1	ST15	1	2	6	7	ybt 16; ICEKp12	277	-	0	-	0	-	0	-	0	-	KL112	unknown (KL112)	Very high	O1/O2v1	O1	Very high	aac(6')-Ib;rmtF	-	-	qnrB1.v2^	-	-	-	arr-2	-	-	-	dfrA14.v2*	-	-	CTX-M-15	-	OXA-232
K210022	WGS	China: Hangzhou	Zhejiang	Human	PRJNA801358	SAMN25343291	GCF_022554995.1	2021-03-01	2021	C1	ST15	4	2	6	7	ybt 16; ICEKp12	277	-	0	iuc 1	1	-	0	-	0	rmpA2_9	KL112	unknown (KL112)	Very high	O1/O2v1	O1	Very high	aac(6')-Ib;rmtF	-	-	qnrB1.v2^	-	-	-	arr-2	-	-	-	dfrA14.v2*	-	-	CTX-M-15	-	OXA-232
K210017	WGS	China: Hangzhou	Zhejiang	Human	PRJNA801358	SAMN25343290	GCF_022555035.1	2021-02-23	2021	C1	ST15	4	2	6	7	ybt 16; ICEKp12	277	-	0	iuc 1	1	-	0	-	0	rmpA2_9	KL112	unknown (KL112)	Very high	O1/O2v1	O1	Very high	aac(6')-Ib;rmtF	-	-	qnrB1.v2^	-	-	-	arr-2	-	-	-	dfrA14.v2*	-	-	CTX-M-15	-	OXA-232
K210013	WGS	China: Hangzhou	Zhejiang	Human	PRJNA801358	SAMN25343289	GCF_022555055.1	2021-02-22	2021	C1	ST15	4	2	6	7	ybt 16; ICEKp12	277-1LV	-	0	iuc 1	1	-	0	-	0	rmpA2_9	KL112	unknown (KL112)	Very high	O1/O2v1	O1	Very high	aac(6')-Ib;rmtF	-	-	qnrB1.v2^	-	-	-	arr-2	-	-	-	dfrA14.v2*	-	-	CTX-M-15	-	OXA-232
K210024	WGS	China: Hangzhou	Zhejiang	Human	PRJNA801358	SAMN25343292	GCF_022555005.1	2021-03-02	2021	C1	ST15	4	2	6	7	ybt 16; ICEKp12	277	-	0	iuc 1	1	-	0	-	0	rmpA2_9	KL112	unknown (KL112)	Very high	O1/O2v1	O1	Very high	aac(6')-Ib;rmtF	-	-	qnrB1.v2^	-	-	-	arr-2	-	-	-	dfrA14.v2*	-	-	CTX-M-15	-	OXA-232
K210008	WGS	China: Hangzhou	Zhejiang	Human	PRJNA801358	SAMN25343287	GCF_022555095.1	2021-02-20	2021	C1	ST15	4	2	6	7	ybt 16; ICEKp12	277	-	0	iuc 1	1	-	0	-	0	rmpA2_9	KL112	unknown (KL112)	Very high	O1/O2v1	O1	Very high	aac(6')-Ib;rmtF	-	-	qnrB1.v2^	-	-	-	arr-2	-	-	-	dfrA14.v2*	-	-	CTX-M-15	-	OXA-232
K210010	WGS	China: Hangzhou	Zhejiang	Human	PRJNA801358	SAMN25343288	GCF_022555075.1	2021-02-21	2021	C1	ST15	4	2	6	7	ybt 16; ICEKp12	277	-	0	iuc 1	1	-	0	-	0	rmpA2_9	KL112	unknown (KL112)	Very high	O1/O2v1	O1	Very high	aac(6')-Ib;rmtF	-	-	qnrB1.v2^	-	-	-	arr-2	-	-	-	dfrA14.v2*	-	-	CTX-M-15	-	OXA-232
K210005	WGS	China: Hangzhou	Zhejiang	Human	PRJNA801358	SAMN25343285	GCF_022555115.1	2021-02-18	2021	C1	ST15	4	2	6	7	ybt 16; ICEKp12	277	-	0	iuc 1	1	-	0	-	0	rmpA2_9	KL112	unknown (KL112)	Very high	O1/O2v1	O1	Very high	aac(6')-Ib;rmtF	-	-	qnrB1.v2^	-	-	-	arr-2	-	-	-	dfrA14.v2*	-	-	CTX-M-15	-	OXA-232
K210006	WGS	China: Hangzhou	Zhejiang	Human	PRJNA801358	SAMN25343286	GCF_022555155.1	2021-02-19	2021	C1	ST15	4	2	6	7	ybt 16; ICEKp12	277	-	0	iuc 1	1	-	0	-	0	rmpA2_9	KL112	unknown (KL112)	Very high	O1/O2v1	O1	Very high	aac(6')-Ib;rmtF	-	-	qnrB1.v2^	-	-	-	arr-2	-	-	-	dfrA14.v2*	-	-	CTX-M-15	-	OXA-232
K210003	WGS	China: Hangzhou	Zhejiang	Human	PRJNA801358	SAMN25343284	GCF_022555175.1	2021-02-17	2021	C1	ST15	4	2	6	7	ybt 16; ICEKp12	277	-	0	iuc 1	1	-	0	-	0	rmpA2_9	KL112	unknown (KL112)	Very high	O1/O2v1	O1	Very high	aac(6')-Ib;rmtF	-	-	qnrB1.v2^	-	-	-	arr-2	-	-	-	dfrA14.v2*	-	-	CTX-M-15	-	OXA-232
K210025	WGS	China: Hangzhou	Zhejiang	Human	PRJNA801358	SAMN25343293	GCF_022555135.1	2021-03-03	2021	C1	ST15	4	2	6	7	ybt 16; ICEKp12	277	-	0	iuc 1	1	-	0	-	0	rmpA2_9	KL112	unknown (KL112)	Good	O1/O2v1	O1	Very high	aac(6')-Ib;rmtF	-	-	qnrB1.v2^	-	-	-	arr-2	-	-	-	dfrA14.v2*	-	-	CTX-M-15	-	OXA-232
K210057	WGS	China: Hangzhou	Zhejiang	Human	PRJNA801358	SAMN25343276	GCF_022555305.1	2021-02-09	2021	C1	ST15	4	2	6	7	ybt 16; ICEKp12	277	-	0	iuc 1	1	-	0	-	0	rmpA2_9	KL112	unknown (KL112)	Very high	O1/O2v1	O1	Very high	aac(6')-Ib;rmtF	-	-	qnrB1.v2^	-	-	-	arr-2	-	-	-	dfrA14.v2*	-	-	CTX-M-15	-	OXA-232
K210059	WGS	China: Hangzhou	Zhejiang	Human	PRJNA801358	SAMN25343278	GCF_022555295.1	2021-02-11	2021	C1	ST15	4	2	6	7	ybt 16; ICEKp12	277	-	0	iuc 1	1	-	0	-	0	rmpA2_9	KL112	unknown (KL112)	Very high	O1/O2v1	O1	Very high	aac(6')-Ib;rmtF	-	-	qnrB1.v2^	-	-	-	arr-2	-	-	-	dfrA14.v2*	-	-	CTX-M-15	-	OXA-232
K210060	WGS	China: Hangzhou	Zhejiang	Human	PRJNA801358	SAMN25343279	GCF_022555275.1	2021-02-12	2021	C1	ST15	4	2	6	7	ybt 16; ICEKp12	277	-	0	iuc 1	1	-	0	-	0	rmpA2_9	KL112	unknown (KL112)	Very high	O1/O2v1	O1	Very high	aac(6')-Ib;rmtF	-	-	qnrB1.v2^	-	-	-	arr-2	-	-	-	dfrA14.v2*	-	-	CTX-M-15	-	OXA-232
K210058	WGS	China: Hangzhou	Zhejiang	Human	PRJNA801358	SAMN25343277	GCF_022555335.1	2021-02-10	2021	C1	ST15	4	2	6	7	ybt 16; ICEKp12	277	-	0	iuc 1	1	-	0	-	0	rmpA2_9	KL112	unknown (KL112)	Good	O1/O2v1	O1	Very high	aac(6')-Ib;rmtF	-	-	qnrB1.v2^	-	-	-	arr-2	-	-	-	dfrA14.v2*	-	-	CTX-M-15	-	OXA-232
K210061	WGS	China: Hangzhou	Zhejiang	Human	PRJNA801358	SAMN25343280	GCF_022555215.1	2021-02-13	2021	C1	ST15	4	2	6	7	ybt 16; ICEKp12	277	-	0	iuc 1	1	-	0	-	0	rmpA2_9	KL112	unknown (KL112)	Very high	O1/O2v1	O1	Very high	aac(6')-Ib;rmtF	-	-	qnrB1.v2^	-	-	-	arr-2	-	-	-	dfrA14.v2*	-	-	CTX-M-15	-	OXA-232
K210063	WGS	China: Hangzhou	Zhejiang	Human	PRJNA801358	SAMN25343281	GCF_022555255.1	2021-02-14	2021	C1	ST15	4	2	6	7	ybt 16; ICEKp12	277	-	0	iuc 1	1	-	0	-	0	rmpA2_9	KL112	unknown (KL112)	Very high	O1/O2v1	O1	Very high	aac(6')-Ib;rmtF	-	-	qnrB1.v2^	-	-	-	arr-2	-	-	-	dfrA14.v2*	-	-	CTX-M-15	-	OXA-232
K210064	WGS	China: Hangzhou	Zhejiang	Human	PRJNA801358	SAMN25343282	GCF_022555225.1	2021-02-15	2021	C1	ST15	4	2	6	7	ybt 16; ICEKp12	277	-	0	iuc 1	1	-	0	-	0	rmpA2_9	KL112	unknown (KL112)	Very high	O1/O2v1	O1	Very high	aac(6')-Ib;rmtF	-	-	qnrB1.v2^	-	-	-	arr-2	-	-	-	dfrA14.v2*	-	-	CTX-M-15	-	OXA-232
K210054	WGS	China: Hangzhou	Zhejiang	Human	PRJNA801358	SAMN25343273	GCF_022555395.1	2021-02-06	2021	C1	ST15	4	2	6	6	ybt 16; ICEKp12	277	-	0	iuc 1	1	-	0	-	0	rmpA2_9	KL112	unknown (KL112)	Very high	O1/O2v1	O1	Very high	aac(6')-Ib	-	-	qnrB1.v2^	-	-	-	arr-2	-	-	-	dfrA14.v2*	-	-	CTX-M-15	-	OXA-232
K210055	WGS	China: Hangzhou	Zhejiang	Human	PRJNA801358	SAMN25343274	GCF_022555375.1	2021-02-07	2021	C1	ST15	4	2	6	7	ybt 16; ICEKp12	277	-	0	iuc 1	1	-	0	-	0	rmpA2_9	KL112	unknown (KL112)	Very high	O1/O2v1	O1	Very high	aac(6')-Ib;rmtF	-	-	qnrB1.v2^	-	-	-	arr-2	-	-	-	dfrA14.v2*	-	-	CTX-M-15	-	OXA-232
K210056	WGS	China: Hangzhou	Zhejiang	Human	PRJNA801358	SAMN25343275	GCF_022555345.1	2021-02-08	2021	C1	ST15	4	2	6	7	ybt 16; ICEKp12	277	-	0	iuc 1	1	-	0	-	0	rmpA2_9	KL112	unknown (KL112)	Very high	O1/O2v1	O1	Very high	aac(6')-Ib;rmtF	-	-	qnrB1.v2^	-	-	-	arr-2	-	-	-	dfrA14.v2*	-	-	CTX-M-15	-	OXA-232
K210053	WGS	China: Hangzhou	Zhejiang	Human	PRJNA801358	SAMN25343272	GCF_022555475.1	2021-02-05	2021	C1	ST15	4	2	6	7	ybt 16; ICEKp12	277	-	0	iuc 1	1	-	0	-	0	rmpA2_9	KL112	unknown (KL112)	Very high	O1/O2v1	O1	Very high	aac(6')-Ib;rmtF	-	-	qnrB1.v2^	-	-	-	arr-2	-	-	-	dfrA14.v2*	-	-	CTX-M-15	-	OXA-232
K210052	WGS	China: Hangzhou	Zhejiang	Human	PRJNA801358	SAMN25343271	GCF_022555415.1	2021-02-04	2021	C1	ST15	4	2	6	7	ybt 16; ICEKp12	277	-	0	iuc 1	1	-	0	-	0	rmpA2_9	KL112	unknown (KL112)	Very high	O1/O2v1	O1	Very high	aac(6')-Ib;rmtF	-	-	qnrB1.v2^	-	-	-	arr-2	-	-	-	dfrA14.v2*	-	-	CTX-M-15	-	OXA-232
K210051	WGS	China: Hangzhou	Zhejiang	Human	PRJNA801358	SAMN25343270	GCF_022555425.1	2021-02-03	2021	C1	ST15	4	2	6	7	ybt 16; ICEKp12	277	-	0	iuc 1	1	-	0	-	0	rmpA2_9	KL112	unknown (KL112)	Very high	O1/O2v1	O1	Very high	aac(6')-Ib;rmtF	-	-	qnrB1.v2^	-	-	-	arr-2	-	-	-	dfrA14.v2*	-	-	CTX-M-15	-	OXA-232
KP3	WGS	China: Zhejiang	Zhejiang	Human	PRJNA818898	SAMN26891691	GCF_022808205.1	2020-11-07	2020	C1	ST15	4	2	8	11	ybt 16; ICEKp12	277-1LV	-	0	iuc 1	1	-	0	-	0	rmpA2_9	KL112	unknown (KL112)	Very high	O1/O2v1	O1	Very high	aac(6')-Ib;rmtF;strA.v1^;strB.v1	-	-	qnrB1.v2^	-	-	-	arr-2	sul2	-	-	dfrA14.v2*	TEM-1D.v1^	-	CTX-M-15	-	OXA-232
KP105	WGS	China: Zhejiang	Zhejiang	Human	PRJNA818898	SAMN26891693	GCF_022808195.1	2020-11-25	2020	C1	ST15	4	2	8	11	ybt 16; ICEKp12	277-1LV	-	0	iuc 1	1	-	0	-	0	rmpA2_9	KL112	unknown (KL112)	Very high	O1/O2v1	O1	Very high	aac(6')-Ib;rmtF;strA.v1^;strB.v1	-	-	qnrB1.v2^	-	-	-	arr-2	sul2	-	-	dfrA14.v2*	TEM-1D.v1^	-	CTX-M-15	-	OXA-232
KP306	WGS	China: Zhejiang	Zhejiang	Human	PRJNA818898	SAMN26891695	GCF_022808275.1	2020-12-31	2020	C1	ST15	1	2	8	11	ybt 16; ICEKp12	277	-	0	-	0	-	0	-	0	-	KL112	unknown (KL112)	Good	O1/O2v1	O2a	Very high	aac(6')-Ib;rmtF;strA.v1^;strB.v1	-	-	qnrB1.v2^	-	-	-	arr-2	sul2	-	-	dfrA14.v2*	TEM-1D.v1^	-	CTX-M-15	-	OXA-232
KP232	WGS	China: Zhejiang	Zhejiang	Human	PRJNA818898	SAMN26891694	GCF_022808315.1	2020-12-14	2020	C1	ST15	1	2	8	11	ybt 16; ICEKp12	277-1LV	-	0	-	0	-	0	-	0	-	KL112	unknown (KL112)	Very high	O1/O2v1	O1	Very high	aac(6')-Ib;rmtF;strA.v1^;strB.v1	-	-	qnrB1.v2^	-	-	-	arr-2	sul2	-	-	dfrA14.v2*	TEM-1D.v1^	-	CTX-M-15	-	OXA-232
KP41	WGS	China: Zhejiang	Zhejiang	Human	PRJNA818898	SAMN26891692	GCF_022808395.1	2020-11-24	2020	C1	ST15	4	2	8	11	ybt 16; ICEKp12 (truncated)	277-2LV	-	0	iuc 1	1	-	0	-	0	rmpA2_9	KL112	unknown (KL112)	Very high	O1/O2v1	O1	Very high	aac(6')-Ib;rmtF;strA.v1^;strB.v1	-	-	qnrB1.v2^	-	-	-	arr-2	sul2	-	-	dfrA14.v2*	TEM-1D.v1^	-	CTX-M-15	-	OXA-232
RS503	WGS	China: Zhejiang	Zhejiang	Human	PRJNA823947	SAMN27378613	GCF_023156375.1	#	2021	C1	ST15	4	2	6	7	ybt 16; ICEKp12	277	-	0	iuc 1	1	-	0	-	0	rmpA2_9	KL112	unknown (KL112)	Very high	O1/O2v1	O1	Very high	aac(6')-Ib;rmtF	-	-	qnrB1.v2^	-	-	-	arr-2	-	-	-	dfrA14.v2*	-	-	CTX-M-15	-	OXA-232
CF503	WGS	China: Zhejiang	Zhejiang	Human	PRJNA823947	SAMN27378612	GCF_023156355.1	#	2021	C1	ST15	4	2	6	7	ybt 16; ICEKp12	277	-	0	iuc 1	1	-	0	-	0	rmpA2_9	KL112	unknown (KL112)	Very high	O1/O2v1	O1	Very high	aac(6')-Ib;rmtF	-	-	qnrB1.v2^	-	-	-	arr-2	-	-	-	dfrA14.v2*	-	-	CTX-M-15	-	OXA-232
WS420	WGS	China: Zhejiang	Zhejiang	Human	PRJNA823947	SAMN27378610	GCF_023156465.1	#	2021	C1	ST15	4	2	6	7	ybt 16; ICEKp12	277	-	0	iuc 1	1	-	0	-	0	rmpA2_9	KL112	unknown (KL112)	Very high	O1/O2v1	O1	Very high	aac(6')-Ib;rmtF	-	-	qnrB1.v2^	-	-	-	arr-2	-	-	-	dfrA14.v2*	-	-	CTX-M-15	-	OXA-232
EK45	WGS	China: Shanghai	Shanghai	Human	PRJNA819578	SAMN26935321	GCF_023160005.1	2021-10-01	2021	C1	ST15	4	2	8	11	ybt 16; ICEKp12	277	-	0	iuc 1	1	-	0	-	0	rmpA2_9	KL112	unknown (KL112)	Very high	O1/O2v1	O1	Very high	aac(6')-Ib;rmtF;strA.v1^;strB.v1	-	-	qnrB1.v2^	-	-	-	arr-2	sul2	-	-	dfrA14.v2*	TEM-1D.v1^	-	CTX-M-15	-	OXA-232
ET88	WGS	China: Shanghai	Shanghai	Human	PRJNA819578	SAMN26935319	GCF_023159995.1	2021-10-01	2021	C1	ST15	4	2	8	11	ybt 16; ICEKp12	277	-	0	iuc 1	1	-	0	-	0	rmpA2_9	KL112	unknown (KL112)	Very high	O1/O2v1	O1	Very high	aac(6')-Ib;rmtF;strA.v1^;strB.v1	-	-	qnrB1.v2^	-	-	-	arr-2	sul2	-	-	dfrA14.v2*	TEM-1D.v1^	-	CTX-M-15	-	OXA-232
EK32	WGS	China: Shanghai	Shanghai	Human	PRJNA819578	SAMN26935320	GCF_023160145.1	2021-10-01	2021	C1	ST15	4	2	8	11	ybt 16; ICEKp12	277	-	0	iuc 1	1	-	0	-	0	rmpA2_9	KL112	unknown (KL112)	Very high	O1/O2v1	O1	Very high	aac(6')-Ib;rmtF;strA.v1^;strB.v1	-	-	qnrB1.v2^	-	-	-	arr-2	sul2	-	-	dfrA14.v2*	TEM-1D.v1^	-	CTX-M-15	-	OXA-232
ET55	WGS	China: Shanghai	Shanghai	Human	PRJNA819578	SAMN26935317	GCF_023160225.1	2021-10-01	2021	C1	ST15	4	2	8	11	ybt 16; ICEKp12	277	-	0	iuc 1	1	-	0	-	0	rmpA2_9	KL112	unknown (KL112)	Very high	O1/O2v1	O1	Very high	aac(6')-Ib;rmtF;strA.v1^;strB.v1	-	-	qnrB1.v2^	-	-	-	arr-2	sul2	-	-	dfrA14.v2*	TEM-1D.v1^	-	CTX-M-15	-	OXA-232
ET53	WGS	China: Shanghai	Shanghai	Human	PRJNA819578	SAMN26935315	GCF_023160235.1	2021-10-01	2021	C1	ST15	4	2	8	11	ybt 16; ICEKp12	277	-	0	iuc 1	1	-	0	-	0	rmpA2_9	KL112	unknown (KL112)	Very high	O1/O2v1	O1	Very high	aac(6')-Ib;rmtF;strA.v1^;strB.v1	-	-	qnrB1.v2^	-	-	-	arr-2	sul2	-	-	dfrA14.v2*	TEM-1D.v1^	-	CTX-M-15	-	OXA-232
1847	WGS	China: Shanghai	Shanghai	Human	PRJNA819578	SAMN26935322	GCF_023159985.1	2021-10-01	2021	C1	ST15	4	2	6	7	ybt 16; ICEKp12	277	-	0	iuc 1	1	-	0	-	0	rmpA2_9	KL112	unknown (KL112)	Good	O1/O2v1	O1	Very high	aac(6')-Ib;rmtF	-	-	qnrB1.v2^	-	-	-	arr-2	-	-	-	dfrA14.v2*	-	-	CTX-M-15	-	OXA-232
ET49	WGS	China: Shanghai	Shanghai	Human	PRJNA819578	SAMN26935311	GCF_023160405.1	2021-10-01	2021	C1	ST15	4	2	8	11	ybt 16; ICEKp12	277	-	0	iuc 1	1	-	0	-	0	rmpA2_9	KL112	unknown (KL112)	Very high	O1/O2v1	O1	Very high	aac(6')-Ib;rmtF;strA.v1^;strB.v1	-	-	qnrB1.v2^	-	-	-	arr-2	sul2	-	-	dfrA14.v2*	TEM-1D.v1^	-	CTX-M-15	-	OXA-232
ET50	WGS	China: Shanghai	Shanghai	Human	PRJNA819578	SAMN26935312	GCF_023160385.1	2021-10-01	2021	C1	ST15	4	2	8	11	ybt 16; ICEKp12	277	-	0	iuc 1	1	-	0	-	0	rmpA2_9	KL112	unknown (KL112)	Very high	O1/O2v1	O1	Very high	aac(6')-Ib;rmtF;strA.v1^;strB.v1	-	-	qnrB1.v2^	-	-	-	arr-2	sul2	-	-	dfrA14.v2*	TEM-1D.v1^	-	CTX-M-15	-	OXA-232
ET51	WGS	China: Shanghai	Shanghai	Human	PRJNA819578	SAMN26935313	GCF_023160245.1	2021-10-01	2021	C1	ST15	4	2	9	13	ybt 16; ICEKp12	277	-	0	iuc 1	1	-	0	-	0	rmpA2_9	KL112	unknown (KL112)	Very high	O1/O2v1	O1	Very high	aac(3)-IV;aac(6')-Ib;rmtF;strA.v1^;strB.v1	-	-	qnrB1.v2^	-	-	catA1^	arr-2	sul2	-	-	dfrA14.v2*	TEM-1D.v1^	-	CTX-M-15	-	OXA-232
ET46	WGS	China: Shanghai	Shanghai	Human	PRJNA819578	SAMN26935308	GCF_023160425.1	2021-10-01	2021	C1	ST15	4	2	8	11	ybt 16; ICEKp12	277	-	0	iuc 1	1	-	0	-	0	rmpA2_9	KL112	unknown (KL112)	Very high	O1/O2v1	O1	Very high	aac(6')-Ib;rmtF;strA.v1^;strB.v1	-	-	qnrB1.v2^	-	-	-	arr-2	sul2	-	-	dfrA14.v2*	TEM-1D.v1^	-	CTX-M-15	-	OXA-232
ET54	WGS	China: Shanghai	Shanghai	Human	PRJNA819578	SAMN26935316	GCF_023160305.1	2021-10-01	2021	C1	ST15	4	2	9	12	ybt 16; ICEKp12	277	-	0	iuc 1	1	-	0	-	0	rmpA2_9	KL112	unknown (KL112)	Very high	O1/O2v1	O1	Very high	aac(6')-Ib;rmtF;strA.v1^;strB.v1	-	-	qnrB1.v2^	-	-	catA1^	arr-2	sul2	-	-	dfrA14.v2*	TEM-1D.v1^	-	CTX-M-15	-	OXA-232
ET48	WGS	China: Shanghai	Shanghai	Human	PRJNA819578	SAMN26935310	GCF_023160435.1	2021-10-01	2021	C1	ST15	4	2	8	11	ybt 16; ICEKp12	277	-	0	iuc 1	1	-	0	-	0	rmpA2_9	KL112	unknown (KL112)	Very high	O1/O2v1	O1	Very high	aac(6')-Ib;rmtF;strA.v1^;strB.v1	-	-	qnrB1.v2^	-	-	-	arr-2	sul2	-	-	dfrA14.v2*	TEM-1D.v1^	-	CTX-M-15	-	OXA-232
ET47	WGS	China: Shanghai	Shanghai	Human	PRJNA819578	SAMN26935309	GCF_023160465.1	2021-10-01	2021	C1	ST15	4	2	8	11	ybt 16; ICEKp12	277	-	0	iuc 1	1	-	0	-	0	rmpA2_2-54%	KL112	unknown (KL112)	Very high	O1/O2v1	O1	Very high	aac(6')-Ib;rmtF;strA.v1^;strB.v1	-	-	qnrB1.v2^	-	-	-	arr-2	sul2	-	-	dfrA14.v2*	TEM-1D.v1^	-	CTX-M-15	-	OXA-232
ET44	WGS	China: Shanghai	Shanghai	Human	PRJNA819578	SAMN26935306	GCF_023160485.1	2021-10-01	2021	C1	ST15	4	2	9	13	ybt 16; ICEKp12	277	-	0	iuc 1	1	-	0	-	0	rmpA2_9	KL112	unknown (KL112)	Very high	O1/O2v1	O1	Very high	aac(3)-IV;aac(6')-Ib;rmtF;strA.v1^;strB.v1	-	-	qnrB1.v2^	-	-	catA1^	arr-2	sul2	-	-	dfrA14.v2*	TEM-1D.v1^	-	CTX-M-15	-	OXA-232
ET32	WGS	China: Shanghai	Shanghai	Human	PRJNA819578	SAMN26935294	GCF_023160715.1	2021-10-01	2021	C1	ST15	4	2	8	11	ybt 16; ICEKp12	277	-	0	iuc 1	1	-	0	-	0	rmpA2_9	KL112	unknown (KL112)	Very high	O1/O2v1	O1	Very high	aac(6')-Ib;rmtF;strA.v1^;strB.v1	-	-	qnrB1.v2^	-	-	-	arr-2	sul2	-	-	dfrA14.v2*	TEM-1D.v1^	-	CTX-M-15	-	OXA-232
ET41	WGS	China: Shanghai	Shanghai	Human	PRJNA819578	SAMN26935303	GCF_023160535.1	2021-10-01	2021	C1	ST15	4	2	8	11	ybt 16; ICEKp12	277	-	0	iuc 1	1	-	0	-	0	rmpA2_9	KL112	unknown (KL112)	Very high	O1/O2v1	O1	Very high	aac(6')-Ib;rmtF;strA.v1^;strB.v1	-	-	qnrB1.v2^	-	-	-	arr-2	sul2	-	-	dfrA14.v2*	TEM-1D.v1^	-	CTX-M-15	-	OXA-232
ET40	WGS	China: Shanghai	Shanghai	Human	PRJNA819578	SAMN26935302	GCF_023160565.1	2021-10-01	2021	C1	ST15	4	2	9	12	ybt 16; ICEKp12	277	-	0	iuc 1	1	-	0	-	0	rmpA2_9	KL112	unknown (KL112)	Very high	O1/O2v1	O1	Very high	aac(6')-Ib;rmtF;strA.v1^;strB.v1	-	-	qnrB1.v2^	-	-	catA1^	arr-2	sul2	-	-	dfrA14.v2*	TEM-1D.v1^	-	CTX-M-15	-	OXA-232
ET35	WGS	China: Shanghai	Shanghai	Human	PRJNA819578	SAMN26935297	GCF_023160765.1	2021-10-01	2021	C1	ST15	4	2	9	13	ybt 16; ICEKp12	277	-	0	iuc 1	1	-	0	-	0	rmpA2_9	KL112	unknown (KL112)	Very high	O1/O2v1	O1	Very high	aac(3)-IV;aac(6')-Ib;rmtF;strA.v1^;strB.v1	-	-	qnrB1.v2^	-	-	catA1^	arr-2	sul2	-	-	dfrA14.v2*	TEM-1D.v1^	-	CTX-M-15	-	OXA-232
ET25	WGS	China: Shanghai	Shanghai	Human	PRJNA819578	SAMN26935288	GCF_023160785.1	2021-10-01	2021	C1	ST15	4	2	8	11	ybt 16; ICEKp12	277	-	0	iuc 1	1	-	0	-	0	rmpA2_9	KL112	unknown (KL112)	Very high	O1/O2v1	O1	Very high	aac(6')-Ib;rmtF;strA.v1^;strB.v1	-	-	qnrB1.v2^	-	-	-	arr-2	sul2	-	-	dfrA14.v2*	TEM-1D.v1^	-	CTX-M-15	-	OXA-232
ET34	WGS	China: Shanghai	Shanghai	Human	PRJNA819578	SAMN26935296	GCF_023160665.1	2021-10-01	2021	C1	ST15	4	2	8	11	ybt 16; ICEKp12	277	-	0	iuc 1	1	-	0	-	0	rmpA2_9	KL112	unknown (KL112)	Very high	O1/O2v1	O1	Very high	aac(6')-Ib;rmtF;strA.v1^;strB.v1	-	-	qnrB1.v2^	-	-	-	arr-2	sul2	-	-	dfrA14.v2*	TEM-1D.v1^	-	CTX-M-15	-	OXA-232
ET29	WGS	China: Shanghai	Shanghai	Human	PRJNA819578	SAMN26935292	GCF_023160705.1	2021-10-01	2021	C1	ST15	4	2	8	11	ybt 16; ICEKp12	277	-	0	iuc 1	1	-	0	-	0	rmpA2_9	KL112	unknown (KL112)	Very high	O1/O2v1	O1	Very high	aac(6')-Ib;rmtF;strA.v1^;strB.v1	-	-	qnrB1.v2^	-	-	-	arr-2	sul2	-	-	dfrA14.v2*	TEM-1D.v1^	-	CTX-M-15	-	OXA-232
ET43	WGS	China: Shanghai	Shanghai	Human	PRJNA819578	SAMN26935305	GCF_023160525.1	2021-10-01	2021	C1	ST15	4	2	9	12	ybt 16; ICEKp12	277	-	0	iuc 1	1	-	0	-	0	rmpA2_9	KL112	unknown (KL112)	Very high	O1/O2v1	O1	Very high	aac(6')-Ib;rmtF;strA.v1^;strB.v1	-	-	qnrB1.v2^	-	-	catA1^	arr-2	sul2	-	-	dfrA14.v2*	TEM-1D.v1^	-	CTX-M-15	-	OXA-232
ET28	WGS	China: Shanghai	Shanghai	Human	PRJNA819578	SAMN26935291	GCF_023160745.1	2021-10-01	2021	C1	ST15	4	2	8	11	ybt 16; ICEKp12	277	-	0	iuc 1	1	-	0	-	0	rmpA2_9	KL112	unknown (KL112)	Very high	O1/O2v1	O1	Very high	aac(6')-Ib;rmtF;strA.v1^;strB.v1	-	-	qnrB1.v2^	-	-	-	arr-2	sul2	-	-	dfrA14.v2*	TEM-1D.v1^	-	CTX-M-15	-	OXA-232
ET45	WGS	China: Shanghai	Shanghai	Human	PRJNA819578	SAMN26935307	GCF_023160585.1	2021-10-01	2021	C1	ST15	4	2	9	12	ybt 16; ICEKp12	277	-	0	iuc 1	1	-	0	-	0	rmpA2_9	KL112	unknown (KL112)	Very high	O1/O2v1	O1	Very high	aac(6')-Ib;rmtF;strA.v1^;strB.v1	-	-	qnrB1.v2^	-	-	catA1^	arr-2	sul2	-	-	dfrA14.v2*	TEM-1D.v1^	-	CTX-M-15	-	OXA-232
ET31	WGS	China: Shanghai	Shanghai	Human	PRJNA819578	SAMN26935293	GCF_023160685.1	2021-10-01	2021	C1	ST15	4	2	8	11	ybt 16; ICEKp12	277	-	0	iuc 1	1	-	0	-	0	rmpA2_9	KL112	unknown (KL112)	Very high	O1/O2v1	O1	Very high	aac(6')-Ib;rmtF;strA.v1^;strB.v1	-	-	qnrB1.v2^	-	-	-	arr-2	sul2	-	-	dfrA14.v2*	TEM-1D.v1^	-	CTX-M-15	-	OXA-232
ET42	WGS	China: Shanghai	Shanghai	Human	PRJNA819578	SAMN26935304	GCF_023160505.1	2021-10-01	2021	C1	ST15	4	2	8	11	ybt 16; ICEKp12	277	-	0	iuc 1	1	-	0	-	0	rmpA2_9	KL112	unknown (KL112)	Very high	O1/O2v1	O1	Very high	aac(6')-Ib;rmtF;strA.v1^;strB.v1	-	-	qnrB1.v2^	-	-	-	arr-2	sul2	-	-	dfrA14.v2*	TEM-1D.v1^	-	CTX-M-15	-	OXA-232
ET37	WGS	China: Shanghai	Shanghai	Human	PRJNA819578	SAMN26935299	GCF_023160645.1	2021-10-01	2021	C1	ST15	4	2	8	11	ybt 16; ICEKp12	277	-	0	iuc 1	1	-	0	-	0	rmpA2_9	KL112	unknown (KL112)	Very high	O1/O2v1	O1	Very high	aac(6')-Ib;rmtF;strA.v1^;strB.v1	-	-	qnrB1.v2^	-	-	-	arr-2	sul2	-	-	dfrA14.v2*	TEM-1D.v1^	-	CTX-M-15	-	OXA-232
ET39	WGS	China: Shanghai	Shanghai	Human	PRJNA819578	SAMN26935301	GCF_023160605.1	2021-10-01	2021	C1	ST15	4	2	8	11	ybt 16; ICEKp12	277	-	0	iuc 1	1	-	0	-	0	rmpA2_9	KL112	unknown (KL112)	Very high	O1/O2v1	O1	Very high	aac(6')-Ib;rmtF*;strA.v1^;strB.v1	-	-	qnrB1.v2^	-	-	-	arr-2	sul2	-	-	dfrA14.v2*	TEM-1D.v1^	-	CTX-M-15	-	OXA-232
ET36	WGS	China: Shanghai	Shanghai	Human	PRJNA819578	SAMN26935298	GCF_023160625.1	2021-10-01	2021	C1	ST15	4	2	8	11	ybt 16; ICEKp12	277-1LV	-	0	iuc 1	1	-	0	-	0	rmpA2_9	KL112	unknown (KL112)	Very high	O1/O2v1	O1	Very high	aac(6')-Ib;rmtF;strA.v1^;strB.v1	-	-	qnrB1.v2^	-	-	-	arr-2	sul2	-	-	dfrA14.v2*	TEM-1D.v1^	-	CTX-M-15	-	OXA-232
ET26	WGS	China: Shanghai	Shanghai	Human	PRJNA819578	SAMN26935289	GCF_023160885.1	2021-10-01	2021	C1	ST15	4	2	9	12	ybt 16; ICEKp12	277	-	0	iuc 1	1	-	0	-	0	rmpA2_9	KL112	unknown (KL112)	Very high	O1/O2v1	O1	Very high	aac(6')-Ib;rmtF;strA.v1^;strB.v1	-	-	qnrB1.v2^	-	-	catA1^	arr-2	sul2	-	-	dfrA14.v2*	TEM-1D.v1^	-	CTX-M-15	-	OXA-232
ET27	WGS	China: Shanghai	Shanghai	Human	PRJNA819578	SAMN26935290	GCF_023160795.1	2021-10-01	2021	C1	ST15	4	2	9	12	ybt 16; ICEKp12	277	-	0	iuc 1	1	-	0	-	0	rmpA2_9	KL112	unknown (KL112)	Very high	O1/O2v1	O1	Very high	aac(6')-Ib;rmtF;strA.v1^;strB.v1	-	-	qnrB1.v2^	-	-	catA1^	arr-2	sul2	-	-	dfrA14.v2*	TEM-1D.v1^	-	CTX-M-15	-	OXA-232
ET20	WGS	China: Shanghai	Shanghai	Human	PRJNA819578	SAMN26935286	GCF_023160825.1	2021-10-01	2021	C1	ST15	4	2	8	11	ybt 16; ICEKp12	277	-	0	iuc 1	1	-	0	-	0	rmpA2_9	KL112	unknown (KL112)	Very high	O1/O2v1	O1	Very high	aac(6')-Ib;rmtF;strA.v1^;strB.v1	-	-	qnrB1.v2^	-	-	-	arr-2	sul2	-	-	dfrA14.v2*	TEM-1D.v1^	-	CTX-M-15	-	OXA-232
ET16	WGS	China: Shanghai	Shanghai	Human	PRJNA819578	SAMN26935284	GCF_023160865.1	2021-10-01	2021	C1	ST15	4	2	8	11	ybt 16; ICEKp12	277	-	0	iuc 1	1	-	0	-	0	rmpA2_9	KL112	unknown (KL112)	Very high	O1/O2v1	O1	Very high	aac(6')-Ib;rmtF;strA.v1^;strB.v1	-	-	qnrB1.v2^	-	-	-	arr-2	sul2	-	-	dfrA14.v2*	TEM-1D.v1^	-	CTX-M-15	-	OXA-232
ET17	WGS	China: Shanghai	Shanghai	Human	PRJNA819578	SAMN26935285	GCF_023160845.1	2021-10-01	2021	C1	ST15	4	2	8	11	ybt 16; ICEKp12	277	-	0	iuc 1	1	-	0	-	0	rmpA2_9	KL112	unknown (KL112)	Very high	O1/O2v1	O1	Very high	aac(6')-Ib;rmtF;strA.v1^;strB.v1	-	-	qnrB1.v2^	-	-	-	arr-2	sul2	-	-	dfrA14.v2*	TEM-1D.v1^	-	CTX-M-15	-	OXA-232
ET9	WGS	China: Shanghai	Shanghai	Human	PRJNA819578	SAMN26935277	GCF_023160965.1	2021-10-01	2021	C1	ST15	4	2	8	11	ybt 16; ICEKp12	277	-	0	iuc 1	1	-	0	-	0	rmpA2_9	KL112	unknown (KL112)	Very high	O1/O2v1	O1	Very high	aac(6')-Ib;rmtF;strA.v1^;strB.v1	-	-	qnrB1.v2^	-	-	-	arr-2	sul2	-	-	dfrA14.v2*	TEM-1D.v1^	-	CTX-M-15	-	OXA-232
ET13	WGS	China: Shanghai	Shanghai	Human	PRJNA819578	SAMN26935281	GCF_023160905.1	2021-10-01	2021	C1	ST15	4	2	8	11	ybt 16; ICEKp12	277	-	0	iuc 1	1	-	0	-	0	rmpA2_9	KL112	unknown (KL112)	Very high	O1/O2v1	O1	Very high	aac(6')-Ib;rmtF;strA.v1^;strB.v1	-	-	qnrB1.v2^	-	-	-	arr-2	sul2	-	-	dfrA14.v2*	TEM-1D.v1^	-	CTX-M-15	-	OXA-232
ET14	WGS	China: Shanghai	Shanghai	Human	PRJNA819578	SAMN26935282	GCF_023160915.1	2021-10-01	2021	C1	ST15	4	2	8	11	ybt 16; ICEKp12	277	-	0	iuc 1	1	-	0	-	0	rmpA2_9	KL112	unknown (KL112)	Very high	O1/O2v1	O1	Very high	aac(6')-Ib;rmtF;strA.v1^;strB.v1	-	-	qnrB1.v2^	-	-	-	arr-2	sul2	-	-	dfrA14.v2*	TEM-1D.v1^	-	CTX-M-15	-	OXA-232
ET12	WGS	China: Shanghai	Shanghai	Human	PRJNA819578	SAMN26935280	GCF_023160945.1	2021-10-01	2021	C1	ST15	4	2	8	11	ybt 16; ICEKp12	277	-	0	iuc 1	1	-	0	-	0	rmpA2_9	KL112	unknown (KL112)	Very high	O1/O2v1	O1	Very high	aac(6')-Ib;rmtF;strA.v1^;strB.v1	-	-	qnrB1.v2^	-	-	-	arr-2	sul2	-	-	dfrA14.v2*	TEM-1D.v1^	-	CTX-M-15	-	OXA-232
16-457	WGS	China: Shanghai	Shanghai	Human	PRJNA819578	SAMN26935264	GCF_023161285.1	2021-10-01	2021	C1	ST15	4	2	8	11	ybt 16; ICEKp12	277	-	0	iuc 1	1	-	0	-	0	rmpA2_9	KL112	unknown (KL112)	Very high	O1/O2v1	O1	Very high	aac(6')-Ib;rmtF;strA.v1^;strB.v1	-	-	qnrB1.v2^	-	-	-	arr-2	sul2	-	-	dfrA14.v2*	TEM-1D.v1^	-	CTX-M-15	-	OXA-232
16-425	WGS	China: Shanghai	Shanghai	Human	PRJNA819578	SAMN26935261	GCF_023161295.1	2021-10-01	2021	C1	ST15	4	2	8	11	ybt 16; ICEKp12	277	-	0	iuc 1	1	-	0	-	0	rmpA2_9	KL112	unknown (KL112)	Very high	O1/O2v1	O1	Very high	aac(6')-Ib;rmtF;strA.v1^;strB.v1	-	-	qnrB1.v2^	-	-	-	arr-2	sul2	-	-	dfrA14.v2*	TEM-1D.v1^	-	CTX-M-15	-	OXA-232
16-427	WGS	China: Shanghai	Shanghai	Human	PRJNA819578	SAMN26935263	GCF_023161305.1	2021-10-01	2021	C1	ST15	4	2	8	11	ybt 16; ICEKp12	277	-	0	iuc 1	1	-	0	-	0	rmpA2_9	KL112	unknown (KL112)	Very high	O1/O2v1	O1	Very high	aac(6')-Ib;rmtF;strA.v1^;strB.v1	-	-	qnrB1.v2^	-	-	-	arr-2	sul2	-	-	dfrA14.v2*	TEM-1D.v1^	-	CTX-M-15	-	OXA-232
ET11	WGS	China: Shanghai	Shanghai	Human	PRJNA819578	SAMN26935279	GCF_023160975.1	2021-10-01	2021	C1	ST15	4	2	8	11	ybt 16; ICEKp12 (truncated)	277-1LV	-	0	iuc 1	1	-	0	-	0	rmpA2_9	KL112	unknown (KL112)	Very high	O1/O2v1	O1	Very high	aac(6')-Ib;rmtF;strA.v1^;strB.v1	-	-	qnrB1.v2^	-	-	-	arr-2	sul2	-	-	dfrA14.v2*	TEM-1D.v1^	-	CTX-M-15	-	OXA-232
ET10	WGS	China: Shanghai	Shanghai	Human	PRJNA819578	SAMN26935278	GCF_023161005.1	2021-10-01	2021	C1	ST15	4	2	8	11	ybt 16; ICEKp12	277	-	0	iuc 1	1	-	0	-	0	rmpA2_9	KL112	unknown (KL112)	Very high	O1/O2v1	O1	Very high	aac(6')-Ib;rmtF;strA.v1^;strB.v1	-	-	qnrB1.v2^	-	-	-	arr-2	sul2	-	-	dfrA14.v2*	TEM-1D.v1^	-	CTX-M-15	-	OXA-232
ET15	WGS	China: Shanghai	Shanghai	Human	PRJNA819578	SAMN26935283	GCF_023161015.1	2021-10-01	2021	C1	ST15	4	2	8	11	ybt 16; ICEKp12	277	-	0	iuc 1	1	-	0	-	0	rmpA2_9	KL112	unknown (KL112)	Very high	O1/O2v1	O1	Very high	aac(6')-Ib;rmtF;strA.v1^;strB.v1	-	-	qnrB1.v2^	-	-	-	arr-2	sul2	-	-	dfrA14.v2*	TEM-1D.v1^	-	CTX-M-15	-	OXA-232
ET5	WGS	China: Shanghai	Shanghai	Human	PRJNA819578	SAMN26935273	GCF_023161145.1	2021-10-01	2021	C1	ST15	4	2	8	11	ybt 16; ICEKp12	277	-	0	iuc 1	1	-	0	-	0	rmpA2_9	KL112	unknown (KL112)	Very high	O1/O2v1	O1	Very high	aac(6')-Ib;rmtF;strA.v1^;strB.v1	-	-	qnrB1.v2^	-	-	-	arr-2	sul2	-	-	dfrA14.v2*	TEM-1D.v1^	-	CTX-M-15	-	OXA-232
16-458	WGS	China: Shanghai	Shanghai	Human	PRJNA819578	SAMN26935265	GCF_023161265.1	2021-10-01	2021	C1	ST15	4	2	8	11	ybt 16; ICEKp12	277	-	0	iuc 1	1	-	0	-	0	rmpA2_9	KL112	unknown (KL112)	Very high	O1/O2v1	O1	Very high	aac(6')-Ib;rmtF;strA.v1^;strB.v1	-	-	qnrB1.v2^	-	-	-	arr-2	sul2	-	-	dfrA14.v2*	TEM-1D.v1^	-	CTX-M-15	-	OXA-232
ET1	WGS	China: Shanghai	Shanghai	Human	PRJNA819578	SAMN26935269	GCF_023161195.1	2021-10-01	2021	C1	ST15	4	2	8	11	ybt 16; ICEKp12	277	-	0	iuc 1	1	-	0	-	0	rmpA2_9	KL112	unknown (KL112)	Very high	O1/O2v1	O1	Very high	aac(6')-Ib;rmtF;strA.v1^;strB.v1	-	-	qnrB1.v2^	-	-	-	arr-2	sul2	-	-	dfrA14.v2*	TEM-1D.v1^	-	CTX-M-15	-	OXA-232
16-462	WGS	China: Shanghai	Shanghai	Human	PRJNA819578	SAMN26935268	GCF_023161185.1	2021-10-01	2021	C1	ST15	4	2	8	11	ybt 16; ICEKp12	277	-	0	iuc 1	1	-	0	-	0	rmpA2_9	KL112	unknown (KL112)	Very high	O1/O2v1	O1	Very high	aac(6')-Ib;rmtF;strA.v1^;strB.v1	-	-	qnrB1.v2^	-	-	-	arr-2	sul2	-	-	dfrA14.v2*	TEM-1D.v1^	-	CTX-M-15	-	OXA-232
ET7	WGS	China: Shanghai	Shanghai	Human	PRJNA819578	SAMN26935275	GCF_023161065.1	2021-10-01	2021	C1	ST15	4	2	8	11	ybt 16; ICEKp12	277	-	0	iuc 1	1	-	0	-	0	rmpA2_9	KL112	unknown (KL112)	Very high	O1/O2v1	O1	Very high	aac(6')-Ib;rmtF;strA.v1^;strB.v1	-	-	qnrB1.v2^	-	-	-	arr-2	sul2	-	-	dfrA14.v2*	TEM-1D.v1^	-	CTX-M-15	-	OXA-232
16-459	WGS	China: Shanghai	Shanghai	Human	PRJNA819578	SAMN26935266	GCF_023161215.1	2021-10-01	2021	C1	ST15	4	2	8	11	ybt 16; ICEKp12	277	-	0	iuc 1	1	-	0	-	0	rmpA2_9	KL112	unknown (KL112)	Very high	O1/O2v1	O1	Very high	aac(6')-Ib;rmtF;strA.v1^;strB.v1	-	-	qnrB1.v2^	-	-	-	arr-2	sul2	-	-	dfrA14.v2*	TEM-1D.v1^	-	CTX-M-15	-	OXA-232
ET3	WGS	China: Shanghai	Shanghai	Human	PRJNA819578	SAMN26935271	GCF_023161105.1	2021-10-01	2021	C1	ST15	4	2	8	11	ybt 16; ICEKp12	277	-	0	iuc 1	1	-	0	-	0	rmpA2_9	KL112	unknown (KL112)	Very high	O1/O2v1	O1	Very high	aac(6')-Ib;rmtF;strA.v1^;strB.v1	-	-	qnrB1.v2^	-	-	-	arr-2	sul2	-	-	dfrA14.v2*	TEM-1D.v1^	-	CTX-M-15	-	OXA-232
ET2	WGS	China: Shanghai	Shanghai	Human	PRJNA819578	SAMN26935270	GCF_023161165.1	2021-10-01	2021	C1	ST15	4	2	8	11	ybt 16; ICEKp12	277	-	0	iuc 1	1	-	0	-	0	rmpA2_9	KL112	unknown (KL112)	Very high	O1/O2v1	O1	Very high	aac(6')-Ib;rmtF;strA.v1^;strB.v1	-	-	qnrB1.v2^	-	-	-	arr-2	sul2	-	-	dfrA14.v2*	TEM-1D.v1^	-	CTX-M-15	-	OXA-232
ET8	WGS	China: Shanghai	Shanghai	Human	PRJNA819578	SAMN26935276	GCF_023161025.1	2021-10-01	2021	C1	ST15	4	2	8	11	ybt 16; ICEKp12 (truncated)	277-1LV	-	0	iuc 1	1	-	0	-	0	rmpA2_9	KL112	unknown (KL112)	Very high	O1/O2v1	O1	Very high	aac(6')-Ib;rmtF;strA.v1^;strB.v1	-	-	qnrB1.v2^	-	-	-	arr-2	sul2	-	-	dfrA14.v2*	TEM-1D.v1^	-	CTX-M-15	-	OXA-232
16-460	WGS	China: Shanghai	Shanghai	Human	PRJNA819578	SAMN26935267	GCF_023161225.1	2021-10-01	2021	C1	ST15	1	2	8	11	ybt 16; ICEKp12	277	-	0	-	0	-	0	-	0	-	KL112	unknown (KL112)	Very high	O1/O2v1	O1	Very high	aac(6')-Ib;rmtF;strA.v1^;strB.v1	-	-	qnrB1.v2^	-	-	-	arr-2	sul2	-	-	dfrA14.v2*	TEM-1D.v1^	-	CTX-M-15	-	OXA-232
ET4	WGS	China: Shanghai	Shanghai	Human	PRJNA819578	SAMN26935272	GCF_023161085.1	2021-10-01	2021	C1	ST15	4	2	8	11	ybt 16; ICEKp12	277	-	0	iuc 1	1	-	0	-	0	rmpA2_9	KL112	unknown (KL112)	Very high	O1/O2v1	O1	Very high	aac(6')-Ib;rmtF;strA.v1^;strB.v1	-	-	qnrB1.v2^	-	-	-	arr-2	sul2	-	-	dfrA14.v2*	TEM-1D.v1^	-	CTX-M-15	-	OXA-232
ET6	WGS	China: Shanghai	Shanghai	Human	PRJNA819578	SAMN26935274	GCF_023161075.1	2021-10-01	2021	C1	ST15	4	2	8	11	ybt 16; ICEKp12	277	-	0	iuc 1	1	-	0	-	0	rmpA2_9	KL112	unknown (KL112)	Very high	O1/O2v1	O1	Very high	aac(6')-Ib;rmtF;strA.v1^;strB.v1	-	-	qnrB1.v2^	-	-	-	arr-2	sul2	-	-	dfrA14.v2*	TEM-1D.v1^	-	CTX-M-15	-	OXA-232
16-422	WGS	China: Shanghai	Shanghai	Human	PRJNA819578	SAMN26935258	GCF_023161405.1	2021-10-01	2021	C1	ST15	4	2	8	11	ybt 16; ICEKp12	277	-	0	iuc 1	1	-	0	-	0	rmpA2_9	KL112	unknown (KL112)	Very high	O1/O2v1	O1	Very high	aac(6')-Ib;rmtF;strA.v1^;strB.v1	-	-	qnrB1.v2^	-	-	-	arr-2	sul2	-	-	dfrA14.v2*	TEM-1D.v1^	-	CTX-M-15	-	OXA-232
16-419	WGS	China: Shanghai	Shanghai	Human	PRJNA819578	SAMN26935257	GCF_023161425.1	2021-10-01	2021	C1	ST15	1	2	8	11	ybt 16; ICEKp12	277	-	0	-	0	-	0	-	0	-	KL112	unknown (KL112)	Very high	O1/O2v1	O1	Very high	aac(6')-Ib;rmtF;strA.v1^;strB.v1	-	-	qnrB1.v2^	-	-	-	arr-2	sul2	-	-	dfrA14.v2*	TEM-1D.v1^	-	CTX-M-15	-	OXA-232
16-426	WGS	China: Shanghai	Shanghai	Human	PRJNA819578	SAMN26935262	GCF_023161345.1	2021-10-01	2021	C1	ST15	4	2	8	11	ybt 16; ICEKp12	277	-	0	iuc 1	1	-	0	-	0	rmpA2_9	KL112	unknown (KL112)	Very high	O1/O2v1	O1	Very high	aac(6')-Ib;rmtF;strA.v1^;strB.v1	-	-	qnrB1.v2^	-	-	-	arr-2	sul2	-	-	dfrA14.v2*	TEM-1D.v1^	-	CTX-M-15	-	OXA-232
16-424	WGS	China: Shanghai	Shanghai	Human	PRJNA819578	SAMN26935260	GCF_023161365.1	2021-10-01	2021	C1	ST15	4	2	8	11	ybt 16; ICEKp12	277	-	0	iuc 1	1	-	0	-	0	rmpA2_9	KL112	unknown (KL112)	Very high	O1/O2v1	O1	Very high	aac(6')-Ib;rmtF;strA.v1^;strB.v1	-	-	qnrB1.v2^	-	-	-	arr-2	sul2	-	-	dfrA14.v2*	TEM-1D.v1^	-	CTX-M-15	-	OXA-232
16-423	WGS	China: Shanghai	Shanghai	Human	PRJNA819578	SAMN26935259	GCF_023161385.1	2021-10-01	2021	C1	ST15	4	2	8	11	ybt 16; ICEKp12	277	-	0	iuc 1	1	-	0	-	0	rmpA2_9	KL112	unknown (KL112)	Very high	O1/O2v1	O1	Very high	aac(6')-Ib;rmtF;strA.v1^;strB.v1	-	-	qnrB1.v2^	-	-	-	arr-2	sul2	-	-	dfrA14.v2*	TEM-1D.v1^	-	CTX-M-15	-	OXA-232
KP19-2796	Complete	China: Zhengzhou	Henan	Human	PRJNA830710	SAMN27737682	GCF_023205035.1	#	2019	C3	ST15	0	1	8	25	-	0	-	0	-	0	-	0	-	0	-	KL48	K48	High	O1/O2v1	O1	Very high	aac(3)-IV;aac(3)-IV;aac(6')-Ib-cr.v2;aadA16*;aadA2;aadA^;aph(3')-Ia;aph(4)-Ia;aph(4)-Ia;armA;strA.v1*;strB.v1;strB.v1	-	-	qnrB4	-	mphE.v2^;msrE	cmlA1*	-	sul1;sul1;sul3	-	tmexC1^;tmexD1;toprJ1	-	DHA-1	-	CTX-M-14	-	-
CRK3022	Complete	China: Nantong	Jiangsu	Human	PRJNA798585	SAMN25087049	GCF_023347685.1	2018-09-10	2018	C2	ST15	1	2	8	9	ybt 14; ICEKp12	143-3LV	-	0	-	0	-	0	-	0	-	KL19	K19	High	O1/O2v2	O1	Perfect	aac(3)-IId^;aac(6')-Ib-cr.v2	-	-	-	-	mphA	CatB4.v1	-	-	tet(A).v1	-	-	OXA-1;TEM-1D.v1^	-	CTX-M-15^	-	KPC-2
kp163	WGS	China: Hangzhou	Zhejiang	Human	PRJNA807050	SAMN25949257	GCF_023757165.1	2019-09-17	2019	C2	ST15	1	2	8	9	ybt 14; ICEKp12	143-3LV	-	0	-	0	-	0	-	0	-	KL19	K19	High	O1/O2v2	O1	Perfect	aac(3)-IId^;aac(6')-Ib-cr.v2	-	-	-	-	mphA	CatB4.v1	-	-	tet(A).v1	-	-	OXA-1;TEM-1D.v1^	-	CTX-M-15^	-	KPC-2
kp172	WGS	China: Hangzhou	Zhejiang	Human	PRJNA807050	SAMN25949258	GCF_023757185.1	2019-09-24	2019	C2	ST15	1	2	5	4	ybt 14; ICEKp12	143-3LV	-	0	-	0	-	0	-	0	-	KL19	K19	High	O1/O2v2	O2afg	Perfect	aac(3)-IId^	-	-	-	-	-	-	-	-	-	-	-	TEM-1D.v1^	-	CTX-M-15	-	KPC-2
kp140	WGS	China: Hangzhou	Zhejiang	Human	PRJNA807050	SAMN25949256	GCF_023757205.1	2019-09-03	2019	C4	ST15	4	2	6	7	ybt 14; ICEKp12	143-3LV	-	0	iuc 1	1	-	0	-	0	rmpA2_8*-0%	KL24	K24	Good	O1/O2v1	O1	Very high	armA	-	-	qnrB4	-	mphE.v2;msrE	-	-	sul1	-	-	-	DHA-1	-	-	-	KPC-2
kp120	WGS	China: Hangzhou	Zhejiang	Human	PRJNA807050	SAMN25949254	GCF_023757225.1	2019-08-27	2019	C2	ST15	1	2	8	9	ybt 14; ICEKp12	143-3LV	-	0	-	0	-	0	-	0	-	KL19	K19	High	O1/O2v2	O1	Good	aac(3)-IId^;aac(6')-Ib-cr.v2	-	-	-	-	mphA	CatB4.v1	-	-	tet(A).v1	-	-	OXA-1;TEM-1D.v1^	-	CTX-M-15^	-	KPC-2
kp132	WGS	China: Hangzhou	Zhejiang	Human	PRJNA807050	SAMN25949255	GCF_023757235.1	2019-09-03	2019	C4	ST15	4	2	6	7	ybt 14; ICEKp12	143-3LV	-	0	iuc 1	1	-	0	-	0	rmpA2_8*-0%	KL24	K24	Good	O1/O2v1	O1	Very high	armA	-	-	qnrB4	-	mphE.v2;msrE	-	-	sul1	-	-	-	DHA-1	-	-	-	KPC-2
kp108	WGS	China: Hangzhou	Zhejiang	Human	PRJNA807050	SAMN25949250	GCF_023757345.1	2019-08-27	2019	C2	ST15	1	0	1	0	ybt 14; ICEKp12	143-3LV	-	0	-	0	-	0	-	0	-	KL19	K19	High	O1/O2v2	O2afg	Perfect	-	-	-	-	-	-	-	-	-	-	-	-	-	-	-	-	-
kp61	WGS	China: Hangzhou	Zhejiang	Human	PRJNA807050	SAMN25949246	GCF_023757365.1	2019-08-20	2019	C2	ST15	1	2	3	2	ybt 14; ICEKp12	143-3LV	-	0	-	0	-	0	-	0	-	KL19	K19	High	O1/O2v2	O1	Very high	aac(3)-IId^	-	-	-	-	-	-	-	-	-	-	-	-	-	-	-	KPC-2
kp72	WGS	China: Hangzhou	Zhejiang	Human	PRJNA807050	SAMN25949247	GCF_023757375.1	2019-08-20	2019	C2	ST15	1	2	9	13	ybt 14; ICEKp12	143-3LV	-	0	-	0	-	0	-	0	-	KL19	K19	High	O1/O2v2	O1	Very high	aac(3)-IId^;aac(6')-Ib-cr.v2	-	-	qnrS1	-	-	CatB4.v1;catII.2*	-	sul2	tet(A).v1	-	dfrA14.v2*	LAP-2;OXA-1;TEM-1D.v1^	-	CTX-M-15^	-	KPC-2
kp110	WGS	China: Hangzhou	Zhejiang	Human	PRJNA807050	SAMN25949251	GCF_023757285.1	2019-08-27	2019	C2	ST15	1	2	2	1	ybt 14; ICEKp12	143-3LV	-	0	-	0	-	0	-	0	-	KL19	K19	High	O1/O2v2	O2afg	Perfect	-	-	-	-	-	-	-	-	-	-	-	-	-	-	-	-	KPC-2
kp60	WGS	China: Hangzhou	Zhejiang	Human	PRJNA807050	SAMN25949245	GCF_023757405.1	2019-08-20	2019	C2	ST15	1	2	8	9	ybt 14; ICEKp12	143-3LV	-	0	-	0	-	0	-	0	-	KL19	K19	High	O1/O2v2	O1	Perfect	aac(3)-IId^;aac(6')-Ib-cr.v2	-	-	-	-	mphA	CatB4.v1?	-	-	tet(A).v1	-	-	OXA-1;TEM-1D.v1^	-	CTX-M-15^	-	KPC-2
kp98	WGS	China: Hangzhou	Zhejiang	Human	PRJNA807050	SAMN25949248	GCF_023757455.1	2019-08-27	2019	C2	ST15	1	2	4	3	ybt 14; ICEKp12	143-3LV	-	0	-	0	-	0	-	0	-	KL19	K19	High	O1/O2v2	O1	Perfect	aac(3)-IId^	-	-	-	-	-	-	-	-	tet(A).v1	-	-	-	-	-	-	KPC-2
1107-151	WGS	China: Hangzhou	Zhejiang	Human	PRJNA807050	SAMN25949240	GCF_023757505.1	2018-08-20	2018	C2	ST15	1	1	7	8	ybt 14; ICEKp12	143-3LV	-	0	-	0	-	0	-	0	-	KL19	K19	High	O1/O2v2	O1	Perfect	aac(3)-IId^;aac(6')-Ib-cr.v2	-	-	-	-	mphA	CatB4.v1?	-	-	tet(A).v1	-	-	OXA-1;TEM-1D.v1^	-	CTX-M-15^	-	-
KP6	WGS	China: Hangzhou	Zhejiang	Human	PRJNA807050	SAMN25949241	GCF_023757515.1	2019-08-07	2019	C2	ST15	1	2	8	9	ybt 14; ICEKp12	143-3LV	-	0	-	0	-	0	-	0	-	KL19	K19	High	O1/O2v2	O1	Good	aac(3)-IId^;aac(6')-Ib-cr.v2	-	-	-	-	mphA	CatB4.v1?	-	-	tet(A).v1	-	-	OXA-1;TEM-1D.v1^	-	CTX-M-15^	-	KPC-2
A1718	Complete	China: Nanjing	Jiangsu	Human	PRJNA757562	SAMN20967641	GCF_023920025.1	#	2013	C4	ST15	1	0	1	0	ybt 14; ICEKp12	143-3LV	-	0	-	0	-	0	-	0	-	unknown (KL24)	unknown (K24)	None	O1/O2v1	O1	Very high	-	-	-	-	-	-	-	-	-	-	-	-	-	-	-	-	-
21121928	WGS	China: Anhui	Anhui	Human	PRJNA823907	SAMN27363286	GCF_024159465.1	2021-12-01	2021	C2	ST15	1	1	7	8	ybt 14; ICEKp12 (truncated)	143-3LV	-	0	-	0	-	0	-	0	-	KL19	K19	Good	O1/O2v2	O1	Perfect	aac(3)-IId^;aac(6')-Ib-cr.v2	-	-	-	-	mphA	CatB4.v1	-	-	tet(A).v1	-	-	OXA-1*;TEM-1D.v1^	-	CTX-M-15^	-	-
21121624	WGS	China: Anhui	Anhui	Human	PRJNA823907	SAMN27363285	GCF_024159515.1	2021-12-01	2021	C2	ST15	1	1	7	8	ybt 14; ICEKp12	143-3LV	-	0	-	0	-	0	-	0	-	unknown (KL107)	unknown (KL107)	None	O1/O2v1	O1	Good	aac(3)-IId^;aac(6')-Ib-cr.v2	-	-	-	-	mphA	CatB4.v1?	-	-	tet(A).v1	-	-	OXA-1;TEM-1D.v1^	-	CTX-M-15^	-	-
21112561	WGS	China: Anhui	Anhui	Human	PRJNA823907	SAMN27363279	GCF_024159645.1	2021-11-01	2021	C2	ST15	1	2	8	9	ybt 14; ICEKp12 (truncated)	143-3LV	-	0	-	0	-	0	-	0	-	KL19	K19	Good	O1/O2v2	O1	Perfect	aac(3)-IId^;aac(6')-Ib-cr.v2	-	-	-	-	mphA	CatB4.v1	-	-	tet(A).v1	-	-	OXA-1*;TEM-1D.v1^	-	CTX-M-15^	-	KPC-2
21111747	WGS	China: Anhui	Anhui	Human	PRJNA823907	SAMN27363278	GCF_024159615.1	2021-11-01	2021	C2	ST15	1	2	7	8	ybt 14; ICEKp12	143-4LV	-	0	-	0	-	0	-	0	-	KL19	K19	High	O1/O2v2	O1	Perfect	aac(3)-IId^;aac(6')-Ib-cr.v2	-	-	-	-	-	CatB4.v1	-	-	tet(A).v1	-	-	OXA-1;TEM-1D.v1^	-	CTX-M-15^	-	KPC-2
21091253	WGS	China: Anhui	Anhui	Human	PRJNA823907	SAMN27363272	GCF_024159705.1	2021-09-01	2021	C2	ST15	1	2	6	6	ybt 14; ICEKp12	143-3LV	-	0	-	0	-	0	-	0	-	KL19	K19	High	O1/O2v2	O1	Perfect	aac(3)-IId^;aac(6')-Ib-cr.v2	-	-	-	-	-	CatB4.v1	-	-	tet(A).v1	-	-	OXA-1	-	-	-	KPC-2
21103127	WGS	China: Anhui	Anhui	Human	PRJNA823907	SAMN27363275	GCF_024159725.1	2021-10-01	2021	C2	ST15	1	2	8	9	ybt 14; ICEKp12 (truncated)	143-3LV	-	0	-	0	-	0	-	0	-	KL19	K19	Good	O1/O2v2	O1	Perfect	aac(3)-IId^;aac(6')-Ib-cr.v2	-	-	-	-	mphA	CatB4.v1	-	-	tet(A).v1	-	-	OXA-1*;TEM-1D.v1^	-	CTX-M-15^	-	KPC-2
21091216	WGS	China: Anhui	Anhui	Human	PRJNA823907	SAMN27363271	GCF_024159785.1	2021-09-01	2021	C2	ST15	1	2	8	8	ybt 14; ICEKp12	143-3LV	-	0	-	0	-	0	-	0	-	KL19	K19	Good	O1/O2v2	O1	Perfect	aac(3)-IId^	-	-	qnrS1	-	mphA	-	-	sul1	tet(A).v1	-	dfrA1.v1	LAP-2	-	-	-	KPC-2
21081241	WGS	China: Anhui	Anhui	Human	PRJNA823907	SAMN27363268	GCF_024159815.1	2021-08-01	2021	C2	ST15	1	0	6	5	ybt 14; ICEKp12	143-3LV	-	0	-	0	-	0	-	0	-	KL19	K19	High	O1/O2v2	O1	Perfect	aac(3)-IId^	-	-	-	-	mphA	-	-	sul1	tet(A).v1	-	dfrA1.v1	-	-	-	-	-
21080960	WGS	China: Anhui	Anhui	Human	PRJNA823907	SAMN27363266	GCF_024159845.1	2021-08-01	2021	C2	ST15	1	2	8	9	ybt 14; ICEKp12	143-3LV	-	0	-	0	-	0	-	0	-	KL19	K19	Good	O1/O2v2	O1	Perfect	aac(3)-IId^;aac(6')-Ib-cr.v2	-	-	-	-	mphA	CatB4.v1	-	-	tet(A).v1	-	-	OXA-1*;TEM-1D.v1^	-	CTX-M-15^	-	KPC-2
21080950	WGS	China: Anhui	Anhui	Human	PRJNA823907	SAMN27363265	GCF_024159905.1	2021-08-01	2021	C2	ST15	1	2	8	9	ybt 14; ICEKp12	143-3LV	-	0	-	0	-	0	-	0	-	unknown (KL107)	unknown (KL107)	None	O1/O2v2	O1	Perfect	aac(3)-IId^;aac(6')-Ib-cr.v2	-	-	-	-	mphA	CatB4.v1	-	-	tet(A).v1	-	-	OXA-1*;TEM-1D.v1^	-	CTX-M-15^	-	KPC-2
21073066	WGS	China: Anhui	Anhui	Human	PRJNA823907	SAMN27363261	GCF_024159985.1	2021-07-01	2021	C2	ST15	1	2	6	5	ybt 14; ICEKp12	143-3LV	-	0	-	0	-	0	-	0	-	KL19	K19	High	O1/O2v2	O1	Perfect	aac(3)-IId^	-	-	-	-	mphA	-	-	-	-	-	-	TEM-1D.v1^	-	CTX-M-15^	-	KPC-2
S105	WGS	China: Hangzhou	Zhejiang	Human	PRJNA803809	SAMN25688129	GCF_024351445.1	2021-08-21	2021	C1	ST15	4	2	8	11	ybt 16; ICEKp12	277-1LV	-	0	iuc 1	1	-	0	-	0	rmpA2_9	KL112	unknown (KL112)	Very high	O1/O2v1	O1	Very high	aac(6')-Ib;rmtF;strA.v1^;strB.v1	-	-	qnrB1.v2^	-	-	-	arr-2	sul2	-	-	dfrA14.v2*	TEM-1D.v1^	-	CTX-M-15	-	OXA-232
KP106903	WGS	China: Zhejiang	Zhejiang	Human	PRJNA838446	SAMN28422838	GCF_024357605.1	2019-10-11	2019	C1	ST15	4	2	8	11	ybt 16; ICEKp12	277	-	0	iuc 1	1	-	0	-	0	rmpA2_9	KL112	unknown (KL112)	Very high	O1/O2v1	O1	Very high	aac(6')-Ib;rmtF;strA.v1^;strB.v1	-	-	qnrB1.v2^	-	-	-	arr-2	sul2	-	-	dfrA14.v2*	TEM-1D.v1^	-	CTX-M-15	-	OXA-232
SZ651	WGS	China: Hangzhou	Zhejiang	Human	PRJNA860769	SAMN29862055	GCF_024451625.1	2020-03-16	2020	C2	ST15	1	2	8	9	ybt 14; ICEKp12	143-3LV	-	0	-	0	-	0	-	0	-	KL19	K19	High	O1/O2v2	O1	Perfect	aac(3)-IId^;aac(6')-Ib-cr.v2	-	-	-	-	mphA	CatB4.v1	-	-	tet(A).v1	-	-	OXA-1;TEM-1D.v1^	-	CTX-M-15^	-	KPC-2
HN36-2	WGS	China: Henan	Henan	Human	PRJNA674484	SAMN27177274	GCF_024520795.1	2016-01-01	2016	C2	ST15	0	1	11	30	-	0	-	0	-	0	-	0	-	0	-	KL166	unknown (KL166)	Very high	O1/O2v2	O1	Very high	aac(3)-IV^;aac(6')-Ib-cr.v2;aadA16*;aadA2;aadA^;aph(4)-Ia;aph3-Ia.v1^;strA.v1^	mcr-1.1;mcr-8.1	fosA3	qnrB2.v2^;qnrS1	-	-	catII.2*;cmlA1*;floR.v1*;floR.v1*	arr-3	sul1;sul1;sul1;sul2;sul3	tet(D)	tmexC1^;tmexD1;toprJ1*	dfrA12;dfrA27	-	-	CTX-M-14	-	-
K200004	WGS	China: Zhejiang	Zhejiang	Human	PRJNA774095	SAMN22550456	GCF_024582475.1	#	2020	C3	ST15	0	2	10	16	-	0	-	0	-	0	-	0	-	0	-	KL48	K48	High	O1/O2v1	O1	Very high	aac(6')-Ib-cr.v2;aadA2^;aadA5;aph3-Ia.v1^	-	-	qnrB32.v1;qnrS1	-	mphA	CatB4.v1?	-	sul1	tet(A).v1	-	dfrA1.v2;dfrA12	OXA-1;TEM-1D.v1^	-	CTX-M-15	-	NDM-1
K200003	WGS	China: Zhejiang	Zhejiang	Human	PRJNA774095	SAMN22550455	GCF_024582535.1	#	2020	C2	ST15	1	2	10	17	ybt 10; ICEKp4	28	-	0	-	0	-	0	-	0	-	KL24	K24	Very high	O1/O2v1	O1	Very high	aac(3)-IId^;aac(6')-Ib-cr.v2;aadA16*;aph3-Ia.v1^;strA.v1^;strB.v1	-	-	qnrS1	-	-	CatB4.v1?	arr-3	sul1;sul2*	tet(A).v1	-	dfrA27	OXA-1;TEM-1D.v1^	-	CTX-M-3	-	NDM-1
K200002	WGS	China: Zhejiang	Zhejiang	Human	PRJNA774095	SAMN22550454	GCF_024582495.1	#	2020	C2	ST15	1	2	10	14	ybt 14; ICEKp12	143-3LV	-	0	-	0	-	0	-	0	-	KL19	K19	High	O1/O2v2	O1	Very high	aac(3)-IId^;aac(6')-Ib-cr.v2	-	-	qnrS1	-	mphA	CatB4.v1?;catII.2*	-	sul2	tet(A).v1	-	dfrA14.v2*	LAP-2;OXA-1;TEM-1D.v1^	-	CTX-M-15^	-	KPC-2
KPTCM	Complete	China: Hangzhou	Zhejiang	Human	PRJNA838426	SAMN28422337	GCF_024637995.1	2022-01-12	2022	C1	ST15	4	2	8	12	ybt 16; ICEKp12	277	-	0	iuc 1	1	-	0	-	0	rmpA2_9	KL112	unknown (KL112)	Very high	O1/O2v1	O1	Very high	aac(6')-Ib;rmtF;strA.v1^;strB.v1^	-	-	qnrB1.v2^	-	-	-	arr-2	sul2	-	-	dfrA14.v2*	TEM-1D.v1^	-	CTX-M-15;SHV-12	-	OXA-232
FK3006	WGS	China: Ningbo	Zhejiang	Human	PRJNA857866	SAMN29641511	GCF_024648685.1	2020-08-01	2020	C1	ST15	4	2	8	12	ybt 16; ICEKp12 (truncated)	277-1LV	-	0	iuc 1	1	-	0	-	0	rmpA2_8*-47%	unknown (KL112)	unknown (KL112)	None	unknown (O1/O2v1)	unknown (O1)	None	aac(6')-Ib;rmtF;strA.v1^;strB.v1	-	-	qnrB1.v2^	-	-	-	arr-2	sul2	-	-	dfrA14.v2*	TEM-1D.v1^	-	CTX-M-15;CTX-M-15	-	OXA-232
CRKP06	WGS	China: Zhejiang Hangzhou	Zhejiang	Human	PRJNA865574	SAMN30120989	GCF_024706665.1	2017-12-27	2017	C2	ST15	4	2	5	4	ybt 14; ICEKp12	143-3LV	-	0	iuc 5	62-2LV	-	0	-	0	-	KL19	K19	High	O1/O2v2	O1	Perfect	aadA22^	-	-	-	-	-	catII.2*	-	-	-	-	-	-	-	CTX-M-14	-	KPC-2
CRKP-31	WGS	China: Hangzhou	Zhejiang	Human	PRJNA865574	SAMN30121733	GCF_024706835.1	2019-04-15	2019	C4	ST15	4	2	6	7	ybt 14; ICEKp12	143-3LV	-	0	iuc 1	1	-	0	-	0	rmpA2_8*	KL24	K24	Very high	O1/O2v1	O1	Very high	armA	-	-	qnrB4	-	mphE.v2;msrE	-	-	sul1	-	-	-	DHA-1	-	-	-	KPC-2
E109-1	WGS	China: Hangzhou	Zhejiang	Human	PRJNA484079	SAMN09759342	GCF_003858555.1	#	2018	C1	ST15	4	2	8	12	ybt 16; ICEKp12	277	-	0	iuc 1	1	-	0	-	0	rmpA2_9	KL112	unknown (KL112)	Very high	O1/O2v1	O1	Very high	aac(6')-Ib;rmtF;strA.v1^;strB.v1	-	-	qnrB1.v2^	-	-	-	arr-2	sul2	-	-	dfrA14.v2*	TEM-1D.v1^	-	CTX-M-15;CTX-M-15	-	OXA-232
HS20R14	Complete	China:Shanghai	Shanghai	Human	PRJNA676183	SAMN16770105	GCF_022870645.1	2019-01-10	2019	C2	ST15	1	2	4	5	ybt 14; ICEKp12	143-3LV	-	0	-	0	-	0	-	0	-	KL19	K19	High	O1/O2v2	O1	Perfect	aac(3)-IId^	-	-	-	-	mphA	-	-	-	-	-	-	-	-	-	-	KPC-2;KPC-2;KPC-2
DD02172	Complete	China:Shanghai	Shanghai	Human	PRJNA776891	SAMN22822728	GCF_023066625.1	2017-12-01	2017	C4	ST15	4	3	4	3	ybt 14; ICEKp12	143-3LV	-	0	iuc 1	1	-	0	-	0	rmpA2_8*	KL24	K24	High	O1/O2v1	O1	Very high	-	-	-	qnrB4	-	-	-	-	-	-	-	-	DHA-1	-	-	-	KPC-2
DD02162	Complete	China:Shanghai	Shanghai	Human	PRJNA776891	SAMN22822727	GCF_023066645.1	2017-12-01	2017	C2	ST15	1	3	10	17	ybt 10; ICEKp4 (truncated)	84-1LV	-	0	-	0	-	0	-	0	-	KL62	K62	Very high	O1/O2v1	O1	High	aac(3)-IId^;aadA5;aph3-Ia.v1^;strA.v1^;strB.v1	-	-	qnrB4	-	mphA;mphA	catII.2*	-	sul1;sul2	tet(A).v1	-	dfrA17	DHA-1;TEM-1D.v1^;TEM-1D.v1^	-	-	-	KPC-2
kp47	WGS	China: Hangzhou	Zhejiang	Human	PRJNA807050	SAMN25949242	GCF_023757485.1	2019-08-20	2019	C2	ST15	1	2	8	9	ybt 14; ICEKp12	143-3LV	-	0	-	0	-	0	-	0	-	KL19	K19	High	O1/O2v2	O1	Perfect	aac(3)-IId^;aac(6')-Ib-cr.v2	-	-	-	-	mphA	CatB4.v1?	-	-	tet(A).v1	-	-	OXA-1;TEM-1D.v1^	-	CTX-M-15^	-	KPC-2
kp48	WGS	China: Hangzhou	Zhejiang	Human	PRJNA807050	SAMN25949243	GCF_023757445.1	2019-08-20	2019	C2	ST15	1	2	8	9	ybt 14; ICEKp12	143-4LV	-	0	-	0	-	0	-	0	-	KL19	K19	High	O1/O2v2	O1	Perfect	aac(3)-IId^;aac(6')-Ib-cr.v2	-	-	-	-	mphA	CatB4.v1?	-	-	tet(A).v1	-	-	OXA-1;TEM-1D.v1^	-	CTX-M-15^	-	KPC-2
kp50	WGS	China: Hangzhou	Zhejiang	Human	PRJNA807050	SAMN25949244	GCF_023757415.1	2019-08-20	2019	C2	ST15	1	2	8	9	ybt 14; ICEKp12	143-3LV	-	0	-	0	-	0	-	0	-	KL19	K19	High	O1/O2v2	O1	Good	aac(3)-IId^;aac(6')-Ib-cr.v2	-	-	-	-	mphA	CatB4.v1?	-	-	tet(A).v1	-	-	OXA-1;TEM-1D.v1^	-	CTX-M-15^	-	KPC-2
kp104	WGS	China: Hangzhou	Zhejiang	Human	PRJNA807050	SAMN25949249	GCF_023757325.1	2019-08-27	2019	C2	ST15	1	2	5	4	ybt 14; ICEKp12	143-3LV	-	0	-	0	-	0	-	0	-	KL19	K19	High	O1/O2v2	O2afg	Perfect	aac(3)-IId^	-	-	-	-	-	-	-	-	-	-	-	TEM-1D.v1^	-	CTX-M-15	-	KPC-2
kp114	WGS	China: Hangzhou	Zhejiang	Human	PRJNA807050	SAMN25949252	GCF_023757305.1	2019-08-27	2019	C2	ST15	1	2	5	4	ybt 14; ICEKp12	143-3LV	-	0	-	0	-	0	-	0	-	KL19	K19	Good	O1/O2v2	O2afg	Perfect	aac(3)-IId^	-	-	-	-	-	-	-	-	-	-	-	TEM-1D.v1^	-	CTX-M-15	-	KPC-2
kp115	WGS	China: Hangzhou	Zhejiang	Human	PRJNA807050	SAMN25949253	GCF_023757265.1	2019-08-27	2019	C1	ST15	4	2	7	10	ybt 16; ICEKp12	277	-	0	iuc 1	1-1LV	-	0	-	0	rmpA2_9	KL112	unknown (KL112)	Very high	O1/O2v1	O1	Very high	aac(6')-Ib;rmtF;strA.v1^;strB.v1	-	-	qnrB1.v2^	-	-	-	arr-2	sul2	-	-	-	TEM-1D.v1^	-	CTX-M-15	-	KPC-2
kp221	WGS	China: Hangzhou	Zhejiang	Human	PRJNA807050	SAMN25949260	GCF_023757145.1	2019-10-08	2019	C2	ST15	1	2	5	4	ybt 14; ICEKp12	143-3LV	-	0	-	0	-	0	-	0	-	KL19	K19	High	O1/O2v2	O2afg	Perfect	aac(3)-IId^	-	-	-	-	-	-	-	-	-	-	-	TEM-1D.v1^	-	CTX-M-15	-	KPC-2
kp219	WGS	China: Hangzhou	Zhejiang	Human	PRJNA807050	SAMN25949259	GCF_023757115.1	2019-10-08	2019	C2	ST15	1	2	5	4	ybt 14; ICEKp12	143-3LV	-	0	-	0	-	0	-	0	-	KL19	K19	High	O1/O2v2	O2afg	Perfect	aac(3)-IId^	-	-	-	-	-	-	-	-	-	-	-	TEM-1D.v1^	-	CTX-M-15	-	KPC-2
kp234	WGS	China: Hangzhou	Zhejiang	Human	PRJNA807050	SAMN25949262	GCF_023757095.1	2019-10-08	2019	C2	ST15	1	2	4	3	ybt 14; ICEKp12	143-3LV	-	0	-	0	-	0	-	0	-	KL19	K19	High	O1/O2v2	O2afg	Perfect	aac(3)-IId^	-	-	-	-	-	-	-	-	-	-	-	-	-	CTX-M-15	-	KPC-2
kp223	WGS	China: Hangzhou	Zhejiang	Human	PRJNA807050	SAMN25949261	GCF_023757085.1	2019-10-08	2019	C2	ST15	1	0	1	0	ybt 14; ICEKp12	143-3LV	-	0	-	0	-	0	-	0	-	KL19	K19	High	O1/O2v2	O2afg	Perfect	-	-	-	-	-	-	-	-	-	-	-	-	-	-	-	-	-
kp251	WGS	China: Hangzhou	Zhejiang	Human	PRJNA807050	SAMN25949264	GCF_023757045.1	2019-10-15	2019	C2	ST15	1	2	5	4	ybt 14; ICEKp12	143-3LV	-	0	-	0	-	0	-	0	-	KL19	K19	High	O1/O2v2	O2afg	Perfect	aac(3)-IId^	-	-	-	-	-	-	-	-	-	-	-	TEM-1D.v1^	-	CTX-M-15	-	KPC-2
kp235	WGS	China: Hangzhou	Zhejiang	Human	PRJNA807050	SAMN25949263	GCF_023757055.1	2019-10-08	2019	C2	ST15	1	0	1	0	ybt 14; ICEKp12	143-3LV	-	0	-	0	-	0	-	0	-	KL19	K19	High	O1/O2v2	O2afg	Perfect	-	-	-	-	-	-	-	-	-	-	-	-	-	-	-	-	-
kp254	WGS	China: Hangzhou	Zhejiang	Human	PRJNA807050	SAMN25949265	GCF_023757025.1	2019-10-22	2019	C2	ST15	1	2	5	4	ybt 14; ICEKp12	143-3LV	-	0	-	0	-	0	-	0	-	KL19	K19	High	O1/O2v2	O2afg	Perfect	aac(3)-IId^	-	-	-	-	-	-	-	-	-	-	-	TEM-1D.v1^	-	CTX-M-15	-	KPC-2
kp291	WGS	China: Hangzhou	Zhejiang	Human	PRJNA807050	SAMN25949267	GCF_023756995.1	2019-10-29	2019	C2	ST15	1	2	5	4	ybt 14; ICEKp12	143-3LV	-	0	-	0	-	0	-	0	-	KL19	K19	High	O1/O2v2	O2afg	Perfect	aac(3)-IId^	-	-	-	-	-	-	-	-	-	-	-	TEM-1D.v1^	-	CTX-M-15	-	KPC-2
kp274	WGS	China: Hangzhou	Zhejiang	Human	PRJNA807050	SAMN25949266	GCF_023756985.1	2019-10-29	2019	C2	ST15	1	2	5	4	ybt 14; ICEKp12	143-3LV	-	0	-	0	-	0	-	0	-	KL19	K19	High	O1/O2v2	O2afg	Perfect	aac(3)-IId^	-	-	-	-	-	-	-	-	-	-	-	TEM-1D.v1^	-	CTX-M-15	-	KPC-2
kp269	WGS	China: Hangzhou	Zhejiang	Human	PRJNA778007	SAMN25041165	GCF_023504485.1	2019-10-22	2019	C1	ST15	4	2	6	7	ybt 16; ICEKp12 (truncated)	277-1LV	-	0	iuc 1	1	-	0	-	0	rmpA2_9	KL112	unknown (KL112)	Very high	O1/O2v1	O1	Very high	aac(6')-Ib;rmtF	-	-	qnrB1.v2^	-	-	-	arr-2	-	-	-	dfrA14.v2*	-	-	CTX-M-15	-	OXA-232
[truncated: 54 more columns]
