# Supplementary material for: Population genomic analysis of clinical ST15 Klebsiella pneumoniae strains in China
Source: Front Microbiol. 2023 Nov 15;14:1272173. doi: 10.3389/fmicb.2023.1272173 (PMC10684719; doi:10.3389/fmicb.2023.1272173)
Supplement: Supplementary Table S2 — Metadata of 293 public ST15 Kpn genomes worldwide. [file Table_2.XLSX]

## Sheet: global strains
BioSample	Assembly	BioProject	Year of isolation	Source	Origin	Infection (type)	Country	ST	KL-type
SAMEA3729822	GCA_900508895.1	PRJEB10018	2013	Lower Respiratory Tract Secrection	Human	Infection	Turkey	ST15	KL19
SAMEA3729830	GCA_900508975.1	PRJEB10018	2013	Blood	Human	Infection	Turkey	ST15	KL19
SAMEA3729838	GCA_900508935.1	PRJEB10018	2013	urine	Human	Infection	Turkey	ST15	KL19
SAMEA3729841	GCA_900508945.1	PRJEB10018	2013	urine	Human	Colonization	Turkey	ST15	KL19
SAMEA3729842	GCA_900509015.1	PRJEB10018	2013	urine	Human	Infection	Turkey	ST15	KL19
SAMN09223216	GCA_003183975.1	PRJNA471983	2017	blood	Human	NA	Turkey	ST15	KL19
SAMN02470628	GCA_000474635.1	PRJNA214029	2010	rectal swab	Human	NA	Taiwan	ST15	KL19
SAMN06704522	GCA_002205015.1	PRJNA382335	2015	urine	Human	Urogenital disease	Nigeria	ST15	KL19
SAMN06704523	GCA_002205025.1	PRJNA382335	2015	urine	Human	Urogenital disease	Nigeria	ST15	KL19
SAMN08022168	GCA_003031325.1	PRJNA418211	2005	sputum	Human	NA	Thailand	ST15	KL19
SAMEA3727572	GCA_900506345.1	PRJEB10018	2014	Blood	Human	Infection	Ireland	ST15	KL19
SAMEA3727579	GCA_900506375.1	PRJEB10018	2014	urine	Human	Infection	Ireland	ST15	KL19
SAMEA3538439	GCA_900511955.2	PRJEB10018	2013	urine	Human	Infection	Malta	ST15	KL19
SAMN05960908	GCA_002188135.1	PRJNA351846	2013	blood	Human	Sepsis	Nigeria	ST15	KL19
SAMEA2273724	GCA_900084515.1	PRJEB5065	2007	blood	Human	Infection	United Kingdom	ST15	KL19
SAMEA3649902	GCA_900502135.1	PRJEB10018	2013	urine	Human	Unknown	Portugal	ST15	KL112
SAMEA3649889	GCA_900502065.1	PRJEB10018	2014	urine	Human	Unknown	Portugal	ST15	KL112
SAMEA3649863	GCA_900501785.1	PRJEB10018	2014	urine	Human	Infection	Portugal	ST15	KL112
SAMEA3649821	GCA_900502645.1	PRJEB10018	2013	urine	Human	Infection	Portugal	ST15	KL112
SAMEA3649828	GCA_900502715.1	PRJEB10018	2013	Lower Respiratory Tract Secrection	Human	Unknown	Portugal	ST15	KL112
SAMEA3649830	GCA_900502725.1	PRJEB10018	2013	urine	Human	Unknown	Portugal	ST15	KL112
SAMEA3649839	GCA_900502795.1	PRJEB10018	2014	urine	Human	Infection	Portugal	ST15	KL112
SAMEA3649854	GCA_900501745.1	PRJEB10018	2014	urine	Human	Infection	Portugal	ST15	KL112
SAMEA3649867	GCA_900501855.1	PRJEB10018	2014	Other (pus)	Human	Unknown	Portugal	ST15	KL112
SAMEA3649887	GCA_900502025.1	PRJEB10018	2014	urine	Human	Infection	Portugal	ST15	KL112
SAMN05960895	GCA_002186695.1	PRJNA351846	2012	blood	Human	Sepsis	Nigeria	ST15	KL112
SAMN06106865	GCA_002417375.1	PRJNA355910	2013	blood	Human	NA	South Africa	ST15	KL112
SAMEA4646303	GCA_900407085.1	PRJEB26616	2014	wound swab	Human	Infection	Tanzania	ST15	KL112
SAMEA3499971	GCA_900510375.1	PRJEB10018	2013	urine	Human	Infection	France	ST15	KL112
SAMEA3720979	GCA_900504205.1	PRJEB10018	2013	urine	Human	Infection	Romania	ST15	KL112
SAMN06205369	GCA_002189185.1	PRJNA360245	2013	urine	Human	UTI	Tunisia	ST15	KL112
SAMN06208853	GCA_002189345.1	PRJNA360299	2015	urine	Human	UTI	Tunisia	ST15	KL112
SAMN06205215	GCA_002150645.1	PRJNA360210	2012	urine	Human	UTI	Tunisia	ST15	KL112
SAMN07175059	GCA_002775265.1	PRJNA388312	2013	NA	Human	NA	Lebanon	ST15	KL112
SAMN07175060	GCA_002775295.1	PRJNA388313	2013	NA	Human	NA	Lebanon	ST15	KL112
SAMN07177359	GCA_002775585.1	PRJNA388442	2015	NA	Human	NA	Lebanon	ST15	KL112
SAMN07661249	GCA_002776355.1	PRJNA407703	2015	NA	Human	NA	Lebanon	ST15	KL112
SAMEA2273682	GCA_900084065.1	PRJEB5065	2006	blood	Human	Infection	United Kingdom	ST15	KL112
SAMEA2273699	GCA_900084465.1	PRJEB5065	2006	blood	Human	Infection	United Kingdom	ST15	KL112
SAMEA2273632	GCA_900085195.1	PRJEB5065	2004	blood	Human	Infection	United Kingdom	ST15	KL112
SAMEA2273662	GCA_900086225.1	PRJEB5065	2005	blood	Human	Infection	United Kingdom	ST15	KL112
SAMEA2273668	GCA_900086235.1	PRJEB5065	2005	blood	Human	Infection	United Kingdom	ST15	KL112
SAMN02142020	GCA_000409125.1	PRJNA187309	2008	catheter	Human	Infection	USA	ST15	KL112
SAMEA3727626	GCA_900506605.1	PRJEB10018	2014	urine	Human	Infection	Belgium	ST15	KL112
SAMEA3538911	GCA_900517075.1	PRJEB10018	2014	Blood	Human	Infection	Spain	ST15	KL112
SAMEA3538925	GCA_900516345.1	PRJEB10018	2013	Puncture Fluids	Human	Colonization	Spain	ST15	KL112
SAMEA3538926	GCA_900516315.1	PRJEB10018	2013	Blood	Human	Infection	Spain	ST15	KL112
SAMEA3538927	GCA_900516305.1	PRJEB10018	2013	Wound Secretion	Human	Infection	Spain	ST15	KL112
SAMEA3538934	GCA_900516425.1	PRJEB10018	2014	Wound Secretion	Human	Colonization	Spain	ST15	KL112
SAMEA3538950	GCA_900516515.1	PRJEB10018	2013	urine	Human	Infection	Spain	ST15	KL112
SAMEA3538951	GCA_900516495.1	PRJEB10018	2013	Wound Secretion	Human	Infection	Spain	ST15	KL112
SAMEA3538955	GCA_900516525.1	PRJEB10018	2013	urine	Human	Infection	Spain	ST15	KL112
SAMEA3649518	GCA_900517155.1	PRJEB10018	2014	Blood	Human	Infection	Spain	ST15	KL112
SAMN08114305	GCA_002925715.1	PRJNA420483	2015	urine	Human	UTI	Spain	ST15	KL112
SAMN08114729	GCA_002925745.1	PRJNA420493	2014	urine	Human	UTI	Spain	ST15	KL112
SAMN09104661	GCA_003225775.1	PRJNA470769	2013	rectal smear	Human	Colonization	Spain	ST15	KL112
SAMEA3729872	GCA_900509175.1	PRJEB10018	2013	Lower Respiratory Tract Secrection	Human	Infection	Turkey	ST15	KL112
SAMN02885365	GCA_000764615.1	PRJNA253300	2011	blood	Human	NA	Nepal	ST15	KL112
SAMEA2072940	GCA_000943095.1	PRJEB8009	2012	Tracheal aspiration	Human	Infection	Nepal	ST15	KL112
SAMN04456062	GCA_001640185.1	PRJNA310837	2015	urine	Human	UTI	Lebanon	ST15	KL112
SAMN08885786	GCA_003065085.1	PRJNA449090	2012	unknown	Human	NA	USA	ST15-1LV	KL112
SAMEA3727603	GCA_900506515.1	PRJEB10018	2014	urine	Human	Infection	Belgium	ST15	KL112
SAMEA3512044	GCA_900512255.1	PRJEB10018	2014	Other (abdominal)	Human	Infection	Germany	ST15	KL112
SAMEA3538915	GCA_900516295.1	PRJEB10018	2013	Blood	Human	Infection	Spain	ST15	KL112
SAMEA3649445	GCA_900501005.1	PRJEB10018	2014	urine	Human	Infection	Spain	ST15	KL112
SAMEA3721068	GCA_900505635.1	PRJEB10018	2014	urine	Human	Colonization	Croatia	ST15	KL112
SAMEA3721092	GCA_900506055.1	PRJEB10018	2013	urine	Human	Colonization	Croatia	ST15	KL112
SAMEA3721100	GCA_900506105.1	PRJEB10018	2013	Lower Respiratory Tract Secrection	Human	Colonization	Croatia	ST15	KL112
SAMEA3721124	GCA_900504975.1	PRJEB10018	2014	urine	Human	Infection	Croatia	ST15	KL112
SAMEA3721134	GCA_900505035.1	PRJEB10018	2014	urine	Human	Infection	Croatia	ST15	KL112
SAMEA3538749	GCA_900517085.1	PRJEB10018	2013	urine	Human	Infection	Hungary	ST15	KL112
SAMEA3538751	GCA_900517135.1	PRJEB10018	2013	urine	Human	Colonization	Hungary	ST15	KL112
SAMEA3538752	GCA_900516275.1	PRJEB10018	2013	urine	Human	Infection	Hungary	ST15	KL112
SAMEA3538754	GCA_900516325.1	PRJEB10018	2013	Wound Secretion	Human	Colonization	Hungary	ST15	KL112
SAMEA3538755	GCA_900516395.1	PRJEB10018	2013	urine	Human	Colonization	Hungary	ST15	KL112
SAMEA3538757	GCA_900516445.1	PRJEB10018	2013	urine	Human	Colonization	Hungary	ST15	KL112
SAMEA3538758	GCA_900516595.1	PRJEB10018	2013	urine	Human	Infection	Hungary	ST15	KL112
SAMEA3538759	GCA_900516615.1	PRJEB10018	2013	urine	Human	Infection	Hungary	ST15	KL112
SAMEA3538761	GCA_900516665.1	PRJEB10018	2013	Lower Respiratory Tract Secrection	Human	Infection	Hungary	ST15	KL112
SAMEA3538762	GCA_900516725.1	PRJEB10018	2013	urine	Human	Colonization	Hungary	ST15	KL112
SAMEA3538764	GCA_900516715.1	PRJEB10018	2013	urine	Human	Colonization	Hungary	ST15	KL112
SAMEA3538765	GCA_900516745.1	PRJEB10018	2013	urine	Human	Colonization	Hungary	ST15	KL112
SAMEA3538768	GCA_900516755.1	PRJEB10018	2013	urine	Human	Infection	Hungary	ST15	KL112
SAMEA3538770	GCA_900516775.1	PRJEB10018	2013	urine	Human	Infection	Hungary	ST15	KL112
SAMEA3538773	GCA_900516785.1	PRJEB10018	2013	Puncture Fluids	Human	Colonization	Hungary	ST15	KL112
SAMEA3538774	GCA_900516805.1	PRJEB10018	2013	urine	Human	Colonization	Hungary	ST15	KL112
SAMEA3538778	GCA_900516845.1	PRJEB10018	2013	Blood	Human	Infection	Hungary	ST15	KL112
SAMEA3538781	GCA_900516825.1	PRJEB10018	2013	urine	Human	Infection	Hungary	ST15	KL112
SAMEA3538783	GCA_900516885.1	PRJEB10018	2013	Wound Secretion	Human	Infection	Hungary	ST15	KL112
SAMEA3538785	GCA_900516875.1	PRJEB10018	2014	Blood	Human	Colonization	Hungary	ST15	KL112
SAMEA3538788	GCA_900516925.1	PRJEB10018	2014	urine	Human	Infection	Hungary	ST15	KL112
SAMEA3538789	GCA_900516905.1	PRJEB10018	2014	Wound Secretion	Human	Infection	Hungary	ST15	KL112
SAMEA3538806	GCA_900516935.1	PRJEB10018	2013	urine	Human	Infection	Hungary	ST15	KL112
SAMEA3538818	GCA_900517025.1	PRJEB10018	2013	urine	Human	Colonization	Hungary	ST15	KL112
SAMEA3538822	GCA_900516965.1	PRJEB10018	2013	urine	Human	Infection	Hungary	ST15	KL112
SAMEA3538828	GCA_900517005.1	PRJEB10018	2013	Puncture Fluids	Human	Infection	Hungary	ST15	KL112
SAMEA3538836	GCA_900516985.1	PRJEB10018	2013	Other (cerebrospinal fluid)	Human	Infection	Hungary	ST15	KL112
SAMEA3538821	GCA_900515575.1	PRJEB10018	2013	Blood	Human	Infection	Italy	ST15	KL112
SAMEA3500073	GCA_900510635.1	PRJEB10018	2014	urine	Human	Infection	Slovakia	ST15	KL112
SAMEA3729663	GCA_900507695.1	PRJEB10018	2014	urine	Human	Infection	Turkey	ST15	KL112
SAMEA3729808	GCA_900507315.1	PRJEB10018	2014	urine	Human	Infection	Turkey	ST15	KL112
SAMEA3729698	GCA_900507515.1	PRJEB10018	2013	Blood	Human	Infection	Turkey	ST15	KL112
SAMEA3729732	GCA_900509105.1	PRJEB10018	2013	urine	Human	Infection	Turkey	ST15	KL112
SAMEA3729792	GCA_900508805.1	PRJEB10018	2013	Wound Secretion	Human	Unknown	Turkey	ST15	KL112
SAMEA3729852	GCA_900508995.1	PRJEB10018	2013	Blood	Human	Infection	Turkey	ST15	KL112
SAMEA3729853	GCA_900509005.1	PRJEB10018	2013	Blood	Human	Infection	Turkey	ST15	KL112
SAMN02141974	GCA_000417465.1	PRJNA187310	2008	Blood	Human	Infection	USA	ST15	KL112
SAMN03281111	GCA_001597015.1	PRJNA252925	2010	blood	Human	NA	Netherlands	ST15	KL112
SAMD00069268	GCA_001950675.1	PRJDB5371	NA	NA	Human	NA	Japan	ST15	KL112
SAMN06106873	GCA_002417435.1	PRJNA355910	2013	blood	Human	NA	South Africa	ST15	KL112
SAMN08663449	GCA_003030145.1	PRJNA243331	2005	NA	Human	NA	Germany	ST15	KL112
SAMEA2273669	GCA_900084415.1	PRJEB5065	2006	blood	Human	Infection	United Kingdom	ST15	KL112
SAMEA2273719	GCA_900084445.1	PRJEB5065	2007	blood	Human	Infection	United Kingdom	ST15	KL112
SAMEA2273721	GCA_900084505.1	PRJEB5065	2007	blood	Human	Infection	United Kingdom	ST15	KL112
SAMEA2273792	GCA_900085375.1	PRJEB5065	2009	blood	Human	Infection	United Kingdom	ST15	KL112
SAMEA2273868	GCA_900085885.1	PRJEB5065	2006	blood	Human	Infection	United Kingdom	ST15	KL112
SAMEA2273641	GCA_900086195.1	PRJEB5065	2005	blood	Human	Infection	United Kingdom	ST15-1LV	KL112
SAMEA2609395	GCA_900180575.1	PRJEB6574	2010	urine	Human	Infection	Pakistan	ST15	KL112
SAMEA2609402	GCA_900180595.1	PRJEB6574	2010	blood	Human	Infection	Pakistan	ST15-1LV	KL112
SAMEA2609392	GCA_900180705.1	PRJEB6574	2010	urine	Human	Infection	Pakistan	ST15	KL112
SAMEA2609380	GCA_900180715.1	PRJEB6574	2010	urine	Human	Infection	Pakistan	ST15	KL112
SAMEA2609403	GCA_900180765.1	PRJEB6574	2010	blood	Human	Infection	Pakistan	ST15	KL112
SAMEA2609378	GCA_900180785.1	PRJEB6574	2010	blood	Human	Infection	Pakistan	ST15	KL112
SAMEA2609396	GCA_900180835.1	PRJEB6574	2010	Endotracheal tube	Human	Infection	Pakistan	ST15	KL112
SAMEA2609406	GCA_900180905.1	PRJEB6574	2010	Endotracheal tube	Human	Infection	Pakistan	ST15	KL112
SAMEA2609478	GCA_900181505.1	PRJEB6574	2010	Central venous catheter tip	Human	Infection	Pakistan	ST15	KL112
SAMEA2609496	GCA_900181635.1	PRJEB6574	2010	blood	Human	Infection	Pakistan	ST15	KL112
SAMEA2609504	GCA_900181715.1	PRJEB6574	2010	blood	Human	Infection	Pakistan	ST15	KL112
SAMEA2609506	GCA_900181765.1	PRJEB6574	2010	blood	Human	Infection	Pakistan	ST15	KL112
SAMEA2609451	GCA_900181275.1	PRJEB6574	2010	Endotracheal tube	Human	Infection	Pakistan	ST15	KL112
SAMEA2609456	GCA_900181375.1	PRJEB6574	2010	Endotracheal tube	Human	Infection	Pakistan	ST15	KL112
SAMEA2609455	GCA_900181305.1	PRJEB6574	2010	blood	Human	Infection	Pakistan	ST15	KL112
SAMEA2609467	GCA_900181345.1	PRJEB6574	2010	urine	Human	Infection	Pakistan	ST15	KL112
SAMEA2609459	GCA_900181355.1	PRJEB6574	2010	Ear swab	Human	Infection	Pakistan	ST15	KL112
SAMEA2609458	GCA_900181395.1	PRJEB6574	2010	Pus	Human	Infection	Pakistan	ST15	KL112
SAMEA2609470	GCA_900181405.1	PRJEB6574	2010	cerebrospinal fluid	Human	Infection	Pakistan	ST15	KL112
SAMEA2609469	GCA_900181415.1	PRJEB6574	2010	blood	Human	Infection	Pakistan	ST15	KL112
SAMEA2609462	GCA_900181445.1	PRJEB6574	2010	Peritoneal dialysis catheter	Human	Infection	Pakistan	ST15	KL112
SAMEA2609474	GCA_900181475.1	PRJEB6574	2010	blood	Human	Infection	Pakistan	ST15	KL112
SAMEA2609544	GCA_900182025.1	PRJEB6574	2010	blood	Human	Infection	Pakistan	ST15	KL112
SAMEA2609542	GCA_900182045.1	PRJEB6574	2010	cerebrospinal fluid	Human	Infection	Pakistan	ST15	KL112
SAMEA2609546	GCA_900182055.1	PRJEB6574	2010	cerebrospinal fluid	Human	Infection	Pakistan	ST15	KL112
SAMEA2609556	GCA_900182115.1	PRJEB6574	2010	urine	Human	Infection	Pakistan	ST15	KL112
SAMEA2609365	GCA_900180535.1	PRJEB6574	2010	blood	Human	Infection	Pakistan	ST15	KL112
SAMEA2609389	GCA_900180555.1	PRJEB6574	2010	blood	Human	Infection	Pakistan	ST15	KL112
SAMEA2609376	GCA_900180615.1	PRJEB6574	2010	blood	Human	Infection	Pakistan	ST15	KL112
SAMEA2609409	GCA_900180645.1	PRJEB6574	2010	urine	Human	Infection	Pakistan	ST15	KL112
SAMEA2609400	GCA_900180925.1	PRJEB6574	2010	blood	Human	Infection	Pakistan	ST15	KL112
SAMEA2609427	GCA_900181085.1	PRJEB6574	2010	blood	Human	Infection	Pakistan	ST15	KL112
SAMEA2609424	GCA_900181115.1	PRJEB6574	2010	blood	Human	Infection	Pakistan	ST15-1LV	KL112
SAMEA2609436	GCA_900181165.1	PRJEB6574	2010	blood	Human	Infection	Pakistan	ST15	KL112
SAMEA2609444	GCA_900181255.1	PRJEB6574	2010	blood	Human	Infection	Pakistan	ST15	KL112
SAMEA2609512	GCA_900181855.1	PRJEB6574	2010	Peritoneal dialysis catheter	Human	Infection	Pakistan	ST15	KL112
SAMEA2609501	GCA_900181735.1	PRJEB6574	2010	Wound Swab	Human	Infection	Pakistan	ST15	KL112
SAMEA2609499	GCA_900181675.1	PRJEB6574	2010	urine	Human	Infection	Pakistan	ST15	KL112
SAMEA2609486	GCA_900181545.1	PRJEB6574	2010	blood	Human	Infection	Pakistan	ST15	KL112
SAMEA2609559	GCA_900182155.1	PRJEB6574	2010	Plueral fluid	Human	Infection	Pakistan	ST15	KL112
SAMEA4646323	GCA_900407285.1	PRJEB26616	2015	wound swab	Human	Infection	Tanzania	ST15	KL112
SAMEA4394722	GCA_900493405.1	PRJEB19226	2016	NA	Human	NA	Thailand	ST15	KL112
SAMEA3499901	GCA_900511255.1	PRJEB10018	2014	Wound Secretion	Human	Infection	Austria	ST15	KL24
SAMEA3727615	GCA_900506785.1	PRJEB10018	2014	urine	Human	Infection	Belgium	ST15	KL24
SAMEA3727664	GCA_900506905.1	PRJEB10018	2013	urine	Human	Unknown	Belgium	ST15	KL24
SAMEA3512047	GCA_900512275.1	PRJEB10018	2014	Blood	Human	Infection	Germany	ST15	KL24
SAMEA3512114	GCA_900512715.2	PRJEB10018	2014	urine	Human	Infection	Germany	ST15	KL24
SAMEA3721040	GCA_900505915.1	PRJEB10018	2013	Wound Secretion	Human	Infection	Croatia	ST15	KL24
SAMEA3721053	GCA_900505895.1	PRJEB10018	2014	urine	Human	Infection	Croatia	ST15	KL24
SAMEA3721057	GCA_900505905.1	PRJEB10018	2014	urine	Human	Infection	Croatia	ST15	KL24
SAMEA3721059	GCA_900505885.1	PRJEB10018	2014	urine	Human	Infection	Croatia	ST15	KL24
SAMEA3721075	GCA_900505935.1	PRJEB10018	2014	Wound Secretion	Human	Infection	Croatia	ST15	KL24
SAMEA3721104	GCA_900506155.1	PRJEB10018	2014	urine	Human	Infection	Croatia	ST15	KL24
SAMEA3538584	GCA_900512855.1	PRJEB10018	2013	Lower Respiratory Tract Secrection	Human	Colonization	Italy	ST15	KL24
SAMEA3515101	GCA_900513305.1	PRJEB10018	2013	Blood	Human	Infection	Italy	ST15	KL24
SAMEA3515136	GCA_900514725.1	PRJEB10018	2013	urine	Human	Infection	Italy	ST15	KL24
SAMEA3538667	GCA_900515855.1	PRJEB10018	2014	urine	Human	Colonization	Italy	ST15	KL24
SAMEA3538544	GCA_900513835.1	PRJEB10018	2014	Lower Respiratory Tract Secrection	Human	Infection	Montenegro	ST15	KL24
SAMEA3673117	GCA_900504525.1	PRJEB10018	2014	urine	Human	Infection	Romania	ST15	KL24
SAMEA3673119	GCA_900504735.1	PRJEB10018	2014	urine	Human	Unknown	Romania	ST15	KL24
SAMEA3673128	GCA_900504605.1	PRJEB10018	2014	Lower Respiratory Tract Secrection	Human	Infection	Romania	ST15	KL24
SAMEA3673134	GCA_900504635.1	PRJEB10018	2013	Lower Respiratory Tract Secrection	Human	Infection	Romania	ST15	KL24
SAMEA3720961	GCA_900504035.1	PRJEB10018	2013	Blood	Human	Infection	Romania	ST15	KL24
SAMEA3720973	GCA_900504125.1	PRJEB10018	2013	urine	Human	Infection	Romania	ST15	KL24
SAMEA3720974	GCA_900504145.1	PRJEB10018	2014	Lower Respiratory Tract Secrection	Human	Infection	Romania	ST15	KL24
SAMEA3720978	GCA_900504185.1	PRJEB10018	2013	urine	Human	Infection	Romania	ST15	KL24
SAMEA3720987	GCA_900504285.1	PRJEB10018	2014	Blood	Human	Infection	Romania	ST15	KL24
SAMEA3720989	GCA_900504305.1	PRJEB10018	2013	urine	Human	Infection	Romania	ST15	KL24
SAMEA3721017	GCA_900504545.1	PRJEB10018	2013	urine	Human	Infection	Romania	ST15	KL24
SAMEA3721033	GCA_900505955.1	PRJEB10018	2013	urine	Human	Infection	Romania	ST15	KL24
SAMEA3721135	GCA_900505045.1	PRJEB10018	2014	Blood	Human	Infection	Serbia	ST15	KL24
SAMEA3729775	GCA_900508705.1	PRJEB10018	2014	Blood	Human	Unknown	Turkey	ST15	KL24
SAMN07450694	GCA_002248595.1	PRJNA389557	2016	sputum	Human	infection	Thailand	ST15	KL24
SAMN07450701	GCA_002249165.1	PRJNA389557	2016	urine	Human	infection	Thailand	ST15	KL24
SAMN07173927	GCA_002866645.1	PRJNA388272	2013	NA	Human	NA	Lebanon	ST15	KL24
SAMEA2273886	GCA_900086025.1	PRJEB5065	2007	blood	Human	Infection	United Kingdom	ST15	KL24
SAMEA2273746	GCA_900086475.1	PRJEB5065	2008	blood	Human	Infection	United Kingdom	ST15	KL24
SAMEA104428988	GCA_900291505.1	PRJEB20782	2012	wound, pus	Human	Infection	France	ST15	KL24
SAMN02581395	GCA_000688155.1	PRJNA234262	2013	Bile (fluid)	Human	NA	USA	ST15	KL24
SAMN02581248	GCA_000688215.1	PRJNA234115	2013	Wound - abdominal	Human	NA	USA	ST15	KL24
SAMN02581397	GCA_000694535.1	PRJNA234264	2013	Bile (fluid)	Human	NA	USA	ST15	KL24
SAMN06106884	GCA_002417545.1	PRJNA355910	2013	NA	Human	NA	South Africa	ST15	KL24
SAMN04521904	GCA_002152515.1	PRJNA271899	2015	NA	Human	NA	USA	ST15	KL24
SAMN06205255	GCA_002189165.1	PRJNA360233	2016	urine	Human	UTI	Tunisia	ST15	KL24
SAMN09266866	GCA_003195815.1	PRJNA473122	2017	urine	Human	Infection	USA	ST15	KL24
SAMEA3515226	GCA_900514245.1	PRJEB10018	2014	Lower Respiratory Tract Secrection	Human	Colonization	Italy	ST15	KL24
SAMEA3515230	GCA_900514265.1	PRJEB10018	2014	Lower Respiratory Tract Secrection	Human	Colonization	Italy	ST15	KL24
SAMEA3727663	GCA_900506895.1	PRJEB10018	2014	Lower Respiratory Tract Secrection	Human	Infection	Belgium	ST15	KL24
SAMN03281039	GCA_001596905.1	PRJNA252925	2012	Rectum	Human	NA	Netherlands	ST15	KL24
SAMN03223332	GCA_001596925.1	PRJNA252925	2012	urine	Human	NA	Netherlands	ST15	KL24
SAMN03223331	GCA_001596935.1	PRJNA252925	2012	sputum	Human	NA	Netherlands	ST15	KL24
SAMN03281071	GCA_001596985.1	PRJNA252925	2012	urine	Human	NA	Netherlands	ST15	KL24
SAMN03281077	GCA_001596995.1	PRJNA252925	2013	sputum	Human	NA	Netherlands	ST15	KL24
SAMN03281029	GCA_001597095.1	PRJNA252925	2012	rectum	Human	NA	Netherlands	ST15	KL24
SAMN03281070	GCA_001597115.1	PRJNA252925	2012	urine	Human	NA	Netherlands	ST15	KL24
SAMN03281072	GCA_001597145.1	PRJNA252925	2012	Rectum	Human	NA	Netherlands	ST15	KL24
SAMN03281073	GCA_001597165.1	PRJNA252925	2012	Rectum	Human	NA	Netherlands	ST15	KL24
SAMN03734957	GCA_001597245.1	PRJNA252925	2012	Rectum	Human	NA	Netherlands	ST15	KL24
SAMEA3649536	GCA_900517265.1	PRJEB10018	2014	urine	Human	Infection	Spain	ST15	KL24
SAMN05603853	GCA_002102635.1	PRJNA339728	1980	urine	Human	infection	Portugal	ST15	KL24
SAMEA2273731	GCA_900086395.1	PRJEB5065	2007	blood	Human	Infection	United Kingdom	ST15	KL24
SAMEA4364586	GCA_900493705.1	PRJEB19226	2016	NA	Human	NA	Thailand	ST15	KL24
SAMEA4364670	GCA_900494365.1	PRJEB19226	2016	NA	Human	NA	Thailand	ST15	KL24
SAMN04521866	GCA_002152825.1	PRJNA271899	2015	NA	Human	NA	USA	ST15	KL24
SAMEA4394724	GCA_900493435.1	PRJEB19226	2016	NA	Human	NA	Thailand	ST15	KL24
SAMN05960912	GCA_002187335.1	PRJNA351846	2012	blood	Human	Sepsis	Nigeria	ST15	KL24
SAMEA3538549	GCA_900513905.1	PRJEB10018	2014	Other (central venous catheter)	Human	Unknown	Montenegro	ST15	KL24
SAMEA3538556	GCA_900513955.1	PRJEB10018	2014	Wound Secretion	Human	Infection	Montenegro	ST15	KL24
SAMEA3538557	GCA_900513985.1	PRJEB10018	2014	Blood	Human	Infection	Montenegro	ST15	KL24
SAMEA2273693	GCA_900086295.1	PRJEB5065	2006	blood	Human	Infection	United Kingdom	ST15	KL24
SAMEA3720959	GCA_900504045.1	PRJEB10018	2013	urine	Human	Infection	Romania	ST15	KL24
SAMEA2273706	GCA_900084075.1	PRJEB5065	2007	blood	Human	Infection	United Kingdom	ST15	KL24
SAMEA2273676	GCA_900084095.1	PRJEB5065	2006	blood	Human	Infection	United Kingdom	ST15	KL24
SAMEA2273675	GCA_900084275.1	PRJEB5065	2006	blood	Human	Infection	United Kingdom	ST15-2LV	KL24
SAMN03281031	GCA_001596915.1	PRJNA252925	2012	rectum	Human	NA	Netherlands	ST15	KL24
SAMEA3721112	GCA_900506225.1	PRJEB10018	2014	Blood	Human	Infection	Croatia	ST15	KL24
SAMEA3672978	GCA_900503785.1	PRJEB10018	2014	urine	Human	Infection	Cyprus	ST15	KL24
SAMEA3538924	GCA_900516335.1	PRJEB10018	2013	Wound Secretion	Human	Infection	Spain	ST15	KL24
SAMEA3538952	GCA_900516585.1	PRJEB10018	2013	urine	Human	Infection	Spain	ST15	KL24
SAMEA3649435	GCA_900501035.1	PRJEB10018	2014	urine	Human	Infection	Spain	ST15	KL24
SAMEA3649446	GCA_900501065.1	PRJEB10018	2014	urine	Human	Infection	Spain	ST15	KL24
SAMEA3649449	GCA_900501155.1	PRJEB10018	2014	urine	Human	Infection	Spain	ST15	KL24
SAMEA3649607	GCA_900517395.1	PRJEB10018	2013	urine	Human	Infection	Spain	ST15	KL24
SAMEA3515078	GCA_900513045.1	PRJEB10018	2013	Blood	Human	Infection	Italy	ST15	KL24
SAMEA3515083	GCA_900513105.1	PRJEB10018	2013	Blood	Human	Infection	Italy	ST15	KL24
SAMEA3515118	GCA_900514205.1	PRJEB10018	2013	urine	Human	Infection	Italy	ST15	KL24
SAMEA3499990	GCA_900510205.1	PRJEB10018	2014	urine	Human	Infection	Poland	ST15	KL24
SAMEA3499931	GCA_900511485.1	PRJEB10018	2014	Wound Secretion	Human	Infection	Poland	ST15	KL24
SAMEA3499933	GCA_900511515.1	PRJEB10018	2013	Lower Respiratory Tract Secrection	Human	Infection	Poland	ST15	KL24
SAMEA3720955	GCA_900504025.1	PRJEB10018	2013	urine	Human	Infection	Romania	ST15	KL24
SAMEA3500075	GCA_900510645.1	PRJEB10018	2013	Other (throat swab)	Human	Colonization	Slovakia	ST15	KL24
SAMEA3498972	GCA_900510835.1	PRJEB10018	2014	Other (drainage)	Human	Infection	Slovakia	ST15	KL24
SAMEA3673097	GCA_900503295.1	PRJEB10018	2014	urine	Human	Infection	United Kingdom (England, Wales & N. Ireland)	ST15	KL24
SAMN05412810	GCA_001902395.1	PRJNA329409	2014	tracheal secretion	Human	pneumonia	Germany	ST15	KL24
SAMN06106848	GCA_002416705.1	PRJNA355910	2013	urine	Human	NA	South Africa	ST15	KL24
SAMN06629604	GCA_002851015.1	PRJNA378654	2006	NA	Human	infection	Colombia	ST15	KL24
SAMN06629671	GCA_002854215.1	PRJNA378654	2012	NA	Human	infection	Colombia	ST15	KL24
SAMEA2273653	GCA_900084165.1	PRJEB5065	2005	blood	Human	Infection	United Kingdom	ST15	KL24
SAMEA2273749	GCA_900084615.1	PRJEB5065	2008	blood	Human	Infection	United Kingdom	ST15	KL24
SAMEA2273810	GCA_900085555.1	PRJEB5065	2010	blood	Human	Infection	United Kingdom	ST15	KL24
SAMEA2273812	GCA_900085575.1	PRJEB5065	2010	blood	Human	Infection	United Kingdom	ST15-1LV	KL24
SAMEA2273885	GCA_900085995.1	PRJEB5065	2009	blood	Human	Infection	United Kingdom	ST15	KL24
SAMEA3531850	GCA_900092985.1	PRJEB11403	2015	urine	Human	Infection	Thailand	ST15	KL24
SAMEA2609434	GCA_900181235.1	PRJEB6574	2010/2012	blood	Human	Infection	Pakistan	ST15	KL24
SAMEA4364588	GCA_900493645.1	PRJEB19226	2016	NA	Human	NA	Thailand	ST15	KL24
SAMEA3649466	GCA_900501185.1	PRJEB10018	2014	Wound Secretion	Human	Colonization	Spain	ST15	KL39
SAMEA3649488	GCA_900501215.1	PRJEB10018	2014	urine	Human	Infection	Spain	ST15	KL39
SAMEA3649568	GCA_900517565.1	PRJEB10018	2014	Other (abscess)	Human	Infection	Spain	ST15	KL39
SAMEA3649584	GCA_900517645.1	PRJEB10018	2014	Other (abscess)	Human	Infection	Spain	ST15	KL39
SAMEA3649598	GCA_900500945.1	PRJEB10018	2014	urine	Human	Infection	Spain	ST15	KL39
SAMEA3649600	GCA_900517125.1	PRJEB10018	2013	urine	Human	Infection	Spain	ST15	KL39
SAMD00112944	GCA_003115255.1	PRJDB6655	2016	blood	Human	NA	Viet Nam	ST15	KL10
SAMD00112945	GCA_003115275.1	PRJDB6655	2017	blood	Human	NA	Viet Nam	ST15	KL10
SAMD00112946	GCA_003115295.1	PRJDB6655	2017	pus	Human	NA	Viet Nam	ST15	KL10
SAMD00112947	GCA_003115315.1	PRJDB6655	2016	pus	Human	NA	Viet Nam	ST15	KL10
SAMD00112948	GCA_003115335.1	PRJDB6655	2017	blood	Human	NA	Viet Nam	ST15	KL10
SAMN04521920	GCA_002153275.1	PRJNA271899	2015	NA	Human	NA	USA	ST15	KL2
SAMN07265011	GCA_002211905.1	PRJNA391323	2016	wound	Human	NA	USA	ST15	KL2
SAMEA3538835	GCA_900515625.1	PRJEB10018	2014	Blood	Human	Infection	Italy	ST15	KL146
SAMN03280255	GCA_001031325.1	PRJNA271899	2014	NA	Human	NA	USA	ST15	KL146
SAMEA3515235	GCA_900514315.1	PRJEB10018	2014	Blood	Human	Infection	Italy	ST15	KL106
SAMEA3727616	GCA_900506865.1	PRJEB10018	2014	urine	Human	Infection	Belgium	ST15	KL62
SAMD00109349	GCA_002897415.1	PRJDB6655	2017	pus	Human	NA	Viet Nam	ST15	KL62
SAMD00112941	GCA_003115195.1	PRJDB6655	2017	pus	Human	NA	Viet Nam	ST15	KL62
SAMD00112942	GCA_003115215.1	PRJDB6655	2016	blood	Human	NA	Viet Nam	ST15	KL62
SAMD00112943	GCA_003115235.1	PRJDB6655	2017	pus	Human	Na	Viet Nam	ST15	KL62
SAMEA3673133	GCA_900504625.1	PRJEB10018	2013	Wound Secretion	Human	Infection	Romania	ST15	KL28
SAMEA4364613	GCA_900493955.1	PRJEB19226	2016	NA	Human	NA	Thailand	ST15	KL28
SAMEA4364607	GCA_900494585.1	PRJEB19226	2016	NA	Human	NA	Thailand	ST15	KL28
SAMEA3649855	GCA_900501775.1	PRJEB10018	2014	urine	Human	Infection	Portugal	ST15	KL110
SAMEA3538767	GCA_900516765.1	PRJEB10018	2013	Lower Respiratory Tract Secrection	Human	Infection	Hungary	ST15	KL64
SAMN05786944	GCA_001750805.1	PRJNA343398	2007	urine	Human	acute pyelonephritis	Taiwan	ST15	KL64
SAMEA3720986	GCA_900504275.1	PRJEB10018	2014	urine	Human	Infection	Romania	ST15	KL48
SAMEA2273847	GCA_900085695.1	PRJEB5065	2011	blood	Human	Infection	United Kingdom	ST15	KL30
SAMEA2273773	GCA_900086485.1	PRJEB5065	2009	blood	Human	Infection	United Kingdom	ST15	NP
SAMEA4364663	GCA_900494345.1	PRJEB19226	2016	NA	Human	NA	Thailand	ST15	NP
