# Supplementary material for: Population genomic analysis of clinical ST15 Klebsiella pneumoniae strains in China
Source: Front Microbiol. 2023 Nov 15;14:1272173. doi: 10.3389/fmicb.2023.1272173 (PMC10684719; doi:10.3389/fmicb.2023.1272173)
Supplement: Supplementary Table S3 — Plasmid-typing (A) results from the MOB-suite software and AMR (B) and VF (C) genes content of each plasmid. [file Table_3.XLSX]

## Sheet: Table S3A. Genotyping
plasmid	strain	clade	rep_type(s)	rep_type_accession(s)	relaxase_type(s)	relaxase_type_accession(s)	mpf_type	mpf_type_accession(s)	orit_type(s)	orit_accession(s)	predicted_mobility	mash_nearest_neighbor	mash_neighbor_distance	mash_neighbor_identification	primary_cluster_id	secondary_cluster_id	predicted_host_range_overall_rank	predicted_host_range_overall_name	observed_host_range_ncbi_rank	observed_host_range_ncbi_name	reported_host_range_lit_rank	reported_host_range_lit_name	associated_pmid(s)	type
p1107-151_AA275	1107-151	C2	IncFIB,IncFII,rep_cluster_2183	000107__CP014778_00094,000129__CP018340,CP033468_00001	MOBF,MOBF	CP035180_00077,NC_021231_00058	MPF_F	NC_014312_00116,NC_014312_00118,NC_023332_00154,NC_019389_00068,NC_014312_00128,NC_022609_00081,NC_019389_00080,NC_021654_00016,NC_019165_00034,NC_014312_00141,NC_021502_00131,NC_021502_00150	-	-	conjugative	CP036188	0.004991	Klebsiella pneumoniae	AA275	AI077	order	Enterobacterales	order	Enterobacterales	order	Enterobacterales	11254626; 19482926; 15781495; 20851899; 16257053	draft
p16-419_AA019	16-419	C1	IncFIB	000097__NC_025166_00051	-	-	-	-	-	-	non-mobilizable	NC_021656	0.0280449	Klebsiella pneumoniae	AA019	-	order	Enterobacterales	order	Enterobacterales	order	Enterobacterales	11254626; 19482926; 15781495; 20851899; 16257053	draft
p16-419_AA117	16-419	C1	ColRNAI_rep_cluster_1987	CP024554_00008	-	-	-	-	-	-	non-mobilizable	CP024526	7.15897e-05	Klebsiella pneumoniae	AA117	AH742	multi-phylla	Actinobacteria,Proteobacteria	multi-phylla	Actinobacteria,Proteobacteria	-	-	-	draft
p16-419_AA118	16-419	C1	ColRNAI_rep_cluster_1987	CP024554_00008	-	-	-	-	-	-	non-mobilizable	CP018446	0.000361208	Klebsiella pneumoniae	AA118	AH744	multi-phylla	Actinobacteria,Proteobacteria	multi-phylla	Actinobacteria,Proteobacteria	-	-	-	draft
p16-419_AA360	16-419	C1	-	-	MOBP	NC_017723_00002	-	-	-	-	mobilizable	MH595534	0.0427316	Klebsiella pneumoniae	AA360	-	family	Enterobacteriaceae	family	Enterobacteriaceae	-	-	-	draft
p16-419_AA406	16-419	C1	IncFIB,IncHI1B	000107__CP014778_00094,JN420336	-	-	-	-	-	-	non-mobilizable	MK649822	0.0294234	Klebsiella pneumoniae	AA406	-	order	Enterobacterales	order	Enterobacterales	order	Enterobacterales	18606786; 11254626; 19482926; 15781495; 20851899; 16257053	draft
p16-419_AA452	16-419	C1	IncFII,rep_cluster_1418	000124__KP125893_00142,000759__NC_013950_00034	MOBF,MOBF	NC_021231_00058,CP035180_00077	MPF_F	NC_019155_00032,NC_019165_00034,NC_021654_00016,NC_011281_00082,NC_022609_00081,NC_014312_00128,NC_019389_00068,NC_023332_00154,NC_014312_00118,NC_014312_00116,NC_021502_00150,NC_021502_00131	-	-	conjugative	JX424423	0.0235265	Klebsiella pneumoniae	AA452	AI551	order	Enterobacterales	order	Enterobacterales	family	Enterobacteriaceae	16940067; 20851899	draft
p16-419_AA671	16-419	C1	rep_cluster_2350	CP041342_00001	MOBF	CP019897	-	-	MOB_unknown	CP017722	mobilizable	NC_019077	0.00126265	Escherichia coli	AA671	AI948	multi-phylla	Actinobacteria,Firmicutes,Proteobacteria,Bacteroidetes	multi-phylla	Actinobacteria,Firmicutes,Proteobacteria,Bacteroidetes	genus	Escherichia	6263753; 17122402; 26802429	draft
p16-419_AA944	16-419	C1	ColRNAI_rep_cluster_1857	000003__NC_002119_00001	MOBC	NC_009793_00003	-	-	-	-	mobilizable	CP035911	9.55247e-05	Klebsiella pneumoniae	AA944	AJ427	order	Enterobacterales	order	Enterobacterales	genus	Klebsiella	23800906; 24777092	draft
p16-419_AA964	16-419	C1	-	-	-	-	-	-	-	-	non-mobilizable	CP021758	0.0451943	Klebsiella pneumoniae	AA964	-	family	Enterobacteriaceae	family	Enterobacteriaceae	-	-	-	draft
p16-419_AC125	16-419	C1	IncFIB	000100__NZ_CP016161_00012	-	-	-	-	-	-	non-mobilizable	CP022128	0.00194597	Klebsiella pneumoniae	AC125	AL184	order	Enterobacterales	order	Enterobacterales	order	Enterobacterales	11254626; 19482926; 15781495; 20851899; 16257053	draft
p16-419_AC129	16-419	C1	rep_cluster_1195	000483__CP010949_00006	MOBP	NC_019160_00002	-	-	-	-	mobilizable	CP012562	0.000508006	Klebsiella pneumoniae	AC129	AL194	class	Gammaproteobacteria	class	Gammaproteobacteria	-	-	-	draft
p16-422_AA019	16-422	C1	IncFIB	000097__NC_025166_00051	-	-	-	-	-	-	non-mobilizable	NC_021656	0.0277775	Klebsiella pneumoniae	AA019	-	order	Enterobacterales	order	Enterobacterales	order	Enterobacterales	11254626; 19482926; 15781495; 20851899; 16257053	draft
p16-422_AA117	16-422	C1	ColRNAI_rep_cluster_1987	CP024554_00008	-	-	-	-	-	-	non-mobilizable	CP024526	7.15897e-05	Klebsiella pneumoniae	AA117	AH742	multi-phylla	Proteobacteria,Actinobacteria	multi-phylla	Proteobacteria,Actinobacteria	-	-	-	draft
p16-422_AA118	16-422	C1	ColRNAI_rep_cluster_1987	CP024554_00008	-	-	-	-	-	-	non-mobilizable	CP018446	0.000361208	Klebsiella pneumoniae	AA118	AH744	multi-phylla	Proteobacteria,Actinobacteria	multi-phylla	Proteobacteria,Actinobacteria	-	-	-	draft
p16-422_AA360	16-422	C1	-	-	MOBP	NC_017723_00002	-	-	-	-	mobilizable	MH595534	0.0427316	Klebsiella pneumoniae	AA360	-	family	Enterobacteriaceae	family	Enterobacteriaceae	-	-	-	draft
p16-422_AA406	16-422	C1	IncFIB,IncFII,IncHI1B,rep_cluster_1418	000107__CP014778_00094,000124__KP125893_00142,JN420336,000759__NC_013950_00034	MOBF,MOBF	CP035180_00077,NC_021231_00058	MPF_F	NC_014312_00116,NC_014312_00118,NC_023332_00154,NC_019389_00068,NC_014312_00128,NC_022609_00081,NC_011281_00082,NC_021654_00016,NC_019165_00034,NC_019155_00032,NC_021502_00131,NC_021502_00150	-	-	conjugative	MK649822	0.0144049	Klebsiella pneumoniae	AA406	AI451	order	Enterobacterales	order	Enterobacterales	order	Enterobacterales	18606786; 11254626; 16940067; 19482926; 15781495; 20851899; 16257053	draft
p16-422_AA554	16-422	C1	-	-	-	-	-	-	-	-	non-mobilizable	CP021698	0.0451943	Klebsiella pneumoniae	AA554	-	genus	Klebsiella	genus	Klebsiella	-	-	-	draft
p16-422_AA671	16-422	C1	rep_cluster_2350	CP041342_00001	MOBF	CP019897	-	-	MOB_unknown	CP017722	mobilizable	NC_019077	0.00126265	Escherichia coli	AA671	AI948	multi-phylla	Proteobacteria,Actinobacteria,Firmicutes,Bacteroidetes	multi-phylla	Proteobacteria,Actinobacteria,Firmicutes,Bacteroidetes	genus	Escherichia	6263753; 17122402; 26802429	draft
p16-422_AA944	16-422	C1	ColRNAI_rep_cluster_1857	000003__NC_002119_00001	MOBC	NC_009793_00003	-	-	-	-	mobilizable	CP035911	9.55247e-05	Klebsiella pneumoniae	AA944	AJ427	order	Enterobacterales	order	Enterobacterales	genus	Klebsiella	23800906; 24777092	draft
p16-422_AC125	16-422	C1	IncFIB	000100__NZ_CP016161_00012	-	-	-	-	-	-	non-mobilizable	CP022128	0.00197282	Klebsiella pneumoniae	AC125	AL184	order	Enterobacterales	order	Enterobacterales	order	Enterobacterales	11254626; 19482926; 15781495; 20851899; 16257053	draft
p16-422_AC129	16-422	C1	rep_cluster_1195	000483__CP010949_00006	MOBP	NC_019160_00002	-	-	-	-	mobilizable	CP012562	0.000508006	Klebsiella pneumoniae	AC129	AL194	class	Gammaproteobacteria	class	Gammaproteobacteria	-	-	-	draft
p16-422_AC431	16-422	C1	-	-	-	-	-	-	-	-	non-mobilizable	JQ319768	0.0533217	Escherichia coli	AC431	-	order	Enterobacterales	order	Enterobacterales	-	-	-	draft
p16-423_AA019	16-423	C1	IncFIB	000097__NC_025166_00051	-	-	-	-	-	-	non-mobilizable	NC_021656	0.0280449	Klebsiella pneumoniae	AA019	-	order	Enterobacterales	order	Enterobacterales	order	Enterobacterales	11254626; 19482926; 15781495; 20851899; 16257053	draft
p16-423_AA117	16-423	C1	ColRNAI_rep_cluster_1987	CP024554_00008	-	-	-	-	-	-	non-mobilizable	CP024526	7.15897e-05	Klebsiella pneumoniae	AA117	AH742	multi-phylla	Actinobacteria,Proteobacteria	multi-phylla	Actinobacteria,Proteobacteria	-	-	-	draft
p16-423_AA118	16-423	C1	ColRNAI_rep_cluster_1987	CP024554_00008	-	-	-	-	-	-	non-mobilizable	CP018446	0.000361208	Klebsiella pneumoniae	AA118	AH744	multi-phylla	Actinobacteria,Proteobacteria	multi-phylla	Actinobacteria,Proteobacteria	-	-	-	draft
p16-423_AA360	16-423	C1	-	-	MOBP	NC_017723_00002	-	-	-	-	mobilizable	MH595534	0.0427316	Klebsiella pneumoniae	AA360	-	family	Enterobacteriaceae	family	Enterobacteriaceae	-	-	-	draft
p16-423_AA406	16-423	C1	IncFIB,IncFII,IncHI1B	000107__CP014778_00094,000124__KP125893_00142,JN420336	MOBF,MOBF	NC_021231_00058,CP035180_00077	MPF_F	NC_019155_00032,NC_019165_00034,NC_021654_00016,NC_011281_00082,NC_022609_00081,NC_014312_00128,NC_019389_00068,NC_023332_00154,NC_014312_00118,NC_014312_00116,NC_021502_00150,NC_021502_00131	-	-	conjugative	MK649822	0.0106545	Klebsiella pneumoniae	AA406	AI451	order	Enterobacterales	order	Enterobacterales	order	Enterobacterales	18606786; 11254626; 19482926; 15781495; 20851899; 16257053	draft
p16-423_AA554	16-423	C1	rep_cluster_1418	000759__NC_013950_00034	-	-	-	-	-	-	non-mobilizable	CP016925	0.0324062	Klebsiella pneumoniae	AA554	-	family	Enterobacteriaceae	family	Enterobacteriaceae	genus	Klebsiella	16940067	draft
p16-423_AA671	16-423	C1	rep_cluster_2350	CP041342_00001	MOBF	CP019897	-	-	MOB_unknown	CP017722	mobilizable	NC_019077	0.00126265	Escherichia coli	AA671	AI948	multi-phylla	Firmicutes,Bacteroidetes,Actinobacteria,Proteobacteria	multi-phylla	Firmicutes,Bacteroidetes,Actinobacteria,Proteobacteria	genus	Escherichia	6263753; 17122402; 26802429	draft
p16-423_AA944	16-423	C1	ColRNAI_rep_cluster_1857	000003__NC_002119_00001	MOBC	NC_009793_00003	-	-	-	-	mobilizable	CP035911	9.55247e-05	Klebsiella pneumoniae	AA944	AJ427	order	Enterobacterales	order	Enterobacterales	genus	Klebsiella	23800906; 24777092	draft
p16-423_AC125	16-423	C1	IncFIB	000100__NZ_CP016161_00012	-	-	-	-	-	-	non-mobilizable	CP022128	0.00197282	Klebsiella pneumoniae	AC125	AL184	order	Enterobacterales	order	Enterobacterales	order	Enterobacterales	11254626; 19482926; 15781495; 20851899; 16257053	draft
p16-423_AC129	16-423	C1	rep_cluster_1195	000483__CP010949_00006	MOBP	NC_019160_00002	-	-	-	-	mobilizable	CP012562	0.000508006	Klebsiella pneumoniae	AC129	AL194	class	Gammaproteobacteria	class	Gammaproteobacteria	-	-	-	draft
p16-424_AA019	16-424	C1	IncFIB	000097__NC_025166_00051	-	-	-	-	-	-	non-mobilizable	NC_021656	0.0280449	Klebsiella pneumoniae	AA019	-	order	Enterobacterales	order	Enterobacterales	order	Enterobacterales	11254626; 19482926; 15781495; 20851899; 16257053	draft
p16-424_AA117	16-424	C1	ColRNAI_rep_cluster_1987	CP024554_00008	-	-	-	-	-	-	non-mobilizable	CP024526	7.15897e-05	Klebsiella pneumoniae	AA117	AH742	multi-phylla	Proteobacteria,Actinobacteria	multi-phylla	Proteobacteria,Actinobacteria	-	-	-	draft
p16-424_AA118	16-424	C1	ColRNAI_rep_cluster_1987	CP024554_00008	-	-	-	-	-	-	non-mobilizable	CP018446	0.000361208	Klebsiella pneumoniae	AA118	AH744	multi-phylla	Proteobacteria,Actinobacteria	multi-phylla	Proteobacteria,Actinobacteria	-	-	-	draft
p16-424_AA360	16-424	C1	-	-	MOBP	NC_017723_00002	-	-	-	-	mobilizable	MH595534	0.0427316	Klebsiella pneumoniae	AA360	-	family	Enterobacteriaceae	family	Enterobacteriaceae	-	-	-	draft
p16-424_AA406	16-424	C1	IncFIB,IncFII,IncHI1B	000107__CP014778_00094,000124__KP125893_00142,JN420336	MOBF,MOBF	NC_021231_00058,CP035180_00077	MPF_F	NC_019155_00032,NC_019165_00034,NC_021654_00016,NC_011281_00082,NC_022609_00081,NC_014312_00128,NC_019389_00068,NC_023332_00154,NC_014312_00118,NC_014312_00116,NC_021502_00150,NC_021502_00131	-	-	conjugative	MK649822	0.0122141	Klebsiella pneumoniae	AA406	AI451	order	Enterobacterales	order	Enterobacterales	order	Enterobacterales	18606786; 11254626; 19482926; 15781495; 20851899; 16257053	draft
p16-424_AA554	16-424	C1	rep_cluster_1418	000759__NC_013950_00034	-	-	-	-	-	-	non-mobilizable	CP016925	0.0324062	Klebsiella pneumoniae	AA554	-	family	Enterobacteriaceae	family	Enterobacteriaceae	genus	Klebsiella	16940067	draft
p16-424_AA671	16-424	C1	rep_cluster_2350	CP041342_00001	MOBF	CP019897	-	-	MOB_unknown	CP017722	mobilizable	NC_019077	0.00126265	Escherichia coli	AA671	AI948	multi-phylla	Proteobacteria,Bacteroidetes,Actinobacteria,Firmicutes	multi-phylla	Proteobacteria,Bacteroidetes,Actinobacteria,Firmicutes	genus	Escherichia	6263753; 17122402; 26802429	draft
p16-424_AA944	16-424	C1	ColRNAI_rep_cluster_1857	000003__NC_002119_00001	MOBC	NC_009793_00003	-	-	-	-	mobilizable	CP035911	9.55247e-05	Klebsiella pneumoniae	AA944	AJ427	order	Enterobacterales	order	Enterobacterales	genus	Klebsiella	23800906; 24777092	draft
p16-424_AC125	16-424	C1	IncFIB	000100__NZ_CP016161_00012	-	-	-	-	-	-	non-mobilizable	CP022128	0.00216198	Klebsiella pneumoniae	AC125	AL184	order	Enterobacterales	order	Enterobacterales	order	Enterobacterales	11254626; 19482926; 15781495; 20851899; 16257053	draft
p16-424_AC129	16-424	C1	rep_cluster_1195	000483__CP010949_00006	MOBP	NC_019160_00002	-	-	-	-	mobilizable	CP012562	0.000508006	Klebsiella pneumoniae	AC129	AL194	class	Gammaproteobacteria	class	Gammaproteobacteria	-	-	-	draft
p16-425_AA019	16-425	C1	IncFIB	000097__NC_025166_00051	-	-	-	-	-	-	non-mobilizable	NC_021656	0.0280449	Klebsiella pneumoniae	AA019	-	order	Enterobacterales	order	Enterobacterales	order	Enterobacterales	11254626; 19482926; 15781495; 20851899; 16257053	draft
p16-425_AA117	16-425	C1	ColRNAI_rep_cluster_1987	CP024554_00008	-	-	-	-	-	-	non-mobilizable	CP024526	7.15897e-05	Klebsiella pneumoniae	AA117	AH742	multi-phylla	Actinobacteria,Proteobacteria	multi-phylla	Actinobacteria,Proteobacteria	-	-	-	draft
p16-425_AA118	16-425	C1	ColRNAI_rep_cluster_1987	CP024554_00008	-	-	-	-	-	-	non-mobilizable	CP018446	0.000361208	Klebsiella pneumoniae	AA118	AH744	multi-phylla	Actinobacteria,Proteobacteria	multi-phylla	Actinobacteria,Proteobacteria	-	-	-	draft
p16-425_AA360	16-425	C1	-	-	MOBP	NC_017723_00002	-	-	-	-	mobilizable	MH595534	0.0427316	Klebsiella pneumoniae	AA360	-	family	Enterobacteriaceae	family	Enterobacteriaceae	-	-	-	draft
p16-425_AA406	16-425	C1	IncFIB,IncHI1B	000107__CP014778_00094,JN420336	-	-	-	-	-	-	non-mobilizable	MK649822	0.00319852	Klebsiella pneumoniae	AA406	AI451	order	Enterobacterales	order	Enterobacterales	order	Enterobacterales	18606786; 11254626; 19482926; 15781495; 20851899; 16257053	draft
p16-425_AA452	16-425	C1	IncFII,rep_cluster_1418	000124__KP125893_00142,000759__NC_013950_00034	MOBF,MOBF	NC_021231_00058,CP035180_00077	MPF_F	NC_019155_00032,NC_019165_00034,NC_021654_00016,NC_011281_00082,NC_022609_00081,NC_014312_00128,NC_019389_00068,NC_023332_00154,NC_014312_00118,NC_014312_00116,NC_021502_00150,NC_021502_00131	-	-	conjugative	JX424423	0.0188675	Klebsiella pneumoniae	AA452	AI551	order	Enterobacterales	order	Enterobacterales	family	Enterobacteriaceae	16940067; 20851899	draft
p16-425_AA671	16-425	C1	rep_cluster_2350	CP041342_00001	MOBF	CP019897	-	-	MOB_unknown	CP017722	mobilizable	NC_019077	0.00126265	Escherichia coli	AA671	AI948	multi-phylla	Firmicutes,Actinobacteria,Bacteroidetes,Proteobacteria	multi-phylla	Firmicutes,Actinobacteria,Bacteroidetes,Proteobacteria	genus	Escherichia	6263753; 17122402; 26802429	draft
p16-425_AA944	16-425	C1	ColRNAI_rep_cluster_1857	000003__NC_002119_00001	MOBC	NC_009793_00003	-	-	-	-	mobilizable	CP035911	9.55247e-05	Klebsiella pneumoniae	AA944	AJ427	order	Enterobacterales	order	Enterobacterales	genus	Klebsiella	23800906; 24777092	draft
p16-425_AC125	16-425	C1	IncFIB	000100__NZ_CP016161_00012	-	-	-	-	-	-	non-mobilizable	CP022128	0.00197282	Klebsiella pneumoniae	AC125	AL184	order	Enterobacterales	order	Enterobacterales	order	Enterobacterales	11254626; 19482926; 15781495; 20851899; 16257053	draft
p16-425_AC129	16-425	C1	rep_cluster_1195	000483__CP010949_00006	MOBP	NC_019160_00002	-	-	-	-	mobilizable	CP012562	0.000508006	Klebsiella pneumoniae	AC129	AL194	class	Gammaproteobacteria	class	Gammaproteobacteria	-	-	-	draft
p16-426_AA019	16-426	C1	IncFIB	000097__NC_025166_00051	-	-	-	-	-	-	non-mobilizable	NC_021656	0.0280449	Klebsiella pneumoniae	AA019	-	order	Enterobacterales	order	Enterobacterales	order	Enterobacterales	11254626; 19482926; 15781495; 20851899; 16257053	draft
p16-426_AA117	16-426	C1	ColRNAI_rep_cluster_1987	CP024554_00008	-	-	-	-	-	-	non-mobilizable	CP024526	7.15897e-05	Klebsiella pneumoniae	AA117	AH742	multi-phylla	Proteobacteria,Actinobacteria	multi-phylla	Proteobacteria,Actinobacteria	-	-	-	draft
p16-426_AA118	16-426	C1	ColRNAI_rep_cluster_1987	CP024554_00008	-	-	-	-	-	-	non-mobilizable	CP018446	0.000361208	Klebsiella pneumoniae	AA118	AH744	multi-phylla	Proteobacteria,Actinobacteria	multi-phylla	Proteobacteria,Actinobacteria	-	-	-	draft
p16-426_AA360	16-426	C1	-	-	MOBP	NC_017723_00002	-	-	-	-	mobilizable	MH595534	0.0427316	Klebsiella pneumoniae	AA360	-	family	Enterobacteriaceae	family	Enterobacteriaceae	-	-	-	draft
p16-426_AA406	16-426	C1	IncFIB,IncHI1B	000107__CP014778_00094,JN420336	-	-	-	-	-	-	non-mobilizable	MK649822	0.00534606	Klebsiella pneumoniae	AA406	AI451	genus	Klebsiella	genus	Klebsiella	-	-	-	draft
p16-426_AA450	16-426	C1	IncFII,rep_cluster_1418	000124__KP125893_00142,000759__NC_013950_00034	MOBF,MOBF	CP035180_00077,NC_021231_00058	MPF_F	NC_014312_00116,NC_014312_00118,NC_023332_00154,NC_019389_00068,NC_014312_00128,NC_022609_00081,NC_011281_00082,NC_021654_00016,NC_019165_00034,NC_019155_00032,NC_021502_00131,NC_021502_00150	-	-	conjugative	AP019690	0.0210864	Klebsiella quasipneumoniae	AA450	AI545	order	Enterobacterales	order	Enterobacterales	family	Enterobacteriaceae	16940067; 20851899	draft
p16-426_AA554	16-426	C1	-	-	-	-	-	-	-	-	non-mobilizable	CP016925	0.0384495	Klebsiella pneumoniae	AA554	-	genus	Klebsiella	genus	Klebsiella	-	-	-	draft
p16-426_AA671	16-426	C1	rep_cluster_2350	CP041342_00001	MOBF	CP019897	-	-	MOB_unknown	NC_019102	mobilizable	NC_019077	0.00126265	Escherichia coli	AA671	AI948	multi-phylla	Proteobacteria,Bacteroidetes,Actinobacteria,Firmicutes	multi-phylla	Proteobacteria,Bacteroidetes,Actinobacteria,Firmicutes	genus	Escherichia	6263753; 17122402; 26802429	draft
p16-426_AA944	16-426	C1	ColRNAI_rep_cluster_1857	000003__NC_002119_00001	MOBC	NC_009793_00003	-	-	-	-	mobilizable	CP035911	9.55247e-05	Klebsiella pneumoniae	AA944	AJ427	order	Enterobacterales	order	Enterobacterales	genus	Klebsiella	23800906; 24777092	draft
p16-426_AC125	16-426	C1	IncFIB	000100__NZ_CP016161_00012	-	-	-	-	-	-	non-mobilizable	CP022128	0.00417861	Klebsiella pneumoniae	AC125	AL184	order	Enterobacterales	order	Enterobacterales	order	Enterobacterales	11254626; 19482926; 15781495; 20851899; 16257053	draft
p16-426_AC129	16-426	C1	rep_cluster_1195	000483__CP010949_00006	MOBP	NC_019160_00002	-	-	-	-	mobilizable	CP012562	0.000143503	Klebsiella pneumoniae	AC129	AL194	class	Gammaproteobacteria	class	Gammaproteobacteria	-	-	-	draft
p16-427_AA019	16-427	C1	IncFIB	000097__NC_025166_00051	-	-	-	-	-	-	non-mobilizable	NC_021656	0.0284057	Klebsiella pneumoniae	AA019	-	order	Enterobacterales	order	Enterobacterales	order	Enterobacterales	11254626; 19482926; 15781495; 20851899; 16257053	draft
p16-427_AA117	16-427	C1	ColRNAI_rep_cluster_1987	CP024554_00008	-	-	-	-	-	-	non-mobilizable	CP024526	7.15897e-05	Klebsiella pneumoniae	AA117	AH742	multi-phylla	Actinobacteria,Proteobacteria	multi-phylla	Actinobacteria,Proteobacteria	-	-	-	draft
p16-427_AA118	16-427	C1	ColRNAI_rep_cluster_1987	CP024554_00008	-	-	-	-	-	-	non-mobilizable	CP018446	0.000361208	Klebsiella pneumoniae	AA118	AH744	multi-phylla	Actinobacteria,Proteobacteria	multi-phylla	Actinobacteria,Proteobacteria	-	-	-	draft
p16-427_AA360	16-427	C1	-	-	MOBP	NC_017723_00002	-	-	-	-	mobilizable	MH595534	0.0427316	Klebsiella pneumoniae	AA360	-	family	Enterobacteriaceae	family	Enterobacteriaceae	-	-	-	draft
p16-427_AA406	16-427	C1	IncFIB,IncFII,IncHI1B	000107__CP014778_00094,000124__KP125893_00142,JN420336	MOBF,MOBF	CP035180_00077,NC_021231_00058	MPF_F	NC_014312_00116,NC_014312_00118,NC_023332_00154,NC_019389_00068,NC_014312_00128,NC_022609_00081,NC_011281_00082,NC_021654_00016,NC_019165_00034,NC_019155_00032,NC_021502_00131,NC_021502_00150	-	-	conjugative	MK649822	0.0106974	Klebsiella pneumoniae	AA406	AI451	order	Enterobacterales	order	Enterobacterales	order	Enterobacterales	18606786; 11254626; 19482926; 15781495; 20851899; 16257053	draft
p16-427_AA554	16-427	C1	rep_cluster_1418	000759__NC_013950_00034	-	-	-	-	-	-	non-mobilizable	CP016925	0.0324062	Klebsiella pneumoniae	AA554	-	family	Enterobacteriaceae	family	Enterobacteriaceae	genus	Klebsiella	16940067	draft
p16-427_AA671	16-427	C1	rep_cluster_2350	CP041342_00001	MOBF	CP019897	-	-	MOB_unknown	CP017722	mobilizable	NC_019077	0.00126265	Escherichia coli	AA671	AI948	multi-phylla	Actinobacteria,Firmicutes,Proteobacteria,Bacteroidetes	multi-phylla	Actinobacteria,Firmicutes,Proteobacteria,Bacteroidetes	genus	Escherichia	6263753; 17122402; 26802429	draft
p16-427_AA944	16-427	C1	ColRNAI_rep_cluster_1857	000003__NC_002119_00001	MOBC	NC_009793_00003	-	-	-	-	mobilizable	CP035911	9.55247e-05	Klebsiella pneumoniae	AA944	AJ427	order	Enterobacterales	order	Enterobacterales	genus	Klebsiella	23800906; 24777092	draft
p16-427_AC125	16-427	C1	IncFIB	000100__NZ_CP016161_00012	-	-	-	-	-	-	non-mobilizable	CP022128	0.00194597	Klebsiella pneumoniae	AC125	AL184	order	Enterobacterales	order	Enterobacterales	order	Enterobacterales	11254626; 19482926; 15781495; 20851899; 16257053	draft
p16-427_AC129	16-427	C1	rep_cluster_1195	000483__CP010949_00006	MOBP	NC_019160_00002	-	-	-	-	mobilizable	CP012562	0.000508006	Klebsiella pneumoniae	AC129	AL194	class	Gammaproteobacteria	class	Gammaproteobacteria	-	-	-	draft
p16-457_AA019	16-457	C1	IncFIB	000097__NC_025166_00051	-	-	-	-	-	-	non-mobilizable	NC_021656	0.0280449	Klebsiella pneumoniae	AA019	-	order	Enterobacterales	order	Enterobacterales	order	Enterobacterales	11254626; 19482926; 15781495; 20851899; 16257053	draft
p16-457_AA117	16-457	C1	ColRNAI_rep_cluster_1987	CP024554_00008	-	-	-	-	-	-	non-mobilizable	CP024526	7.15897e-05	Klebsiella pneumoniae	AA117	AH742	multi-phylla	Proteobacteria,Actinobacteria	multi-phylla	Proteobacteria,Actinobacteria	-	-	-	draft
p16-457_AA118	16-457	C1	ColRNAI_rep_cluster_1987	CP024554_00008	-	-	-	-	-	-	non-mobilizable	CP018446	0.000361208	Klebsiella pneumoniae	AA118	AH744	multi-phylla	Proteobacteria,Actinobacteria	multi-phylla	Proteobacteria,Actinobacteria	-	-	-	draft
p16-457_AA360	16-457	C1	-	-	MOBP	NC_017723_00002	-	-	-	-	mobilizable	MH595534	0.0427316	Klebsiella pneumoniae	AA360	-	family	Enterobacteriaceae	family	Enterobacteriaceae	-	-	-	draft
p16-457_AA406	16-457	C1	IncFIB,IncFII,IncHI1B	000107__CP014778_00094,000124__KP125893_00142,JN420336	MOBF,MOBF	NC_021231_00058,CP035180_00077	MPF_F	NC_019155_00032,NC_019165_00034,NC_021654_00016,NC_011281_00082,NC_022609_00081,NC_014312_00128,NC_019389_00068,NC_023332_00154,NC_014312_00118,NC_014312_00116,NC_021502_00150,NC_021502_00131	-	-	conjugative	MK649822	0.0108269	Klebsiella pneumoniae	AA406	AI451	order	Enterobacterales	order	Enterobacterales	order	Enterobacterales	18606786; 11254626; 19482926; 15781495; 20851899; 16257053	draft
p16-457_AA554	16-457	C1	rep_cluster_1418	000759__NC_013950_00034	-	-	-	-	-	-	non-mobilizable	CP016925	0.0324062	Klebsiella pneumoniae	AA554	-	family	Enterobacteriaceae	family	Enterobacteriaceae	genus	Klebsiella	16940067	draft
p16-457_AA671	16-457	C1	rep_cluster_2350	CP041342_00001	MOBF	CP019897	-	-	MOB_unknown	CP017722	mobilizable	NC_019077	0.00126265	Escherichia coli	AA671	AI948	multi-phylla	Proteobacteria,Actinobacteria,Bacteroidetes,Firmicutes	multi-phylla	Proteobacteria,Actinobacteria,Bacteroidetes,Firmicutes	genus	Escherichia	6263753; 17122402; 26802429	draft
p16-457_AA944	16-457	C1	ColRNAI_rep_cluster_1857	000003__NC_002119_00001	MOBC	NC_009793_00003	-	-	-	-	mobilizable	CP035911	9.55247e-05	Klebsiella pneumoniae	AA944	AJ427	order	Enterobacterales	order	Enterobacterales	genus	Klebsiella	23800906; 24777092	draft
p16-457_AC125	16-457	C1	IncFIB	000100__NZ_CP016161_00012	-	-	-	-	-	-	non-mobilizable	CP022128	0.00197282	Klebsiella pneumoniae	AC125	AL184	order	Enterobacterales	order	Enterobacterales	order	Enterobacterales	11254626; 19482926; 15781495; 20851899; 16257053	draft
p16-457_AC129	16-457	C1	rep_cluster_1195	000483__CP010949_00006	MOBP	NC_019160_00002	-	-	-	-	mobilizable	CP012562	0.000508006	Klebsiella pneumoniae	AC129	AL194	class	Gammaproteobacteria	class	Gammaproteobacteria	-	-	-	draft
p16-458_AA019	16-458	C1	IncFIB	000097__NC_025166_00051	-	-	-	-	-	-	non-mobilizable	NC_021656	0.0280449	Klebsiella pneumoniae	AA019	-	order	Enterobacterales	order	Enterobacterales	order	Enterobacterales	11254626; 19482926; 15781495; 20851899; 16257053	draft
p16-458_AA118	16-458	C1	ColRNAI_rep_cluster_1987	CP024554_00008	-	-	-	-	-	-	non-mobilizable	CP018446	0.000361208	Klebsiella pneumoniae	AA118	AH744	multi-phylla	Proteobacteria,Actinobacteria	multi-phylla	Proteobacteria,Actinobacteria	-	-	-	draft
p16-458_AA360	16-458	C1	-	-	MOBP	NC_017723_00002	-	-	-	-	mobilizable	MH595534	0.0427316	Klebsiella pneumoniae	AA360	-	family	Enterobacteriaceae	family	Enterobacteriaceae	-	-	-	draft
p16-458_AA406	16-458	C1	IncFIB,IncFII,IncHI1B	000107__CP014778_00094,000124__KP125893_00142,JN420336	MOBF,MOBF	NC_021231_00058,CP035180_00077	MPF_F	NC_019155_00032,NC_019165_00034,NC_021654_00016,NC_011281_00082,NC_022609_00081,NC_014312_00128,NC_019389_00068,NC_023332_00154,NC_014312_00118,NC_014312_00116,NC_021502_00150,NC_021502_00131	-	-	conjugative	MK649822	0.0107836	Klebsiella pneumoniae	AA406	AI451	order	Enterobacterales	order	Enterobacterales	order	Enterobacterales	18606786; 11254626; 19482926; 15781495; 20851899; 16257053	draft
p16-458_AA554	16-458	C1	rep_cluster_1418	000759__NC_013950_00034	-	-	-	-	-	-	non-mobilizable	CP016925	0.0324062	Klebsiella pneumoniae	AA554	-	family	Enterobacteriaceae	family	Enterobacteriaceae	genus	Klebsiella	16940067	draft
p16-458_AA671	16-458	C1	rep_cluster_2350,rep_cluster_2370	CP041342_00001,EU580135_00003	MOBF	CP019897	-	-	MOB_unknown	CP017722	mobilizable	NC_019077	0.00126265	Escherichia coli	AA671	AI948	family	Enterobacteriaceae	family	Enterobacteriaceae	-	-	-	draft
p16-458_AA944	16-458	C1	ColRNAI_rep_cluster_1857	000003__NC_002119_00001	MOBC	NC_009793_00003	-	-	-	-	mobilizable	CP035911	9.55247e-05	Klebsiella pneumoniae	AA944	AJ427	order	Enterobacterales	order	Enterobacterales	genus	Klebsiella	23800906; 24777092	draft
p16-458_AC125	16-458	C1	IncFIB	000100__NZ_CP016161_00012	-	-	-	-	-	-	non-mobilizable	CP022128	0.00216198	Klebsiella pneumoniae	AC125	AL184	order	Enterobacterales	order	Enterobacterales	order	Enterobacterales	11254626; 19482926; 15781495; 20851899; 16257053	draft
p16-458_AC129	16-458	C1	rep_cluster_1195	000483__CP010949_00006	MOBP	NC_019160_00002	-	-	-	-	mobilizable	CP012562	0.000508006	Klebsiella pneumoniae	AC129	AL194	class	Gammaproteobacteria	class	Gammaproteobacteria	-	-	-	draft
p16-459_AA019	16-459	C1	IncFIB	000097__NC_025166_00051	-	-	-	-	-	-	non-mobilizable	NC_021656	0.0284057	Klebsiella pneumoniae	AA019	-	order	Enterobacterales	order	Enterobacterales	order	Enterobacterales	11254626; 19482926; 15781495; 20851899; 16257053	draft
p16-459_AA117	16-459	C1	ColRNAI_rep_cluster_1987	CP024554_00008	-	-	-	-	-	-	non-mobilizable	CP024526	7.15897e-05	Klebsiella pneumoniae	AA117	AH742	multi-phylla	Actinobacteria,Proteobacteria	multi-phylla	Actinobacteria,Proteobacteria	-	-	-	draft
p16-459_AA118	16-459	C1	ColRNAI_rep_cluster_1987	CP024554_00008	-	-	-	-	-	-	non-mobilizable	CP018446	0.000361208	Klebsiella pneumoniae	AA118	AH744	multi-phylla	Actinobacteria,Proteobacteria	multi-phylla	Actinobacteria,Proteobacteria	-	-	-	draft
p16-459_AA360	16-459	C1	-	-	MOBP	NC_017723_00002	-	-	-	-	mobilizable	MH595534	0.0427316	Klebsiella pneumoniae	AA360	-	family	Enterobacteriaceae	family	Enterobacteriaceae	-	-	-	draft
p16-459_AA406	16-459	C1	IncFIB,IncHI1B	000107__CP014778_00094,JN420336	-	-	-	-	-	-	non-mobilizable	MK649822	0.00354859	Klebsiella pneumoniae	AA406	AI451	order	Enterobacterales	order	Enterobacterales	order	Enterobacterales	18606786; 11254626; 19482926; 15781495; 20851899; 16257053	draft
p16-459_AA452	16-459	C1	IncFII,rep_cluster_1418	000124__KP125893_00142,000759__NC_013950_00034	MOBF,MOBF	NC_021231_00058,CP035180_00077	MPF_F	NC_019155_00032,NC_019165_00034,NC_021654_00016,NC_011281_00082,NC_022609_00081,NC_014312_00128,NC_019389_00068,NC_023332_00154,NC_014312_00118,NC_014312_00116,NC_021502_00150,NC_021502_00131	-	-	conjugative	JX424423	0.0191812	Klebsiella pneumoniae	AA452	AI551	order	Enterobacterales	order	Enterobacterales	family	Enterobacteriaceae	16940067; 20851899	draft
p16-459_AA671	16-459	C1	rep_cluster_2350,rep_cluster_2370	CP041342_00001,EU580135_00003	MOBF	CP019897	-	-	MOB_unknown	NC_019102	mobilizable	NC_019077	0.00126265	Escherichia coli	AA671	AI948	family	Enterobacteriaceae	family	Enterobacteriaceae	-	-	-	draft
p16-459_AA944	16-459	C1	ColRNAI_rep_cluster_1857	000003__NC_002119_00001	MOBC	NC_009793_00003	-	-	-	-	mobilizable	CP035911	9.55247e-05	Klebsiella pneumoniae	AA944	AJ427	order	Enterobacterales	order	Enterobacterales	genus	Klebsiella	23800906; 24777092	draft
p16-459_AC125	16-459	C1	IncFIB	000100__NZ_CP016161_00012	-	-	-	-	-	-	non-mobilizable	CP022128	0.00216198	Klebsiella pneumoniae	AC125	AL184	order	Enterobacterales	order	Enterobacterales	order	Enterobacterales	11254626; 19482926; 15781495; 20851899; 16257053	draft
p16-459_AC129	16-459	C1	rep_cluster_1195	000483__CP010949_00006	MOBP	NC_019160_00002	-	-	-	-	mobilizable	CP012562	0.000508006	Klebsiella pneumoniae	AC129	AL194	class	Gammaproteobacteria	class	Gammaproteobacteria	-	-	-	draft
p16-460_AA019	16-460	C1	IncFIB	000097__NC_025166_00051	-	-	-	-	-	-	non-mobilizable	NC_021656	0.0280449	Klebsiella pneumoniae	AA019	-	order	Enterobacterales	order	Enterobacterales	order	Enterobacterales	11254626; 19482926; 15781495; 20851899; 16257053	draft
p16-460_AA117	16-460	C1	ColRNAI_rep_cluster_1987	CP024554_00008	-	-	-	-	-	-	non-mobilizable	CP024526	7.15897e-05	Klebsiella pneumoniae	AA117	AH742	multi-phylla	Actinobacteria,Proteobacteria	multi-phylla	Actinobacteria,Proteobacteria	-	-	-	draft
p16-460_AA118	16-460	C1	ColRNAI_rep_cluster_1987	CP024554_00008	-	-	-	-	-	-	non-mobilizable	CP018446	0.000361208	Klebsiella pneumoniae	AA118	AH744	multi-phylla	Actinobacteria,Proteobacteria	multi-phylla	Actinobacteria,Proteobacteria	-	-	-	draft
p16-460_AA360	16-460	C1	-	-	MOBP	NC_017723_00002	-	-	-	-	mobilizable	MH595534	0.0427316	Klebsiella pneumoniae	AA360	-	family	Enterobacteriaceae	family	Enterobacteriaceae	-	-	-	draft
p16-460_AA406	16-460	C1	IncFIB,IncHI1B	000107__CP014778_00094,JN420336	-	-	-	-	-	-	non-mobilizable	CP028916	0.0312752	Klebsiella pneumoniae	AA406	-	order	Enterobacterales	order	Enterobacterales	order	Enterobacterales	18606786; 11254626; 19482926; 15781495; 20851899; 16257053	draft
p16-460_AA452	16-460	C1	IncFII,rep_cluster_1418	000124__KP125893_00142,000759__NC_013950_00034	MOBF,MOBF	NC_021231_00058,CP035180_00077	MPF_F	NC_019155_00032,NC_019165_00034,NC_021654_00016,NC_011281_00082,NC_022609_00081,NC_014312_00128,NC_019389_00068,NC_023332_00154,NC_014312_00118,NC_014312_00116,NC_021502_00150,NC_021502_00131	-	-	conjugative	JX424423	0.0217795	Klebsiella pneumoniae	AA452	AI551	order	Enterobacterales	order	Enterobacterales	family	Enterobacteriaceae	16940067; 20851899	draft
p16-460_AA671	16-460	C1	rep_cluster_2350	CP041342_00001	MOBF	CP019897	-	-	MOB_unknown	CP017722	mobilizable	NC_019077	0.00126265	Escherichia coli	AA671	AI948	multi-phylla	Actinobacteria,Bacteroidetes,Firmicutes,Proteobacteria	multi-phylla	Actinobacteria,Bacteroidetes,Firmicutes,Proteobacteria	genus	Escherichia	6263753; 17122402; 26802429	draft
p16-460_AA944	16-460	C1	ColRNAI_rep_cluster_1857	000003__NC_002119_00001	MOBC	NC_009793_00003	-	-	-	-	mobilizable	CP035911	9.55247e-05	Klebsiella pneumoniae	AA944	AJ427	order	Enterobacterales	order	Enterobacterales	genus	Klebsiella	23800906; 24777092	draft
p16-460_AA964	16-460	C1	-	-	-	-	-	-	-	-	non-mobilizable	CP024431	0.0422904	Klebsiella pneumoniae	AA964	-	family	Enterobacteriaceae	family	Enterobacteriaceae	-	-	-	draft
p16-460_AC125	16-460	C1	IncFIB	000100__NZ_CP016161_00012	-	-	-	-	-	-	non-mobilizable	CP022128	0.00216198	Klebsiella pneumoniae	AC125	AL184	order	Enterobacterales	order	Enterobacterales	order	Enterobacterales	11254626; 19482926; 15781495; 20851899; 16257053	draft
p16-460_AC129	16-460	C1	rep_cluster_1195	000483__CP010949_00006	MOBP	NC_019160_00002	-	-	-	-	mobilizable	CP012562	0.000508006	Klebsiella pneumoniae	AC129	AL194	class	Gammaproteobacteria	class	Gammaproteobacteria	-	-	-	draft
p16-462_AA019	16-462	C1	IncFIB	000097__NC_025166_00051	-	-	-	-	-	-	non-mobilizable	NC_021656	0.0280449	Klebsiella pneumoniae	AA019	-	order	Enterobacterales	order	Enterobacterales	order	Enterobacterales	11254626; 19482926; 15781495; 20851899; 16257053	draft
p16-462_AA117	16-462	C1	ColRNAI_rep_cluster_1987	CP024554_00008	-	-	-	-	-	-	non-mobilizable	CP024526	7.15897e-05	Klebsiella pneumoniae	AA117	AH742	multi-phylla	Proteobacteria,Actinobacteria	multi-phylla	Proteobacteria,Actinobacteria	-	-	-	draft
p16-462_AA118	16-462	C1	ColRNAI_rep_cluster_1987	CP024554_00008	-	-	-	-	-	-	non-mobilizable	CP018446	0.0101878	Klebsiella pneumoniae	AA118	AH744	multi-phylla	Proteobacteria,Actinobacteria	multi-phylla	Proteobacteria,Actinobacteria	-	-	-	draft
p16-462_AA360	16-462	C1	-	-	MOBP	NC_017723_00002	-	-	-	-	mobilizable	MH595534	0.0427316	Klebsiella pneumoniae	AA360	-	family	Enterobacteriaceae	family	Enterobacteriaceae	-	-	-	draft
p16-462_AA406	16-462	C1	IncFIB,IncHI1B	000107__CP014778_00094,JN420336	-	-	-	-	-	-	non-mobilizable	MK649822	0.00360762	Klebsiella pneumoniae	AA406	AI451	order	Enterobacterales	order	Enterobacterales	order	Enterobacterales	18606786; 11254626; 19482926; 15781495; 20851899; 16257053	draft
p16-462_AA452	16-462	C1	IncFII,rep_cluster_1418	000124__KP125893_00142,000759__NC_013950_00034	MOBF,MOBF	CP035180_00077,NC_021231_00058	MPF_F	NC_014312_00116,NC_014312_00118,NC_023332_00154,NC_019389_00068,NC_014312_00128,NC_022609_00081,NC_011281_00082,NC_021654_00016,NC_019165_00034,NC_019155_00032,NC_021502_00131,NC_021502_00150	-	-	conjugative	JX424423	0.0187432	Klebsiella pneumoniae	AA452	AI551	order	Enterobacterales	order	Enterobacterales	family	Enterobacteriaceae	16940067; 20851899	draft
p16-462_AA671	16-462	C1	rep_cluster_2350	CP041342_00001	MOBF	CP019897	-	-	MOB_unknown	CP017722	mobilizable	NC_019077	0.00126265	Escherichia coli	AA671	AI948	multi-phylla	Firmicutes,Proteobacteria,Bacteroidetes,Actinobacteria	multi-phylla	Firmicutes,Proteobacteria,Bacteroidetes,Actinobacteria	genus	Escherichia	6263753; 17122402; 26802429	draft
p16-462_AA944	16-462	C1	ColRNAI_rep_cluster_1857,ColRNAI_rep_cluster_1857	000004__DQ298019,000003__NC_002119_00001	MOBC	NC_009793_00003	-	-	-	-	mobilizable	CP035911	9.55247e-05	Klebsiella pneumoniae	AA944	AJ427	family	Enterobacteriaceae	family	Enterobacteriaceae	-	-	-	draft
p16-462_AC125	16-462	C1	IncFIB	000100__NZ_CP016161_00012	-	-	-	-	-	-	non-mobilizable	CP022128	0.00216198	Klebsiella pneumoniae	AC125	AL184	order	Enterobacterales	order	Enterobacterales	order	Enterobacterales	11254626; 19482926; 15781495; 20851899; 16257053	draft
p16-462_AC129	16-462	C1	rep_cluster_1195	000483__CP010949_00006	MOBP	NC_019160_00002	-	-	-	-	mobilizable	CP012562	0.000508006	Klebsiella pneumoniae	AC129	AL194	class	Gammaproteobacteria	class	Gammaproteobacteria	-	-	-	draft
p18091903544_AA100	18091903544	C2	-	-	-	-	-	-	-	-	non-mobilizable	CP034042	0.00343111	Klebsiella pneumoniae subsp. pneumoniae	AA100	AH716	genus	Klebsiella	genus	Klebsiella	-	-	-	draft
p18091903544_AA118	18091903544	C2	ColRNAI_rep_cluster_1987	CP024554_00008	-	-	-	-	-	-	non-mobilizable	CP036332	0.0130638	Klebsiella pneumoniae	AA118	AH745	multi-phylla	Actinobacteria,Proteobacteria	multi-phylla	Actinobacteria,Proteobacteria	-	-	-	draft
p18091903544_AA449	18091903544	C2	IncFII,rep_cluster_1418,rep_cluster_2183	000129__CP018340,000759__NC_013950_00034,CP033468_00001	-	-	-	-	-	-	non-mobilizable	CP028553	0.0157789	Klebsiella variicola	AA449	AI534	family	Enterobacteriaceae	family	Enterobacteriaceae	-	-	-	draft
p18091903544_AB236	18091903544	C2	ColpVC	JX133088	-	-	-	-	-	-	non-mobilizable	CP034052	0.000143503	Klebsiella pneumoniae	AB236	AJ933	order	Enterobacterales	order	Enterobacterales	-	-	-	draft
p1847_AA024	1847	C1	rep_cluster_1418	000759__NC_013950_00034	-	-	-	-	-	-	non-mobilizable	CP026185	0.037311	Klebsiella pneumoniae	AA024	-	family	Enterobacteriaceae	family	Enterobacteriaceae	genus	Klebsiella	16940067	draft
p1847_AA117	1847	C1	ColRNAI_rep_cluster_1987	CP024554_00008	-	-	-	-	-	-	non-mobilizable	CP024526	7.15897e-05	Klebsiella pneumoniae	AA117	AH742	multi-phylla	Proteobacteria,Actinobacteria	multi-phylla	Proteobacteria,Actinobacteria	-	-	-	draft
p1847_AA118	1847	C1	ColRNAI_rep_cluster_1987	CP024554_00008	-	-	-	-	-	-	non-mobilizable	CP018446	0.000361208	Klebsiella pneumoniae	AA118	AH744	multi-phylla	Proteobacteria,Actinobacteria	multi-phylla	Proteobacteria,Actinobacteria	-	-	-	draft
p1847_AA360	1847	C1	-	-	MOBP	NC_017723_00002	-	-	-	-	mobilizable	MH595534	0.0427316	Klebsiella pneumoniae	AA360	-	family	Enterobacteriaceae	family	Enterobacteriaceae	-	-	-	draft
p1847_AA406	1847	C1	IncFIB,IncFII,IncHI1B	000107__CP014778_00094,000124__KP125893_00142,JN420336	MOBF,MOBF	CP035180_00077,NC_021231_00058	MPF_F	NC_014312_00116,NC_014312_00118,NC_023332_00154,NC_019389_00068,NC_014312_00128,NC_022609_00081,NC_011281_00082,NC_021654_00016,NC_019165_00034,NC_019155_00032,NC_021502_00131,NC_021502_00150	-	-	conjugative	MK649822	0.00900687	Klebsiella pneumoniae	AA406	AI451	order	Enterobacterales	order	Enterobacterales	order	Enterobacterales	18606786; 11254626; 19482926; 15781495; 20851899; 16257053	draft
p1847_AA671	1847	C1	rep_cluster_2350	CP041342_00001	MOBF	CP019897	-	-	MOB_unknown	NC_019102	mobilizable	NC_019077	0.00126265	Escherichia coli	AA671	AI948	multi-phylla	Bacteroidetes,Proteobacteria,Firmicutes,Actinobacteria	multi-phylla	Bacteroidetes,Proteobacteria,Firmicutes,Actinobacteria	genus	Escherichia	6263753; 17122402; 26802429	draft
p1847_AA944	1847	C1	ColRNAI_rep_cluster_1857	000003__NC_002119_00001	MOBC	NC_009793_00003	-	-	-	-	mobilizable	CP035911	9.55247e-05	Klebsiella pneumoniae	AA944	AJ427	order	Enterobacterales	order	Enterobacterales	genus	Klebsiella	23800906; 24777092	draft
p1847_AC125	1847	C1	IncFIB	000100__NZ_CP016161_00012	-	-	-	-	-	-	non-mobilizable	CP022128	0.00167981	Klebsiella pneumoniae	AC125	AL184	order	Enterobacterales	order	Enterobacterales	order	Enterobacterales	11254626; 19482926; 15781495; 20851899; 16257053	draft
p1847_AC129	1847	C1	rep_cluster_1195	000483__CP010949_00006	MOBP	NC_019160_00002	-	-	-	-	mobilizable	CP016038	0.000409992	Escherichia coli	AC129	AL194	class	Gammaproteobacteria	class	Gammaproteobacteria	-	-	-	draft
p18B144_AA338	18B144	C2	IncFIA,IncFIB,IncR,IncU	MK878891_00042,000095__NZ_CP014273_00094,000204__CP008701_00115,000210__KF623109_00045	MOBF	NC_017627_00068	MPF_F	NC_022651_00077,NC_010409_00124,NC_019094_00090,NC_017639_00094,NC_007675_00027,NC_017639_00100,NC_018966_00040,NC_019094_00068,NC_010719_00097,NC_008460_00107,NC_013437_00116,08-5333_00200	MOBP	AP014804	conjugative	MG288681	0.0195632	Klebsiella aerogenes	AA338	AI284	phylum	Proteobacteria	class	Gammaproteobacteria	phylum	Proteobacteria	10773089; 11254626; 24096417; 18502921; 25389419; 19482926; 19897651; 23711894; 15781495; 24247128; 30619542; 20851899; 22511964; 16257053	draft
p18B144_AA903	18B144	C2	-	-	-	-	-	-	-	-	non-mobilizable	CP019138	0.054149	Brevirhabdus pacifica	AA903	-	genus	Brevirhabdus	genus	Brevirhabdus	-	-	-	draft
p18B144_AB236	18B144	C2	ColpVC	JX133088	-	-	-	-	-	-	non-mobilizable	CP034052	0.000143503	Klebsiella pneumoniae	AB236	AJ933	order	Enterobacterales	order	Enterobacterales	-	-	-	draft
p18B144_AB531	18B144	C2	rep_cluster_1	000232__CP012429	-	-	-	-	-	-	non-mobilizable	CP021760	0.0124467	Klebsiella pneumoniae	AB531	AK353	family	Enterobacteriaceae	family	Enterobacteriaceae	-	-	-	draft
p18B144_AD093	18B144	C2	-	-	-	-	-	-	-	-	non-mobilizable	KT207463	0.0453547	Escherichia coli	AD093	-	genus	Escherichia	genus	Escherichia	-	-	-	draft
p18B144_AE581	18B144	C2	-	-	-	-	-	-	-	-	non-mobilizable	MH917716	0.0565317	Escherichia coli	AE581	-	class	Gammaproteobacteria	class	Gammaproteobacteria	-	-	-	draft
p21073066_AA275	21073066	C2	IncFIB,IncFII,rep_cluster_2183,rep_cluster_1418	000107__CP014778_00094,000129__CP018340,CP033468_00001,000759__NC_013950_00034	MOBF,MOBF	CP035180_00077,NC_021231_00058	MPF_F	NC_019389_00068,NC_014312_00128,NC_022609_00081,NC_019389_00080,NC_021654_00016,NC_019165_00034,NC_014312_00141,NC_021502_00131,NC_021502_00150	-	-	conjugative	CP041928	0.00944662	Klebsiella pneumoniae	AA275	AI077	order	Enterobacterales	order	Enterobacterales	order	Enterobacterales	11254626; 16940067; 19482926; 15781495; 20851899; 16257053	draft
p21073066_AD158	21073066	C2	IncN	000150__JQ996149	MOBF	NC_020122_00018	MPF_T	NC_020122_00019,NC_020122_00012,NC_020122_00011,NC_020122_00009,NC_020122_00006	-	-	conjugative	CP029801	0.00948708	Salmonella enterica subsp. enterica serovar Anatum	AD158	AM605	class	Gammaproteobacteria	class	Gammaproteobacteria	order	Enterobacterales	23114770; 20851899; 28842132	draft
p21080950_AA024	21080950	C2	IncU,rep_cluster_1418	000210__KF623109_00045,000759__NC_013950_00034	-	-	MPF_F	NC_014312_00116	-	-	non-mobilizable	CP038279	0.0220623	Raoultella ornithinolytica	AA024	AH579	phylum	Proteobacteria	class	Gammaproteobacteria	phylum	Proteobacteria	24096417; 16940067; 18502921; 25389419; 30619542; 20851899	draft
p21080950_AA275	21080950	C2	IncFIB,rep_cluster_2183	000107__CP014778_00094,CP033468_00001	MOBF,MOBF	NC_021231_00058,CP035180_00077	MPF_F	NC_014312_00141,NC_019165_00034,NC_021654_00016,NC_019389_00080,NC_022609_00081,NC_014312_00128,NC_021502_00150,NC_021502_00131,NC_014312_00118,NC_023332_00154,NC_019389_00068	-	-	conjugative	CP036188	0.00534606	Klebsiella pneumoniae	AA275	AI077	order	Enterobacterales	order	Enterobacterales	order	Enterobacterales	11254626; 20547789; 19482926; 15781495; 20851899; 16257053	draft
p21080960_AA024	21080960	C2	IncU,rep_cluster_1418	000210__KF623109_00045,000759__NC_013950_00034	-	-	-	-	-	-	non-mobilizable	CP038279	0.0248413	Raoultella ornithinolytica	AA024	AH579	phylum	Proteobacteria	class	Gammaproteobacteria	phylum	Proteobacteria	24096417; 16940067; 18502921; 25389419; 30619542; 20851899	draft
p21080960_AA275	21080960	C2	IncFIB,IncFII,rep_cluster_2183	000107__CP014778_00094,000129__CP018340,CP033468_00001	MOBF,MOBF	CP035180_00077,NC_021231_00058	MPF_F	NC_014312_00128,NC_022609_00081,NC_019389_00080,NC_021654_00016,NC_019165_00034,NC_014312_00141,NC_021502_00131,NC_021502_00150,NC_014312_00116,NC_014312_00118,NC_022609_00070	-	-	conjugative	CP029588	0.00537869	Klebsiella pneumoniae	AA275	AI077	order	Enterobacterales	order	Enterobacterales	order	Enterobacterales	11254626; 19482926; 15781495; 20851899; 16257053	draft
p21081241_AA275	21081241	C2	IncFIB,IncFII,rep_cluster_2183	000107__CP014778_00094,000129__CP018340,CP033468_00001	MOBF,MOBF	CP035180_00077,NC_021231_00058	MPF_F	NC_014312_00116,NC_014312_00118,NC_023332_00154,NC_019389_00068,NC_014312_00128,NC_022609_00081,NC_019389_00080,NC_021654_00016,NC_019165_00034,NC_014312_00141,NC_021502_00131,NC_021502_00150	-	-	conjugative	CP032186	0.00635099	Klebsiella pneumoniae	AA275	AI077	genus	Klebsiella	genus	Klebsiella	-	-	-	draft
p21091216_AA275	21091216	C2	IncFIB,IncFII,rep_cluster_2183	000107__CP014778_00094,000129__CP018340,CP033468_00001	MOBF,MOBF	CP035180_00077,NC_021231_00058	MPF_F	NC_014312_00116,NC_014312_00118,NC_023332_00154,NC_019389_00068,NC_014312_00128,NC_022609_00081,NC_019389_00080,NC_021654_00016,NC_019165_00034,NC_014312_00141,NC_021502_00131,NC_021502_00150	-	-	conjugative	CP032186	0.00531349	Klebsiella pneumoniae	AA275	AI077	order	Enterobacterales	order	Enterobacterales	order	Enterobacterales	11254626; 19482926; 15781495; 20851899; 16257053	draft
p21091216_AA359	21091216	C2	IncU	000210__KF623109_00045	-	-	-	-	-	-	non-mobilizable	KP125892	0.0124467	Escherichia coli	AA359	AI327	phylum	Proteobacteria	class	Gammaproteobacteria	phylum	Proteobacteria	24096417; 18502921; 25389419; 30619542; 20851899	draft
p21091216_AA966	21091216	C2	IncFII	000119__MF133496_00001	MOBP	NC_021198_00256	MPF_I	NC_021198_00230,NC_021198_00234,NC_021198_00235,NC_021198_00236,NC_021198_00238,NC_021198_00239,NC_021198_00240,NC_021198_00243,NC_021198_00249	-	-	conjugative	MF133496	0.0137986	Klebsiella pneumoniae	AA966	AJ461	order	Enterobacterales	order	Enterobacterales	family	Enterobacteriaceae	20851899	draft
p21091253_AA024	21091253	C2	IncU,rep_cluster_1418	000210__KF623109_00045,000759__NC_013950_00034	-	-	-	-	-	-	non-mobilizable	CP038279	0.0202137	Raoultella ornithinolytica	AA024	AH579	phylum	Proteobacteria	class	Gammaproteobacteria	phylum	Proteobacteria	24096417; 16940067; 18502921; 25389419; 30619542; 20851899	draft
p21091253_AA275	21091253	C2	IncFIB,IncFII,rep_cluster_2183	000107__CP014778_00094,000129__CP018340,CP033468_00001	MOBF,MOBF	CP035180_00077,NC_021231_00058	MPF_F	NC_014312_00116,NC_014312_00118,NC_023332_00154,NC_019389_00068,NC_014312_00128,NC_022609_00081,NC_019389_00080,NC_021654_00016,NC_019165_00034,NC_014312_00141,NC_021502_00131,NC_021502_00150	-	-	conjugative	CP032186	0.00534606	Klebsiella pneumoniae	AA275	AI077	order	Enterobacterales	order	Enterobacterales	order	Enterobacterales	11254626; 19482926; 15781495; 20851899; 16257053	draft
p21103127_AA024	21103127	C2	IncU,rep_cluster_1418	000210__KF623109_00045,000759__NC_013950_00034	-	-	-	-	-	-	non-mobilizable	CP038279	0.0233762	Raoultella ornithinolytica	AA024	AH579	phylum	Proteobacteria	class	Gammaproteobacteria	phylum	Proteobacteria	24096417; 16940067; 18502921; 25389419; 30619542; 20851899	draft
p21103127_AA275	21103127	C2	IncFIB,rep_cluster_2183	000107__CP014778_00094,CP033468_00001	MOBF,MOBF	NC_021231_00058,CP035180_00077	MPF_F	NC_014312_00141,NC_019165_00034,NC_021654_00016,NC_019389_00080,NC_022609_00081,NC_014312_00128,NC_021502_00150,NC_021502_00131,NC_014312_00116,NC_014312_00118,NC_023332_00154	-	-	conjugative	CP029588	0.00541137	Klebsiella pneumoniae	AA275	AI077	order	Enterobacterales	order	Enterobacterales	order	Enterobacterales	11254626; 20547789; 19482926; 15781495; 20851899; 16257053	draft
p21111747_AA024	21111747	C2	IncU,rep_cluster_1418	000210__KF623109_00045,000759__NC_013950_00034	-	-	MPF_F	NC_014312_00116	-	-	non-mobilizable	CP038279	0.0197565	Raoultella ornithinolytica	AA024	AH579	phylum	Proteobacteria	class	Gammaproteobacteria	phylum	Proteobacteria	24096417; 16940067; 18502921; 25389419; 30619542; 20851899	draft
p21111747_AA275	21111747	C2	IncFIB,IncFII,rep_cluster_2183,IncFII,rep_cluster_2183	000107__CP014778_00094,000129__CP018340,CP033468_00001,000128__CP023916,CP017721_00179	MOBF,MOBF	CP035180_00077,NC_021231_00058	MPF_F	NC_014312_00128,NC_022609_00081,NC_019389_00080,NC_021654_00016,NC_019165_00034,NC_014312_00141,NC_021502_00131,NC_021502_00150,NC_019389_00068,NC_014312_00118,NC_022609_00070	-	-	conjugative	CP029588	0.00645455	Klebsiella pneumoniae	AA275	AI077	order	Enterobacterales	order	Enterobacterales	order	Enterobacterales	11254626; 19482926; 15781495; 20851899; 16257053	draft
p21111747_AA942	21111747	C2	ColRNAI_rep_cluster_1857	000003__NC_002119_00001	MOBC	NC_009793_00003	-	-	-	-	mobilizable	MK181634	0.000532603	Klebsiella pneumoniae	AA942	AJ424	order	Enterobacterales	order	Enterobacterales	genus	Klebsiella	23800906; 24777092	draft
p21112561_AA275	21112561	C2	IncFIB,rep_cluster_2183	000107__CP014778_00094,CP033468_00001	MOBF,MOBF	NC_021231_00058,CP035180_00077	MPF_F	NC_014312_00141,NC_019165_00034,NC_021654_00016,NC_019389_00080,NC_022609_00081,NC_014312_00128,NC_019389_00068,NC_023332_00154,NC_014312_00118,NC_014312_00116,NC_021502_00150,NC_021502_00131	-	-	conjugative	CP002474	0.00502299	Klebsiella pneumoniae	AA275	AI077	order	Enterobacterales	order	Enterobacterales	order	Enterobacterales	11254626; 20547789; 19482926; 15781495; 20851899; 16257053	draft
p21112561_AA448	21112561	C2	IncU,rep_cluster_1418	000210__KF623109_00045,000759__NC_013950_00034	-	-	-	-	-	-	non-mobilizable	KU295132	0.0263104	Escherichia coli	AA448	-	phylum	Proteobacteria	class	Gammaproteobacteria	phylum	Proteobacteria	24096417; 16940067; 18502921; 25389419; 30619542; 20851899	draft
p21121624_AA275	21121624	C2	IncFIB,IncFII,rep_cluster_2183	000107__CP014778_00094,000129__CP018340,CP033468_00001	MOBF,MOBF	CP035180_00077,NC_021231_00058	MPF_F	NC_014312_00116,NC_014312_00118,NC_023332_00154,NC_019389_00068,NC_014312_00128,NC_022609_00081,NC_019389_00080,NC_021654_00016,NC_019165_00034,NC_014312_00141,NC_021502_00131,NC_021502_00150	-	-	conjugative	CP002474	0.0152404	Klebsiella pneumoniae	AA275	AI077	order	Enterobacterales	order	Enterobacterales	order	Enterobacterales	11254626; 19482926; 15781495; 20851899; 16257053	draft
p21121624_AA541	21121624	C2	rep_cluster_2370	EU580135_00003	MOBP	NC_009794_00003	-	-	MOBP	NZ_CP008718	mobilizable	CP040550	4.76906e-05	Klebsiella pneumoniae	AA541	AI727	order	Enterobacterales	order	Enterobacterales	-	-	-	draft
p21121928_AA275	21121928	C2	-	-	-	-	-	-	-	-	non-mobilizable	CP041640	0.0182524	Klebsiella pneumoniae	AA275	AI077	genus	Klebsiella	genus	Klebsiella	-	-	-	draft
p39929_AA405	39929	C4	IncFIB	CP024497_00001	MOBH	NC_016980_00239	MPF_F	NC_018107_00101,NC_016980_00240,NC_016980_00110,NC_016980_00109,NC_018107_00235,NC_023911_00309,NC_016980_00099	-	-	conjugative	MK413723	0.00224371	Klebsiella pneumoniae	AA405	AI436	order	Enterobacterales	order	Enterobacterales	order	Enterobacterales	11254626; 19482926; 15781495; 20851899; 16257053	draft
p39929_AA448	39929	C4	ColRNAI_rep_cluster_1857,IncU,rep_cluster_1418,rep_cluster_2183	000003__NC_002119_00001,000210__KF623109_00045,000759__NC_013950_00034,CP033468_00001	MOBC,MOBF,MOBF	NC_009793_00003,NC_021231_00058,CP035180_00077	MPF_F	NC_019155_00032,NC_019165_00034,NC_021654_00016,NC_019389_00080,NC_022609_00081,NC_014312_00128,NC_019389_00068,NC_023332_00154,NC_014312_00118,NC_014312_00116,NC_021502_00150,NC_021502_00131	-	-	conjugative	MH917122	0.00464278	Klebsiella pneumoniae	AA448	AI530	phylum	Proteobacteria	class	Gammaproteobacteria	phylum	Proteobacteria	24096417; 16940067; 24777092; 18502921; 23800906; 25389419; 20547789; 30619542; 20851899	draft
p39929_AA521	39929	C4	ColRNAI_rep_cluster_1987	CP041116_00002	MOBP,MOBP	NC_016979_00005,NC_001848_00006	-	-	MOB_unknown	CP016722	mobilizable	CP041088	0.000483446	Klebsiella pneumoniae	AA521	AI697	multi-phylla	Actinobacteria,Proteobacteria	multi-phylla	Actinobacteria,Proteobacteria	-	-	-	draft
p39929_AB048	39929	C4	ColRNAI_rep_cluster_1987	CP041116_00002	-	-	-	-	-	-	non-mobilizable	CP040599	0.0119383	Klebsiella pneumoniae subsp. pneumoniae	AB048	AJ599	multi-phylla	Actinobacteria,Proteobacteria	multi-phylla	Actinobacteria,Proteobacteria	-	-	-	draft
p42338_AA405	42338	C4	IncFIB,IncHI1B,rep_cluster_1254	CP024497_00001,JN420336,000562__KT346360_00001	MOBH	NC_016980_00239	MPF_F	NC_023911_00309,NC_018107_00235,NC_016980_00109,NC_016980_00110,NC_016980_00099,NC_016980_00240,NC_018107_00101	-	-	conjugative	MK413721	0.00322742	Klebsiella pneumoniae	AA405	AI436	class	Gammaproteobacteria	class	Gammaproteobacteria	order	Enterobacterales	18606786; 11254626; 19482926; 15781495; 20851899; 16257053	draft
p42338_AA448	42338	C4	IncU,rep_cluster_1418,rep_cluster_2183	000210__KF623109_00045,000759__NC_013950_00034,CP033468_00001	MOBF,MOBF	NC_021231_00058,CP035180_00077	MPF_F	NC_019155_00032,NC_019165_00034,NC_021654_00016,NC_019389_00080,NC_022609_00081,NC_014312_00128,NC_019389_00068,NC_023332_00154,NC_014312_00118,NC_014312_00116,NC_021502_00150,NC_021502_00131	-	-	conjugative	KP987218	0.00268639	Klebsiella pneumoniae	AA448	AI530	phylum	Proteobacteria	class	Gammaproteobacteria	phylum	Proteobacteria	24096417; 16940067; 18502921; 25389419; 20547789; 30619542; 20851899	draft
p42338_AA521	42338	C4	ColRNAI_rep_cluster_1987	CP041116_00002	MOBP,MOBP	NC_016979_00005,CP043517_00004	-	-	MOB_unknown	CP016722	mobilizable	CP041088	0.000631368	Klebsiella pneumoniae	AA521	AI697	multi-phylla	Actinobacteria,Proteobacteria	multi-phylla	Actinobacteria,Proteobacteria	-	-	-	draft
p42338_AB048	42338	C4	ColRNAI_rep_cluster_1987	CP041116_00002	-	-	-	-	-	-	non-mobilizable	CP040599	0.0121679	Klebsiella pneumoniae subsp. pneumoniae	AB048	AJ599	multi-phylla	Actinobacteria,Proteobacteria	multi-phylla	Actinobacteria,Proteobacteria	-	-	-	draft
pAMF_T1_AA275	AMF_T1	C2	IncFIB,IncFII,rep_cluster_2183	000107__CP014778_00094,000128__CP023916,CP017721_00179	-	-	MPF_T	NC_021502_00150,NC_021502_00131,NC_021654_00016,NC_019165_00034	-	-	non-mobilizable	CP036188	0.00375609	Klebsiella pneumoniae	AA275	AI077	order	Enterobacterales	order	Enterobacterales	order	Enterobacterales	11254626; 19482926; 15781495; 20851899; 16257053	draft
pAMF_T1_AA448	AMF_T1	C2	IncU,rep_cluster_1418,rep_cluster_2183	000210__KF623109_00045,000759__NC_013950_00034,CP017721_00179	MOBF	CP026151_00010	MPF_T	NC_021502_00150	-	-	conjugative	KU295132	0.0170111	Escherichia coli	AA448	AI530	phylum	Proteobacteria	class	Gammaproteobacteria	phylum	Proteobacteria	24096417; 16940067; 18502921; 25389419; 20547789; 30619542; 20851899	draft
pAMF_T1_AA541	AMF_T1	C2	rep_cluster_2370	EU580135_00003	MOBP,MOBP	CP041059_00006,NC_009794_00003	-	-	MOBP	NC_003065	mobilizable	CP040550	4.76906e-05	Klebsiella pneumoniae	AA541	AI727	order	Enterobacterales	order	Enterobacterales	-	-	-	draft
pAMF_T1_AA942	AMF_T1	C2	ColRNAI_rep_cluster_1857	000003__NC_002119_00001	MOBC	NC_009793_00003	-	-	-	-	mobilizable	MK181634	0	Klebsiella pneumoniae	AA942	AJ424	order	Enterobacterales	order	Enterobacterales	genus	Klebsiella	23800906; 24777092	draft
pAMF_T3_AA275	AMF_T3	C2	IncFIB,IncFII,rep_cluster_2183	000107__CP014778_00094,000128__CP023916,CP017721_00179	-	-	MPF_F	NC_021502_00131,NC_021502_00150,NC_014312_00118,NC_014312_00116,NC_019389_00068	-	-	non-mobilizable	CP012572	0.00584167	Klebsiella pneumoniae	AA275	AI077	order	Enterobacterales	order	Enterobacterales	order	Enterobacterales	11254626; 19482926; 15781495; 20851899; 16257053	draft
pAMF_T3_AA448	AMF_T3	C2	IncFII,rep_cluster_2183,IncU,rep_cluster_1418	000129__CP018340,CP033468_00001,000210__KF623109_00045,000759__NC_013950_00034	MOBF	CP026151_00010	MPF_T	NC_021502_00150	-	-	conjugative	MK191023	0.0112643	Klebsiella pneumoniae	AA448	AI530	phylum	Proteobacteria	class	Gammaproteobacteria	phylum	Proteobacteria	24096417; 16940067; 18502921; 25389419; 30619542; 20851899	draft
pAMF_T3_AA541	AMF_T3	C2	rep_cluster_2370	EU580135_00003	MOBP	NC_009794_00003	-	-	MOBP	NZ_CP008718	mobilizable	CP040550	4.76906e-05	Klebsiella pneumoniae	AA541	AI727	order	Enterobacterales	order	Enterobacterales	-	-	-	draft
pAMF_T3_AA942	AMF_T3	C2	ColRNAI_rep_cluster_1857	000003__NC_002119_00001	MOBC	NC_009793_00003	-	-	-	-	mobilizable	MK181634	0	Klebsiella pneumoniae	AA942	AJ424	order	Enterobacterales	order	Enterobacterales	genus	Klebsiella	23800906; 24777092	draft
pBR_1	BR	C1	IncR	000204__CP008701_00115	-	-	-	-	MOBF	NZ_CP016035	mobilizable	CP015991	0	Klebsiella pneumoniae	AB193	AJ859	order	Enterobacterales	order	Enterobacterales	genus	Klebsiella	23711894	complete
pC1_AA024	C1	C2	IncU,rep_cluster_1418	000210__KF623109_00045,000759__NC_013950_00034	MOBF	CP026151_00010	MPF_T	NC_007607_00115	-	-	conjugative	CP038279	0.0186195	Raoultella ornithinolytica	AA024	AH579	phylum	Proteobacteria	class	Gammaproteobacteria	phylum	Proteobacteria	24096417; 16940067; 18502921; 25389419; 30619542; 20851899	draft
pC1_AA275	C1	C2	IncFIB,IncFII,IncFII,rep_cluster_2183	000107__CP014778_00094,KF954760,000128__CP023916,CP017721_00179	-	-	MPF_F	NC_014312_00128,NC_022609_00081,NC_019389_00080,NC_021654_00016,NC_019165_00034,NC_021502_00131,NC_007607_00115,NC_023332_00154,NC_014312_00116,NC_022609_00068	-	-	non-mobilizable	CP041640	0.0055427	Klebsiella pneumoniae	AA275	AI077	order	Enterobacterales	order	Enterobacterales	order	Enterobacterales	11254626; 20547789; 19482926; 15781495; 20851899; 16257053	draft
pC1_AB595	C1	C2	rep_cluster_2335	KU302809_00001	-	-	-	-	MOBP	AJ001708	mobilizable	FM180570	0.00173271	Escherichia coli O127:H6 str. E2348/69	AB595	AK439	multi-phylla	Proteobacteria,Actinobacteria,Firmicutes	multi-phylla	Proteobacteria,Actinobacteria,Firmicutes	order	Enterobacterales	20008783	draft
pC1_AC125	C1	C2	IncFIB	000100__NZ_CP016161_00012	-	-	-	-	-	-	non-mobilizable	CP031803	0.0157245	Klebsiella pneumoniae	AC125	AL188	order	Enterobacterales	order	Enterobacterales	order	Enterobacterales	11254626; 19482926; 15781495; 20851899; 16257053	draft
pC2601_1	C2601	C2	IncFIB,IncFII,rep_cluster_2183	000107__CP014778_00094,000128__CP023916,CP017721_00179	MOBF,MOBF	NC_021231_00058,CP035180_00077	MPF_F	NC_014312_00141,NC_019165_00034,NC_021654_00016,NC_019389_00080,NC_022609_00081,NC_014312_00128,NC_019389_00068,NC_023332_00154,NC_014312_00118,NC_014312_00116,NC_021502_00150,NC_021502_00131	-	-	conjugative	CP041928	0.0112643	Klebsiella pneumoniae	AA275	AI077	order	Enterobacterales	order	Enterobacterales	order	Enterobacterales	11254626; 20547789; 19482926; 15781495; 20851899; 16257053	complete
pC2601_2	C2601	C2	IncFII,IncU	000129__CP018340,000210__KF623109_00045	MOBF,MOBF,MOBP	CP035180_00077,NC_021231_00058,NC_003124_00014	MPF_F	NC_014312_00116,NC_014312_00118,NC_023332_00154,NC_019389_00068,NC_014312_00128,NC_022609_00081,NC_021654_00016,NC_019165_00034,NC_022609_00095,NC_021502_00131,NC_021502_00150	-	-	conjugative	MF788069	0.025484	Raoultella ornithinolytica	AA364	AI335	phylum	Proteobacteria	class	Gammaproteobacteria	phylum	Proteobacteria	24096417; 18502921; 25389419; 30619542; 20851899	complete
pC2601_3	C2601	C2	IncFII,rep_cluster_1418,rep_cluster_2183	000129__CP018340,000759__NC_013950_00034,CP033468_00001	-	-	MPF_F	NC_023332_00154,NC_014312_00118,NC_014312_00116	-	-	non-mobilizable	FJ876826	0.0209501	Klebsiella pneumoniae	AA449	AI534	order	Enterobacterales	order	Enterobacterales	family	Enterobacteriaceae	20547789; 16940067; 20851899	complete
pC2601_4	C2601	C2	IncN	000152__NZ_CP011646_00085	MOBF	NC_015872_00034	MPF_T	NC_015872_00033,NC_015872_00005,NC_015872_00006,NC_015872_00007,NC_015872_00010,NC_015872_00011	-	-	conjugative	NC_024954	0.00560872	Escherichia coli	AB161	AJ781	class	Gammaproteobacteria	class	Gammaproteobacteria	order	Enterobacterales	23114770; 20851899; 28842132	complete
pC2601_5	C2601	C2	IncFII	000117__EU383016_00001	-	-	MPF_T	NC_013284_00016,NC_010726_00011,NC_005814_00013,NC_010726_00014	-	-	non-mobilizable	EU383016	0.010441	Klebsiella pneumoniae	AD305	AM812	order	Enterobacterales	order	Enterobacterales	family	Enterobacteriaceae	20851899	complete
pC29_AA024	C29	C2	IncU,rep_cluster_1418	000210__KF623109_00045,000759__NC_013950_00034	-	-	-	-	-	-	non-mobilizable	CP038279	0.0181313	Raoultella ornithinolytica	AA024	AH579	phylum	Proteobacteria	class	Gammaproteobacteria	phylum	Proteobacteria	24096417; 16940067; 18502921; 25389419; 30619542; 20851899	draft
pC29_AA275	C29	C2	IncFIB,rep_cluster_2183	000107__CP014778_00094,CP033468_00001	MOBF,MOBF	NC_021231_00058,CP035180_00077	MPF_F	NC_019155_00032,NC_019165_00034,NC_021654_00016,NC_019389_00080,NC_022609_00081,NC_014312_00128,NC_019389_00068,NC_023332_00154,NC_014312_00118,NC_014312_00116,NC_021502_00150,NC_021502_00131	-	-	conjugative	CP025142	0.00956826	Klebsiella pneumoniae	AA275	AI076	order	Enterobacterales	order	Enterobacterales	order	Enterobacterales	11254626; 20547789; 19482926; 15781495; 20851899; 16257053	draft
pC29_AA405	C29	C2	IncFIB,IncHI1B,rep_cluster_1254	CP024497_00001,JN420336,000562__KT346360_00001	MOBH	NC_016980_00239	MPF_F	NC_023911_00309,NC_018107_00235,NC_016980_00109,NC_016980_00110,NC_016980_00099,NC_018107_00101,NC_016980_00240	-	-	conjugative	MK191024	0.00480022	Klebsiella pneumoniae	AA405	AI436	class	Gammaproteobacteria	class	Gammaproteobacteria	order	Enterobacterales	18606786; 11254626; 19482926; 15781495; 20851899; 16257053	draft
pC2972_1	C2972	C2	IncFIB,IncFII,IncFII,rep_cluster_1418,rep_cluster_2183,rep_cluster_2183	000107__CP014778_00094,000128__CP023916,000129__CP018340,000759__NC_013950_00034,CP017721_00179,CP033468_00001	MOBF,MOBF	CP035180_00077,NC_021231_00058	MPF_F	NC_014312_00116,NC_014312_00118,NC_023332_00154,NC_019389_00068,NC_014312_00128,NC_022609_00081,NC_019389_00080,NC_021654_00016,NC_019165_00034,NC_014312_00141,NC_021502_00131,NC_021502_00150	-	-	conjugative	CP029588	0.0113974	Klebsiella pneumoniae	AA275	AI077	order	Enterobacterales	order	Enterobacterales	order	Enterobacterales	11254626; 16940067; 20547789; 19482926; 15781495; 20851899; 16257053	complete
pC2972_2	C2972	C2	-	-	-	-	MPF_T	NC_013284_00016,NC_010726_00011,NC_005814_00013,NC_010726_00014	-	-	non-mobilizable	-	1	-	-	-	-	-	-	-	-	-	-	complete
pC2972_3	C2972	C2	IncFII,IncU	000129__CP018340,000210__KF623109_00045	MOBF,MOBF,MOBP	CP035180_00077,NC_021231_00058,NC_003124_00014	MPF_F	NC_014312_00116,NC_014312_00118,NC_023332_00154,NC_019389_00068,NC_014312_00128,NC_022609_00081,NC_021654_00016,NC_019165_00034,NC_022609_00095,NC_021502_00131,NC_021502_00150	-	-	conjugative	MF788069	0.0257292	Raoultella ornithinolytica	AA364	AI335	phylum	Proteobacteria	class	Gammaproteobacteria	phylum	Proteobacteria	24096417; 18502921; 25389419; 30619542; 20851899	complete
pC2972_4	C2972	C2	IncN	000152__NZ_CP011646_00085	MOBF	NC_015872_00034	MPF_T	NC_015872_00033,NC_015872_00005,NC_015872_00006,NC_015872_00007,NC_015872_00010,NC_015872_00011	-	-	conjugative	NC_024954	0.00560872	Escherichia coli	AB161	AJ781	class	Gammaproteobacteria	class	Gammaproteobacteria	order	Enterobacterales	23114770; 20851899; 28842132	complete
pC2972_5	C2972	C2	IncFII	000117__EU383016_00001	-	-	MPF_T	NC_010726_00014,NC_005814_00013,NC_010726_00011,NC_013284_00016	-	-	non-mobilizable	EU383016	0.0103562	Klebsiella pneumoniae	AD305	AM812	order	Enterobacterales	order	Enterobacterales	family	Enterobacteriaceae	20851899	complete
pC2974_1	C2974	C2	IncFIB,IncFII,rep_cluster_2183	000107__CP014778_00094,000128__CP023916,CP017721_00179	MOBF,MOBF	NC_021231_00058,CP035180_00077	MPF_F	NC_014312_00141,NC_019165_00034,NC_021654_00016,NC_019389_00080,NC_022609_00081,NC_014312_00128,NC_019389_00068,NC_023332_00154,NC_014312_00118,NC_014312_00116,NC_021502_00150,NC_021502_00131	-	-	conjugative	CP041928	0.00691005	Klebsiella pneumoniae	AA275	AI077	order	Enterobacterales	order	Enterobacterales	order	Enterobacterales	11254626; 20547789; 19482926; 15781495; 20851899; 16257053	complete
pC2974_2	C2974	C2	-	-	-	-	MPF_T	NC_013284_00016,NC_010726_00011,NC_005814_00013,NC_010726_00014	-	-	non-mobilizable	-	1	-	-	-	-	-	-	-	-	-	-	complete
pC2974_3	C2974	C2	IncFII,IncU	000129__CP018340,000210__KF623109_00045	MOBF,MOBF,MOBP	CP035180_00077,NC_021231_00058,NC_003124_00014	MPF_F	NC_014312_00116,NC_014312_00118,NC_023332_00154,NC_019389_00068,NC_014312_00128,NC_022609_00081,NC_021654_00016,NC_019165_00034,NC_022609_00095,NC_021502_00131,NC_021502_00150	-	-	conjugative	MF788069	0.0256472	Raoultella ornithinolytica	AA364	AI335	phylum	Proteobacteria	class	Gammaproteobacteria	phylum	Proteobacteria	24096417; 18502921; 25389419; 30619542; 20851899	complete
pC2974_4	C2974	C2	IncFII,rep_cluster_1418,rep_cluster_2183	000129__CP018340,000759__NC_013950_00034,CP033468_00001	-	-	MPF_F	NC_023332_00154,NC_014312_00118,NC_014312_00116	-	-	non-mobilizable	FJ876826	0.0211548	Klebsiella pneumoniae	AA449	AI534	order	Enterobacterales	order	Enterobacterales	family	Enterobacteriaceae	20547789; 16940067; 20851899	complete
pC2974_5	C2974	C2	IncN	000152__NZ_CP011646_00085	MOBF	NC_015872_00034	MPF_T	NC_015872_00033,NC_015872_00005,NC_015872_00006,NC_015872_00007,NC_015872_00010,NC_015872_00011	-	-	conjugative	NC_024954	0.00574147	Escherichia coli	AB161	AJ781	class	Gammaproteobacteria	class	Gammaproteobacteria	order	Enterobacterales	23114770; 20851899; 28842132	complete
pC2974_6	C2974	C2	IncFII	000117__EU383016_00001	-	-	MPF_T	NC_013284_00016,NC_010726_00011,NC_005814_00013,NC_010726_00014	-	-	non-mobilizable	EU383016	0.0102718	Klebsiella pneumoniae	AD305	AM812	order	Enterobacterales	order	Enterobacterales	family	Enterobacteriaceae	20851899	complete
pC6_AA405	C6	C4	IncFIB,IncHI1B,rep_cluster_1254	CP024497_00001,JN420336,000562__KT346360_00001	MOBH	NC_016980_00239	MPF_F	NC_016980_00110,NC_016980_00109,NC_018107_00235,NC_023911_00309,NC_016980_00099,NC_016980_00240,NC_018107_00101	-	-	conjugative	MK191024	0.00470559	Klebsiella pneumoniae	AA405	AI436	class	Gammaproteobacteria	class	Gammaproteobacteria	order	Enterobacterales	18606786; 11254626; 19482926; 15781495; 20851899; 16257053	draft
pC6_AA448	C6	C4	IncU,rep_cluster_2183	000210__KF623109_00045,CP033468_00001	MOBF	CP026151_00010	MPF_F	NC_021654_00016,NC_019389_00080,NC_022609_00081,NC_014312_00128,NC_019389_00068,NC_023332_00154,NC_014312_00118,NC_014312_00116,NC_021502_00131,NC_007607_00115,NC_007607_00115	-	-	conjugative	KP987218	0.0137488	Klebsiella pneumoniae	AA448	AI530	phylum	Proteobacteria	class	Gammaproteobacteria	phylum	Proteobacteria	24096417; 18502921; 25389419; 20547789; 30619542; 20851899	draft
pC6_AA860	C6	C4	IncC	000092__CP025470	MOBH,MOBH	NC_012885_00072,NC_012690_00071	MPF_F	NC_009140_00071,NC_014170_00023,NC_012885_00083,NC_016974_00085,NC_012885_00091,NC_023291_00077,NC_012885_00088,NC_012885_00167,NC_008612_00190	MOBH	JQ319772	conjugative	MF150121	0.00445566	Klebsiella pneumoniae	AA860	AJ266	phylum	Proteobacteria	class	Gammaproteobacteria	phylum	Proteobacteria	23800906; 20138094; 19482926; 24567731; 28842132; 20851899; 22290972; 19949054	draft
pC6_AB048	C6	C4	ColRNAI_rep_cluster_1987	CP041116_00002	-	-	-	-	-	-	non-mobilizable	CP040599	0.0127293	Klebsiella pneumoniae subsp. pneumoniae	AB048	AJ599	multi-phylla	Proteobacteria,Actinobacteria	multi-phylla	Proteobacteria,Actinobacteria	-	-	-	draft
pCF503_AA117	CF503	C1	ColRNAI_rep_cluster_1987	CP024554_00008	-	-	-	-	-	-	non-mobilizable	CP024526	7.15897e-05	Klebsiella pneumoniae	AA117	AH742	multi-phylla	Proteobacteria,Actinobacteria	multi-phylla	Proteobacteria,Actinobacteria	-	-	-	draft
pCF503_AA118	CF503	C1	ColRNAI_rep_cluster_1987	CP024554_00008	-	-	-	-	-	-	non-mobilizable	CP018446	0.000361208	Klebsiella pneumoniae	AA118	AH744	multi-phylla	Proteobacteria,Actinobacteria	multi-phylla	Proteobacteria,Actinobacteria	-	-	-	draft
pCF503_AA360	CF503	C1	-	-	MOBP	NC_017723_00002	-	-	-	-	mobilizable	MH595534	0.0427316	Klebsiella pneumoniae	AA360	-	family	Enterobacteriaceae	family	Enterobacteriaceae	-	-	-	draft
pCF503_AA406	CF503	C1	IncFIB,IncHI1B	000107__CP014778_00094,JN420336	-	-	-	-	-	-	non-mobilizable	MK649822	0.00464278	Klebsiella pneumoniae	AA406	AI451	genus	Klebsiella	genus	Klebsiella	-	-	-	draft
pCF503_AA452	CF503	C1	IncFII,rep_cluster_1418	000124__KP125893_00142,000759__NC_013950_00034	MOBF,MOBF	NC_021231_00058,CP035180_00077	MPF_F	NC_019155_00032,NC_019165_00034,NC_021654_00016,NC_011281_00082,NC_022609_00081,NC_014312_00128,NC_019389_00068,NC_023332_00154,NC_014312_00118,NC_014312_00116,NC_021502_00150,NC_021502_00131	-	-	conjugative	CP020523	0.0239829	Escherichia coli	AA452	AI551	order	Enterobacterales	order	Enterobacterales	family	Enterobacteriaceae	16940067; 20851899	draft
pCF503_AA671	CF503	C1	rep_cluster_2350,rep_cluster_2370	CP041342_00001,EU580135_00003	MOBF	CP019897	-	-	MOB_unknown	NC_019102	mobilizable	NC_019077	0.00126265	Escherichia coli	AA671	AI948	family	Enterobacteriaceae	family	Enterobacteriaceae	-	-	-	draft
pCF503_AA944	CF503	C1	ColRNAI_rep_cluster_1857	000003__NC_002119_00001	MOBC	NC_009793_00003	-	-	-	-	mobilizable	CP035911	9.55247e-05	Klebsiella pneumoniae	AA944	AJ427	order	Enterobacterales	order	Enterobacterales	genus	Klebsiella	23800906; 24777092	draft
pCF503_AC125	CF503	C1	IncFIB	000100__NZ_CP016161_00012	-	-	-	-	-	-	non-mobilizable	CP022128	0.00165343	Klebsiella pneumoniae	AC125	AL184	order	Enterobacterales	order	Enterobacterales	order	Enterobacterales	11254626; 19482926; 15781495; 20851899; 16257053	draft
pCF503_AC129	CF503	C1	rep_cluster_1195	000483__CP010949_00006	MOBP	NC_019160_00002	-	-	-	-	mobilizable	CP016038	0.000409992	Escherichia coli	AC129	AL194	class	Gammaproteobacteria	class	Gammaproteobacteria	-	-	-	draft
pCF503_AC431	CF503	C1	-	-	-	-	-	-	-	-	non-mobilizable	JQ319768	0.0399018	Escherichia coli	AC431	-	order	Enterobacterales	order	Enterobacterales	-	-	-	draft
pCL2079_AA405	CL2079	C4	IncFIB,IncHI1B,rep_cluster_1254	CP024497_00001,JN420336,000562__KT346360_00001	MOBH	NC_016980_00239	MPF_F	NC_016980_00110,NC_016980_00109,NC_018107_00235,NC_023911_00309,NC_016980_00099,NC_018107_00101,NC_016980_00240	-	-	conjugative	MK191024	0.00408721	Klebsiella pneumoniae	AA405	AI436	class	Gammaproteobacteria	class	Gammaproteobacteria	order	Enterobacterales	18606786; 11254626; 19482926; 15781495; 20851899; 16257053	draft
pCL2079_AA448	CL2079	C4	IncFII,IncU,rep_cluster_2183,rep_cluster_1418	000129__CP018340,000210__KF623109_00045,CP033468_00001,000759__NC_013950_00034	MOBF,MOBF	CP035180_00077,NC_021231_00058	MPF_F	NC_014312_00116,NC_014312_00118,NC_023332_00154,NC_019389_00068,NC_014312_00128,NC_022609_00081,NC_019389_00080,NC_021654_00016,NC_019165_00034,NC_019155_00032,NC_021502_00131,NC_021502_00150	-	-	conjugative	MH917122	0.0026025	Klebsiella pneumoniae	AA448	AI530	family	Enterobacteriaceae	family	Enterobacteriaceae	genus	Klebsiella	16940067	draft
pCL2079_AA521	CL2079	C4	ColRNAI_rep_cluster_1987	CP041116_00002	MOBP	NC_016979_00005	-	-	MOB_unknown	CP016722	mobilizable	CP041088	0.000409992	Klebsiella pneumoniae	AA521	AI697	multi-phylla	Proteobacteria,Actinobacteria	multi-phylla	Proteobacteria,Actinobacteria	-	-	-	draft
pCL2079_AB048	CL2079	C4	ColRNAI_rep_cluster_1987	CP041116_00002	-	-	-	-	-	-	non-mobilizable	CP040599	0.0118017	Klebsiella pneumoniae subsp. pneumoniae	AB048	AJ599	multi-phylla	Proteobacteria,Actinobacteria	multi-phylla	Proteobacteria,Actinobacteria	-	-	-	draft
pCL2079_AF031	CL2079	C4	rep_cluster_2469	CP032196_00054	-	-	-	-	-	-	non-mobilizable	CP027615	0.0130638	Klebsiella pneumoniae subsp. ozaenae	AF031	AO930	genus	Klebsiella	genus	Klebsiella	-	-	-	draft
pCL3213_AA275	CL3213	C2	IncFIB,IncFII,IncFII,IncFII	000107__CP014778_00094,000128__CP023916,000129__CP018340,000114__CP015527	-	-	MPF_F	NC_014312_00141,NC_019165_00034,NC_021502_00150,NC_022609_00081,NC_014312_00128,NC_021502_00131,NC_019389_00068,NC_023332_00154	-	-	non-mobilizable	CP002474	0.00430121	Klebsiella pneumoniae	AA275	AI077	order	Enterobacterales	order	Enterobacterales	order	Enterobacterales	11254626; 19482926; 15781495; 20851899; 16257053	draft
pCL3213_AA362	CL3213	C2	IncU,IncX6	000210__KF623109_00045,000227__KU302800_00001	MOBP	CP024709_00002	-	-	-	-	mobilizable	MH236906	0.00136596	Klebsiella pneumoniae	AA362	AI331	order	Enterobacterales	order	Enterobacterales	-	-	-	draft
pCL3213_AD548	CL3213	C2	rep_cluster_1418	000759__NC_013950_00034	-	-	-	-	-	-	non-mobilizable	CP006921	0.0307758	Klebsiella pneumoniae 30684/NJST258_2	AD548	-	family	Enterobacteriaceae	family	Enterobacteriaceae	genus	Klebsiella	16940067	draft
pCRK3022_1	CRK3022	C2	IncFIB,rep_cluster_2183	000107__CP014778_00094,CP033468_00001	MOBF,MOBF	NC_021231_00058,CP035180_00077	MPF_F	NC_014312_00141,NC_019165_00034,NC_021654_00016,NC_019389_00080,NC_022609_00081,NC_014312_00128,NC_019389_00068,NC_023332_00154,NC_014312_00118,NC_014312_00116,NC_021502_00131,NC_021502_00150	-	-	conjugative	CP002474	0.00564181	Klebsiella pneumoniae	AA275	AI077	order	Enterobacterales	order	Enterobacterales	order	Enterobacterales	11254626; 20547789; 19482926; 15781495; 20851899; 16257053	complete
pCRK3022_2	CRK3022	C2	IncU,rep_cluster_1418,rep_cluster_2183	000210__KF623109_00045,000759__NC_013950_00034,CP033468_00001	MOBF,MOBF	NC_021231_00058,CP035180_00077	MPF_F	NC_014312_00141,NC_019165_00034,NC_021654_00016,NC_019389_00080,NC_022609_00081,NC_014312_00128,NC_019389_00068,NC_023332_00154,NC_014312_00118,NC_014312_00116,NC_021502_00150,NC_021502_00131	-	-	conjugative	MH917122	0.0084995	Klebsiella pneumoniae	AA448	AI530	phylum	Proteobacteria	class	Gammaproteobacteria	phylum	Proteobacteria	24096417; 16940067; 18502921; 25389419; 20547789; 30619542; 20851899	complete
pCRKP06_AA032	CRKP06	C2	IncFIA,IncFIB,rep_cluster_1418,IncFII	MH263653_00001,000095__NZ_CP014273_00094,000759__NC_013950_00034,KF954760	-	-	MPF_F	NC_019037_00027,NC_017639_00100,NC_007675_00027,NC_017639_00094,NC_019094_00090,NC_010409_00124,NC_022651_00077,NC_013437_00116,NC_014312_00116	MOBP	AP014804	mobilizable	MK036886	0.0163866	Klebsiella pneumoniae	AA032	AH591	order	Enterobacterales	order	Enterobacterales	family	Enterobacteriaceae	20851899	draft
pCRKP06_AA942	CRKP06	C2	ColRNAI_rep_cluster_1857	000003__NC_002119_00001	MOBC	NC_009793_00003	-	-	-	-	mobilizable	MK181634	4.76906e-05	Klebsiella pneumoniae	AA942	AJ424	order	Enterobacterales	order	Enterobacterales	genus	Klebsiella	23800906; 24777092	draft
pCRKP-31_AA405	CRKP-31	C4	IncFIB,IncHI1B,rep_cluster_1254	CP024497_00001,JN420336,000562__KT346360_00001	MOBH	NC_016980_00239	MPF_F	NC_016980_00240,NC_018107_00101,NC_016980_00110,NC_016980_00109,NC_018107_00235,NC_023911_00309,NC_016980_00099	-	-	conjugative	MK191024	0.00194597	Klebsiella pneumoniae	AA405	AI436	family	Enterobacteriaceae	family	Enterobacteriaceae	-	-	-	draft
pCRKP-31_AA448	CRKP-31	C4	ColRNAI_rep_cluster_1857,IncFIB,IncU,rep_cluster_1418,rep_cluster_2183	000003__NC_002119_00001,000107__CP014778_00094,000210__KF623109_00045,000759__NC_013950_00034,CP033468_00001	MOBC,MOBF,MOBF	NC_009793_00003,NC_021231_00058,CP035180_00077	MPF_F	NC_019155_00032,NC_019165_00034,NC_021654_00016,NC_019389_00080,NC_022609_00081,NC_014312_00128,NC_019389_00068,NC_023332_00154,NC_014312_00118,NC_014312_00116,NC_021502_00150,NC_021502_00131,NC_014312_00141,NC_019165_00034,NC_021654_00016,NC_019389_00080,NC_022609_00081,NC_014312_00128,NC_019389_00068,NC_023332_00154,NC_014312_00118,NC_014312_00116,NC_021502_00150,NC_021502_00131	-	-	conjugative	MK191023	0.0138485	Klebsiella pneumoniae	AA448	AI530	order	Enterobacterales	order	Enterobacterales	order	Enterobacterales	11254626; 24777092; 23800906; 19482926; 15781495; 20851899; 16257053	draft
pCRKP-31_AB048	CRKP-31	C4	ColRNAI_rep_cluster_1987	CP041116_00002	-	-	-	-	-	-	non-mobilizable	CP040599	0.0118927	Klebsiella pneumoniae subsp. pneumoniae	AB048	AJ599	multi-phylla	Proteobacteria,Actinobacteria	multi-phylla	Proteobacteria,Actinobacteria	-	-	-	draft
pCRKP-31_AF572	CRKP-31	C4	IncFIA,IncFII,rep_cluster_2183	AF250878,000130__CP023489,CP017721_00179	MOBF	CP045692_00039	-	-	-	-	mobilizable	LR134255	0.0131603	Klebsiella aerogenes	AF572	AP541	order	Enterobacterales	order	Enterobacterales	-	-	-	draft
pCYW-1_AA117	CYW-1	C1	ColRNAI_rep_cluster_1987	CP024554_00008	-	-	-	-	-	-	non-mobilizable	CP024526	7.15897e-05	Klebsiella pneumoniae	AA117	AH742	multi-phylla	Actinobacteria,Proteobacteria	multi-phylla	Actinobacteria,Proteobacteria	-	-	-	draft
pCYW-1_AA118	CYW-1	C1	ColRNAI_rep_cluster_1987	CP024554_00008	-	-	-	-	-	-	non-mobilizable	CP018446	0.000361208	Klebsiella pneumoniae	AA118	AH744	multi-phylla	Actinobacteria,Proteobacteria	multi-phylla	Actinobacteria,Proteobacteria	-	-	-	draft
pCYW-1_AA360	CYW-1	C1	-	-	MOBP	NC_017723_00002	-	-	-	-	mobilizable	MH595534	0.0427316	Klebsiella pneumoniae	AA360	-	family	Enterobacteriaceae	family	Enterobacteriaceae	-	-	-	draft
pCYW-1_AA406	CYW-1	C1	IncFIB,IncHI1B,IncFII	000107__CP014778_00094,JN420336,000124__KP125893_00142	MOBF	NC_021231_00058	-	-	-	-	mobilizable	MK649822	0.00381583	Klebsiella pneumoniae	AA406	AI451	order	Enterobacterales	order	Enterobacterales	family	Enterobacteriaceae	20851899	draft
pCYW-1_AA554	CYW-1	C1	rep_cluster_1418	000759__NC_013950_00034	-	-	-	-	-	-	non-mobilizable	CP016925	0.0344723	Klebsiella pneumoniae	AA554	-	family	Enterobacteriaceae	family	Enterobacteriaceae	genus	Klebsiella	16940067	draft
pCYW-1_AA671	CYW-1	C1	rep_cluster_2350	CP041342_00001	MOBF	CP019897	-	-	MOB_unknown	CP017722	mobilizable	NC_019077	0.00126265	Escherichia coli	AA671	AI948	multi-phylla	Firmicutes,Actinobacteria,Bacteroidetes,Proteobacteria	multi-phylla	Firmicutes,Actinobacteria,Bacteroidetes,Proteobacteria	genus	Escherichia	6263753; 17122402; 26802429	draft
pCYW-1_AA944	CYW-1	C1	ColRNAI_rep_cluster_1857	000003__NC_002119_00001	MOBC	NC_009793_00003	-	-	-	-	mobilizable	CP035911	9.55247e-05	Klebsiella pneumoniae	AA944	AJ427	order	Enterobacterales	order	Enterobacterales	genus	Klebsiella	23800906; 24777092	draft
pCYW-1_AC125	CYW-1	C1	IncFIB	000100__NZ_CP016161_00012	-	-	-	-	-	-	non-mobilizable	CP022128	0.00167981	Klebsiella pneumoniae	AC125	AL184	order	Enterobacterales	order	Enterobacterales	order	Enterobacterales	11254626; 19482926; 15781495; 20851899; 16257053	draft
pCYW-1_AC129	CYW-1	C1	rep_cluster_1195	000483__CP010949_00006	MOBP	NC_019160_00002	-	-	-	-	mobilizable	CP012562	0.000508006	Klebsiella pneumoniae	AC129	AL194	class	Gammaproteobacteria	class	Gammaproteobacteria	-	-	-	draft
pDD02162_1	DD02162	C2	IncFIB,IncFII,rep_cluster_2183	000107__CP014778_00094,000132__HG969996,CP017721_00179	MOBF,MOBF	NC_021231_00058,CP035180_00077	MPF_F	NC_019155_00032,NC_019165_00034,NC_021654_00016,NC_019389_00080,NC_022609_00081,NC_014312_00128,NC_021654_00004,NC_023332_00154,NC_014312_00118,NC_014312_00116,NC_021502_00150,NC_021502_00131	-	-	conjugative	CP015386	0.00191916	Klebsiella pneumoniae	AA275	AI074	order	Enterobacterales	order	Enterobacterales	order	Enterobacterales	11254626; 20547789; 19482926; 15781495; 20851899; 16257053	complete
pDD02162_2	DD02162	C2	IncL/M,IncU	JN626286,000210__KF623109_00045	MOBP	NC_004464_00056	MPF_I	NC_004464_00105,NC_005246_00057,NC_019063_00094,NC_019344_00078,NC_004464_00066,NC_004464_00068,NC_019154_00069,NC_005246_00069,NC_004464_00073	-	-	conjugative	CP038457	0.0133059	Escherichia coli	AA002	AH530	phylum	Proteobacteria	class	Gammaproteobacteria	phylum	Proteobacteria	24096417; 17698626; 25933288; 18502921; 22083465; 25389419; 30619542; 20851899	complete
pDD02162_3	DD02162	C2	IncR	000204__CP008701_00115	-	-	-	-	MOBF	NZ_CP016035	mobilizable	NC_023330	0.0142518	Klebsiella pneumoniae	AB192	AJ846	order	Enterobacterales	order	Enterobacterales	genus	Klebsiella	23711894	complete
pDD02162_4	DD02162	C2	ColRNAI_rep_cluster_1857	000003__NC_002119_00001	MOBC	NC_009793_00003	-	-	-	-	mobilizable	MK181634	2.38274e-05	Klebsiella pneumoniae	AA942	AJ424	order	Enterobacterales	order	Enterobacterales	genus	Klebsiella	23800906; 24777092	complete
pDD02172_1	DD02172	C4	IncFIB,IncHI1B	CP024497_00001,JN420336	MOBH	NC_016980_00239	MPF_F	NC_016980_00240,NC_018107_00101,NC_016980_00110,NC_016980_00109,NC_018107_00235,NC_023911_00309,NC_016980_00099	-	-	conjugative	MK191024	0.00277069	Klebsiella pneumoniae	AA405	AI436	order	Enterobacterales	order	Enterobacterales	order	Enterobacterales	18606786; 11254626; 19482926; 15781495; 20851899; 16257053	complete
pDD02172_2	DD02172	C4	IncU,rep_cluster_1418,rep_cluster_2183	000210__KF623109_00045,000759__NC_013950_00034,CP033468_00001	MOBF,MOBF	NC_021231_00058,CP035180_00077	MPF_F	NC_014312_00141,NC_019165_00034,NC_021654_00016,NC_019389_00080,NC_022609_00081,NC_014312_00128,NC_019389_00068,NC_023332_00154,NC_014312_00118,NC_014312_00116,NC_021502_00150,NC_021502_00131	-	-	conjugative	MK191023	0.00521614	Klebsiella pneumoniae	AA448	AI530	phylum	Proteobacteria	class	Gammaproteobacteria	phylum	Proteobacteria	24096417; 16940067; 18502921; 25389419; 20547789; 30619542; 20851899	complete
pDD02172_3	DD02172	C4	IncFIA,IncFII,rep_cluster_2183	AF250878,000130__CP023489,CP017721_00179	MOBF	CP045692_00039	-	-	-	-	mobilizable	LR134255	0.013112	Klebsiella aerogenes	AF572	AP541	order	Enterobacterales	order	Enterobacterales	order	Enterobacterales	10773089; 25389419; 20547789; 19897651; 24247128; 20851899; 22511964	complete
pDD02172_4	DD02172	C4	ColRNAI_rep_cluster_1987	CP041116_00002	-	-	-	-	-	-	non-mobilizable	CP040599	0.0119383	Klebsiella pneumoniae subsp. pneumoniae	AB048	AJ599	multi-phylla	Actinobacteria,Proteobacteria	multi-phylla	Actinobacteria,Proteobacteria	-	-	-	complete
pDD02172_5	DD02172	C4	ColRNAI_rep_cluster_1857	000003__NC_002119_00001	MOBC	NC_009793_00003	-	-	-	-	mobilizable	MK181634	4.76906e-05	Klebsiella pneumoniae	AA942	AJ424	order	Enterobacterales	order	Enterobacterales	genus	Klebsiella	23800906; 24777092	complete
pDD02172_6	DD02172	C4	-	-	-	-	-	-	-	-	non-mobilizable	AY123047	0.263022	Erwinia amylovora ATCC BAA-2158	AB951	AK938	-	-	-	-	-	-	-	complete
pDY1801_AA032	DY1801	C2	IncFIA,rep_cluster_1418	MH263653_00001,000759__NC_013950_00034	MOBF	NC_017627_00068	MPF_F	NC_009837_00049,NC_019094_00068,NC_019037_00027,NC_017639_00100,NC_007675_00027,NC_017639_00094,NC_019094_00090,NC_010409_00124,NC_022651_00077,NC_013437_00116,08-5333_00200,NC_014312_00116	MOBP	AP014804	conjugative	CP036372	0.006248	Klebsiella pneumoniae	AA032	AH591	order	Enterobacterales	order	Enterobacterales	order	Enterobacterales	10773089; 16940067; 25389419; 19897651; 24247128; 20851899; 22511964	draft
pDY1801_AA541	DY1801	C2	rep_cluster_2370	EU580135_00003	MOBP	NC_009794_00003	-	-	MOBP	NZ_CP008718	mobilizable	CP040550	4.76906e-05	Klebsiella pneumoniae	AA541	AI727	order	Enterobacterales	order	Enterobacterales	-	-	-	draft
pDY1801_AA942	DY1801	C2	ColRNAI_rep_cluster_1857	000003__NC_002119_00001	MOBC	NC_009793_00003	-	-	-	-	mobilizable	MK181634	0	Klebsiella pneumoniae	AA942	AJ424	order	Enterobacterales	order	Enterobacterales	genus	Klebsiella	23800906; 24777092	draft
pDY1811_AA032	DY1811	C2	IncFIA,rep_cluster_1418	MH263653_00001,000759__NC_013950_00034	MOBF	NC_017627_00068	MPF_F	NC_009837_00049,NC_019094_00068,NC_019037_00027,NC_017639_00100,NC_007675_00027,NC_017639_00094,NC_019094_00090,NC_010409_00124,NC_022651_00077,NC_013437_00116,08-5333_00200,NC_014312_00116	MOBP	AP014804	conjugative	CP036372	0.006248	Klebsiella pneumoniae	AA032	AH591	order	Enterobacterales	order	Enterobacterales	order	Enterobacterales	10773089; 16940067; 25389419; 19897651; 24247128; 20851899; 22511964	draft
pDY1811_AA541	DY1811	C2	rep_cluster_2370	EU580135_00003	MOBP	NC_009794_00003	-	-	MOBP	NZ_CP008718	mobilizable	CP040550	4.76906e-05	Klebsiella pneumoniae	AA541	AI727	order	Enterobacterales	order	Enterobacterales	-	-	-	draft
pDY1811_AD158	DY1811	C2	IncN	000150__JQ996149	MOBF	NC_020122_00018	MPF_T	NC_020122_00006,NC_020122_00009,NC_020122_00011,NC_020122_00012,NC_020122_00019	-	-	conjugative	CP027258	0.0147145	Escherichia coli	AD158	AM604	class	Gammaproteobacteria	class	Gammaproteobacteria	order	Enterobacterales	23114770; 20851899; 28842132	draft
pDY2024_AA024	DY2024	C2	IncU,rep_cluster_1418	000210__KF623109_00045,000759__NC_013950_00034	-	-	-	-	-	-	non-mobilizable	CP038279	0.023602	Raoultella ornithinolytica	AA024	AH579	phylum	Proteobacteria	class	Gammaproteobacteria	phylum	Proteobacteria	24096417; 16940067; 18502921; 25389419; 30619542; 20851899	draft
pDY2024_AA275	DY2024	C2	IncFIB,IncFII,rep_cluster_2183,rep_cluster_1254	000107__CP014778_00094,000129__CP018340,CP033468_00001,000562__KT346360_00001	MOBF,MOBF	CP035180_00077,NC_021231_00058	MPF_F	NC_014312_00116,NC_014312_00118,NC_023332_00154,NC_019389_00068,NC_014312_00128,NC_022609_00081,NC_019389_00080,NC_021654_00016,NC_019165_00034,NC_014312_00141,NC_021502_00131,NC_021502_00150	-	-	conjugative	CP002474	0.00857671	Klebsiella pneumoniae	AA275	AI077	class	Gammaproteobacteria	class	Gammaproteobacteria	order	Enterobacterales	11254626; 19482926; 15781495; 20851899; 16257053	draft
pDY2024_AA405	DY2024	C2	IncFIB,IncHI1B	CP024497_00001,JN420336	MOBH	NC_016980_00239	MPF_F	NC_023911_00309,NC_018107_00235,NC_016980_00109,NC_016980_00110,NC_016980_00099,NC_018107_00101,NC_016980_00240	-	-	conjugative	MK413721	0.00505504	Klebsiella pneumoniae	AA405	AI436	order	Enterobacterales	order	Enterobacterales	order	Enterobacterales	18606786; 11254626; 19482926; 15781495; 20851899; 16257053	draft
pDY2024_AA966	DY2024	C2	IncFII	000119__MF133496_00001	MOBP	NC_021198_00256	MPF_I	NC_021198_00230,NC_021198_00234,NC_021198_00235,NC_021198_00236,NC_021198_00238,NC_021198_00239,NC_021198_00240,NC_021198_00243,NC_021198_00249	-	-	conjugative	CP018341	0.00157453	Klebsiella pneumoniae	AA966	AJ461	order	Enterobacterales	order	Enterobacterales	family	Enterobacteriaceae	20851899	draft
pE104-1_AA019	E104-1	C1	IncFIB	000097__NC_025166_00051	-	-	-	-	-	-	non-mobilizable	NC_021656	0.0280449	Klebsiella pneumoniae	AA019	-	order	Enterobacterales	order	Enterobacterales	order	Enterobacterales	11254626; 19482926; 15781495; 20851899; 16257053	draft
pE104-1_AA117	E104-1	C1	ColRNAI_rep_cluster_1987	CP024554_00008	-	-	-	-	-	-	non-mobilizable	CP024526	7.15897e-05	Klebsiella pneumoniae	AA117	AH742	multi-phylla	Proteobacteria,Actinobacteria	multi-phylla	Proteobacteria,Actinobacteria	-	-	-	draft
pE104-1_AA118	E104-1	C1	ColRNAI_rep_cluster_1987	CP024554_00008	-	-	-	-	-	-	non-mobilizable	CP018446	0.000361208	Klebsiella pneumoniae	AA118	AH744	multi-phylla	Proteobacteria,Actinobacteria	multi-phylla	Proteobacteria,Actinobacteria	-	-	-	draft
pE104-1_AA360	E104-1	C1	-	-	MOBP	NC_017723_00002	-	-	-	-	mobilizable	MH595534	0.0427316	Klebsiella pneumoniae	AA360	-	family	Enterobacteriaceae	family	Enterobacteriaceae	-	-	-	draft
pE104-1_AA406	E104-1	C1	IncFIB,IncHI1B	000107__CP014778_00094,JN420336	-	-	-	-	-	-	non-mobilizable	MK649822	0.00436283	Klebsiella pneumoniae	AA406	AI451	order	Enterobacterales	order	Enterobacterales	order	Enterobacterales	18606786; 11254626; 19482926; 15781495; 20851899; 16257053	draft
pE104-1_AA452	E104-1	C1	IncFII,rep_cluster_1418	000124__KP125893_00142,000759__NC_013950_00034	MOBF,MOBF	NC_021231_00058,CP035180_00077	MPF_F	NC_019155_00032,NC_019165_00034,NC_021654_00016,NC_011281_00082,NC_022609_00081,NC_014312_00128,NC_019389_00068,NC_023332_00154,NC_014312_00118,NC_014312_00116,NC_021502_00150,NC_021502_00131	-	-	conjugative	CP020523	0.0216393	Escherichia coli	AA452	AI551	order	Enterobacterales	order	Enterobacterales	family	Enterobacteriaceae	16940067; 20851899	draft
pE104-1_AA554	E104-1	C1	-	-	-	-	-	-	-	-	non-mobilizable	CP016925	0.0378117	Klebsiella pneumoniae	AA554	-	genus	Klebsiella	genus	Klebsiella	-	-	-	draft
pE104-1_AA671	E104-1	C1	rep_cluster_2350	CP041342_00001	MOBF	CP019897	-	-	MOB_unknown	CP017722	mobilizable	NC_019077	0.00126265	Escherichia coli	AA671	AI948	multi-phylla	Firmicutes,Bacteroidetes,Proteobacteria,Actinobacteria	multi-phylla	Firmicutes,Bacteroidetes,Proteobacteria,Actinobacteria	genus	Escherichia	6263753; 17122402; 26802429	draft
pE104-1_AA944	E104-1	C1	ColRNAI_rep_cluster_1857	000003__NC_002119_00001	MOBC	NC_009793_00003	-	-	-	-	mobilizable	CP035911	9.55247e-05	Klebsiella pneumoniae	AA944	AJ427	order	Enterobacterales	order	Enterobacterales	genus	Klebsiella	23800906; 24777092	draft
pE104-1_AC125	E104-1	C1	IncFIB	000100__NZ_CP016161_00012	-	-	-	-	-	-	non-mobilizable	CP022128	0.00202665	Klebsiella pneumoniae	AC125	AL184	order	Enterobacterales	order	Enterobacterales	order	Enterobacterales	11254626; 19482926; 15781495; 20851899; 16257053	draft
pE104-1_AC129	E104-1	C1	rep_cluster_1195	000483__CP010949_00006	MOBP	NC_019160_00002	-	-	-	-	mobilizable	CP016038	0.000409992	Escherichia coli	AC129	AL194	class	Gammaproteobacteria	class	Gammaproteobacteria	-	-	-	draft
pE109-1_AA021	E109-1	C1	IncFIB	000097__NC_025166_00051	-	-	-	-	-	-	non-mobilizable	CP035907	0.0315792	Klebsiella pneumoniae	AA021	-	order	Enterobacterales	order	Enterobacterales	order	Enterobacterales	11254626; 19482926; 15781495; 20851899; 16257053	draft
pE109-1_AA117	E109-1	C1	ColRNAI_rep_cluster_1987	CP024554_00008	-	-	-	-	-	-	non-mobilizable	CP024526	0.000143503	Klebsiella pneumoniae	AA117	AH742	multi-phylla	Proteobacteria,Actinobacteria	multi-phylla	Proteobacteria,Actinobacteria	-	-	-	draft
pE109-1_AA118	E109-1	C1	ColRNAI_rep_cluster_1987	CP024554_00008	-	-	-	-	-	-	non-mobilizable	CP018446	0.00058191	Klebsiella pneumoniae	AA118	AH744	multi-phylla	Proteobacteria,Actinobacteria	multi-phylla	Proteobacteria,Actinobacteria	-	-	-	draft
pE109-1_AA360	E109-1	C1	-	-	MOBP	NC_017723_00002	-	-	-	-	mobilizable	MH595534	0.0427316	Klebsiella pneumoniae	AA360	-	family	Enterobacteriaceae	family	Enterobacteriaceae	-	-	-	draft
pE109-1_AA406	E109-1	C1	IncFIB,IncHI1B	000107__CP014778_00094,JN420336	-	-	-	-	-	-	non-mobilizable	MK649822	0.00157453	Klebsiella pneumoniae	AA406	AI451	genus	Klebsiella	genus	Klebsiella	-	-	-	draft
pE109-1_AA452	E109-1	C1	IncFII,rep_cluster_1418	000124__KP125893_00142,000759__NC_013950_00034	MOBF,MOBF	NC_021231_00058,CP035180_00077	MPF_F	NC_019155_00032,NC_019165_00034,NC_021654_00016,NC_011281_00082,NC_022609_00081,NC_014312_00128,NC_019389_00068,NC_023332_00154,NC_014312_00118,NC_014312_00116,NC_021502_00150,NC_021502_00131	-	-	conjugative	CP020523	0.0142518	Escherichia coli	AA452	AI551	family	Enterobacteriaceae	family	Enterobacteriaceae	-	-	-	draft
pE109-1_AA671	E109-1	C1	rep_cluster_2350	CP041342_00001	MOBF	CP019897	-	-	MOB_unknown	CP017722	mobilizable	NC_019077	0.00139189	Escherichia coli	AA671	AI948	multi-phylla	Proteobacteria,Bacteroidetes,Actinobacteria,Firmicutes	multi-phylla	Proteobacteria,Bacteroidetes,Actinobacteria,Firmicutes	genus	Escherichia	6263753; 17122402; 26802429	draft
pE109-1_AA944	E109-1	C1	ColRNAI_rep_cluster_1857	000003__NC_002119_00001	MOBC	NC_009793_00003	-	-	-	-	mobilizable	CP035911	0.000167546	Klebsiella pneumoniae	AA944	AJ427	order	Enterobacterales	order	Enterobacterales	genus	Klebsiella	23800906; 24777092	draft
pE109-1_AC125	E109-1	C1	IncFIB	000100__NZ_CP016161_00012	-	-	-	-	-	-	non-mobilizable	CP022128	0.00357808	Klebsiella pneumoniae	AC125	AL184	order	Enterobacterales	order	Enterobacterales	order	Enterobacterales	11254626; 19482926; 15781495; 20851899; 16257053	draft
pE109-1_AC129	E109-1	C1	rep_cluster_1195	000483__CP010949_00006	MOBP	NC_019160_00002	-	-	-	-	mobilizable	CP033950	0	Klebsiella pneumoniae subsp. pneumoniae	AC129	AL194	class	Gammaproteobacteria	class	Gammaproteobacteria	-	-	-	draft
pE111-1_AA019	E111-1	C1	IncFIB	000097__NC_025166_00051	-	-	-	-	-	-	non-mobilizable	NC_021656	0.0280449	Klebsiella pneumoniae	AA019	-	order	Enterobacterales	order	Enterobacterales	order	Enterobacterales	11254626; 19482926; 15781495; 20851899; 16257053	draft
pE111-1_AA117	E111-1	C1	ColRNAI_rep_cluster_1987	CP024554_00008	-	-	-	-	-	-	non-mobilizable	CP024526	7.15897e-05	Klebsiella pneumoniae	AA117	AH742	multi-phylla	Actinobacteria,Proteobacteria	multi-phylla	Actinobacteria,Proteobacteria	-	-	-	draft
pE111-1_AA118	E111-1	C1	ColRNAI_rep_cluster_1987	CP024554_00008	-	-	-	-	-	-	non-mobilizable	CP018446	0.000361208	Klebsiella pneumoniae	AA118	AH744	multi-phylla	Actinobacteria,Proteobacteria	multi-phylla	Actinobacteria,Proteobacteria	-	-	-	draft
pE111-1_AA360	E111-1	C1	-	-	MOBP	NC_017723_00002	-	-	-	-	mobilizable	MH595534	0.0427316	Klebsiella pneumoniae	AA360	-	family	Enterobacteriaceae	family	Enterobacteriaceae	-	-	-	draft
pE111-1_AA406	E111-1	C1	IncFIB,IncHI1B	000107__CP014778_00094,JN420336	-	-	-	-	-	-	non-mobilizable	MK649822	0.00464278	Klebsiella pneumoniae	AA406	AI451	order	Enterobacterales	order	Enterobacterales	order	Enterobacterales	18606786; 11254626; 19482926; 15781495; 20851899; 16257053	draft
pE111-1_AA452	E111-1	C1	IncFII,rep_cluster_1418	000124__KP125893_00142,000759__NC_013950_00034	MOBF,MOBF	NC_021231_00058,CP035180_00077	MPF_F	NC_019155_00032,NC_019165_00034,NC_021654_00016,NC_011281_00082,NC_022609_00081,NC_014312_00128,NC_019389_00068,NC_023332_00154,NC_014312_00118,NC_014312_00116,NC_021502_00150,NC_021502_00131	-	-	conjugative	CP020523	0.0210864	Escherichia coli	AA452	AI551	order	Enterobacterales	order	Enterobacterales	family	Enterobacteriaceae	16940067; 20851899	draft
pE111-1_AA554	E111-1	C1	-	-	-	-	-	-	-	-	non-mobilizable	CP016925	0.0408631	Klebsiella pneumoniae	AA554	-	genus	Klebsiella	genus	Klebsiella	-	-	-	draft
pE111-1_AA671	E111-1	C1	rep_cluster_2350	CP041342_00001	MOBF	CP019897	-	-	MOB_unknown	CP017722	mobilizable	NC_019077	0.00126265	Escherichia coli	AA671	AI948	multi-phylla	Actinobacteria,Bacteroidetes,Firmicutes,Proteobacteria	multi-phylla	Actinobacteria,Bacteroidetes,Firmicutes,Proteobacteria	genus	Escherichia	6263753; 17122402; 26802429	draft
pE111-1_AA944	E111-1	C1	ColRNAI_rep_cluster_1857	000003__NC_002119_00001	MOBC	NC_009793_00003	-	-	-	-	mobilizable	CP035911	9.55247e-05	Klebsiella pneumoniae	AA944	AJ427	order	Enterobacterales	order	Enterobacterales	genus	Klebsiella	23800906; 24777092	draft
pE111-1_AC125	E111-1	C1	IncFIB	000100__NZ_CP016161_00012	-	-	-	-	-	-	non-mobilizable	CP022128	0.00271444	Klebsiella pneumoniae	AC125	AL184	order	Enterobacterales	order	Enterobacterales	order	Enterobacterales	11254626; 19482926; 15781495; 20851899; 16257053	draft
pE111-1_AC129	E111-1	C1	rep_cluster_1195	000483__CP010949_00006	MOBP	NC_019160_00002	-	-	-	-	mobilizable	CP016038	0.000409992	Escherichia coli	AC129	AL194	class	Gammaproteobacteria	class	Gammaproteobacteria	-	-	-	draft
pE8_AA402	E8	C2	IncFIB,IncHI1B,IncU,rep_cluster_1254	000107__CP014778_00094,JN420336,000212__CP012556_00176,000562__KT346360_00001	-	-	-	-	-	-	non-mobilizable	CP026154	0.0172424	Klebsiella pneumoniae	AA402	AI428	phylum	Proteobacteria	class	Gammaproteobacteria	phylum	Proteobacteria	24096417; 18606786; 11254626; 18502921; 25389419; 19482926; 30619542; 15781495; 20851899; 16257053	draft
pE8_AA538	E8	C2	rep_cluster_2327	AY033516_00007	-	-	-	-	-	-	non-mobilizable	CP023887	0.0448759	Raoultella ornithinolytica	AA538	-	family	Enterobacteriaceae	family	Enterobacteriaceae	-	-	-	draft
pE8_AA556	E8	C2	IncFIA,rep_cluster_1418	AF250878,000759__NC_013950_00034	-	-	-	-	MOBF	NZ_CP016035	mobilizable	CP028782	0.00417861	Klebsiella pneumoniae subsp. pneumoniae	AA556	AI768	order	Enterobacterales	order	Enterobacterales	order	Enterobacterales	10773089; 16940067; 25389419; 19897651; 24247128; 20851899; 22511964	draft
pE8_AD092	E8	C2	-	-	-	-	-	-	-	-	non-mobilizable	CP006666	0.0115313	Edwardsiella anguillarum ET080813	AD092	AM523	order	Enterobacterales	order	Enterobacterales	-	-	-	draft
pEK32_AA019	EK32	C1	IncFIB	000097__NC_025166_00051	-	-	-	-	-	-	non-mobilizable	NC_021656	0.0280449	Klebsiella pneumoniae	AA019	-	order	Enterobacterales	order	Enterobacterales	order	Enterobacterales	11254626; 19482926; 15781495; 20851899; 16257053	draft
pEK32_AA117	EK32	C1	ColRNAI_rep_cluster_1987	CP024554_00008	-	-	-	-	-	-	non-mobilizable	CP024526	7.15897e-05	Klebsiella pneumoniae	AA117	AH742	multi-phylla	Actinobacteria,Proteobacteria	multi-phylla	Actinobacteria,Proteobacteria	-	-	-	draft
pEK32_AA118	EK32	C1	ColRNAI_rep_cluster_1987	CP024554_00008	-	-	-	-	-	-	non-mobilizable	CP018446	0.000361208	Klebsiella pneumoniae	AA118	AH744	multi-phylla	Actinobacteria,Proteobacteria	multi-phylla	Actinobacteria,Proteobacteria	-	-	-	draft
pEK32_AA360	EK32	C1	-	-	MOBP	NC_017723_00002	-	-	-	-	mobilizable	MH595534	0.0427316	Klebsiella pneumoniae	AA360	-	family	Enterobacteriaceae	family	Enterobacteriaceae	-	-	-	draft
pEK32_AA406	EK32	C1	IncFIB,IncFII,IncHI1B	000107__CP014778_00094,000124__KP125893_00142,JN420336	MOBF,MOBF	NC_021231_00058,CP035180_00077	MPF_F	NC_019155_00032,NC_019165_00034,NC_021654_00016,NC_011281_00082,NC_022609_00081,NC_014312_00128,NC_019389_00068,NC_023332_00154,NC_014312_00118,NC_014312_00116,NC_021502_00150,NC_021502_00131	-	-	conjugative	MK649822	0.0107836	Klebsiella pneumoniae	AA406	AI451	order	Enterobacterales	order	Enterobacterales	order	Enterobacterales	18606786; 11254626; 19482926; 15781495; 20851899; 16257053	draft
pEK32_AA554	EK32	C1	rep_cluster_1418	000759__NC_013950_00034	-	-	-	-	-	-	non-mobilizable	CP016925	0.0327227	Klebsiella pneumoniae	AA554	-	family	Enterobacteriaceae	family	Enterobacteriaceae	genus	Klebsiella	16940067	draft
pEK32_AA671	EK32	C1	rep_cluster_2350	CP041342_00001	MOBF	CP019897	-	-	MOB_unknown	CP017722	mobilizable	NC_019077	0.00126265	Escherichia coli	AA671	AI948	multi-phylla	Firmicutes,Proteobacteria,Bacteroidetes,Actinobacteria	multi-phylla	Firmicutes,Proteobacteria,Bacteroidetes,Actinobacteria	genus	Escherichia	6263753; 17122402; 26802429	draft
pEK32_AA944	EK32	C1	ColRNAI_rep_cluster_1857	000003__NC_002119_00001	MOBC	NC_009793_00003	-	-	-	-	mobilizable	CP035911	9.55247e-05	Klebsiella pneumoniae	AA944	AJ427	order	Enterobacterales	order	Enterobacterales	genus	Klebsiella	23800906; 24777092	draft
pEK32_AC125	EK32	C1	IncFIB	000100__NZ_CP016161_00012	-	-	-	-	-	-	non-mobilizable	CP022128	0.00197282	Klebsiella pneumoniae	AC125	AL184	order	Enterobacterales	order	Enterobacterales	order	Enterobacterales	11254626; 19482926; 15781495; 20851899; 16257053	draft
pEK32_AC129	EK32	C1	rep_cluster_1195	000483__CP010949_00006	MOBP	NC_019160_00002	-	-	-	-	mobilizable	CP012562	0.000508006	Klebsiella pneumoniae	AC129	AL194	class	Gammaproteobacteria	class	Gammaproteobacteria	-	-	-	draft
pEK45_AA019	EK45	C1	IncFIB,IncFIB	000097__NC_025166_00051,000107__CP014778_00094	-	-	-	-	-	-	non-mobilizable	NC_021656	0.0329357	Klebsiella pneumoniae	AA019	-	genus	Klebsiella	genus	Klebsiella	-	-	-	draft
pEK45_AA117	EK45	C1	ColRNAI_rep_cluster_1987	CP024554_00008	-	-	-	-	-	-	non-mobilizable	CP024526	7.15897e-05	Klebsiella pneumoniae	AA117	AH742	multi-phylla	Proteobacteria,Actinobacteria	multi-phylla	Proteobacteria,Actinobacteria	-	-	-	draft
pEK45_AA118	EK45	C1	ColRNAI_rep_cluster_1987	CP024554_00008	-	-	-	-	-	-	non-mobilizable	CP018446	0.000361208	Klebsiella pneumoniae	AA118	AH744	multi-phylla	Proteobacteria,Actinobacteria	multi-phylla	Proteobacteria,Actinobacteria	-	-	-	draft
pEK45_AA360	EK45	C1	-	-	MOBP	NC_017723_00002	-	-	-	-	mobilizable	MH595534	0.0427316	Klebsiella pneumoniae	AA360	-	family	Enterobacteriaceae	family	Enterobacteriaceae	-	-	-	draft
pEK45_AA406	EK45	C1	IncHI1B	JN420336	-	-	-	-	-	-	non-mobilizable	MK649822	0.00486359	Klebsiella pneumoniae	AA406	AI451	order	Enterobacterales	order	Enterobacterales	genus	Salmonella	18606786	draft
pEK45_AA452	EK45	C1	IncFII,rep_cluster_1418	000124__KP125893_00142,000759__NC_013950_00034	MOBF,MOBF	NC_021231_00058,CP035180_00077	MPF_F	NC_019155_00032,NC_019165_00034,NC_021654_00016,NC_011281_00082,NC_022609_00081,NC_014312_00128,NC_019389_00068,NC_023332_00154,NC_014312_00118,NC_014312_00116,NC_021502_00150,NC_021502_00131	-	-	conjugative	JX424423	0.0201478	Klebsiella pneumoniae	AA452	AI551	order	Enterobacterales	order	Enterobacterales	family	Enterobacteriaceae	16940067; 20851899	draft
pEK45_AA553	EK45	C1	-	-	-	-	-	-	-	-	non-mobilizable	CP024566	0.0572108	Klebsiella pneumoniae	AA553	-	genus	Klebsiella	genus	Klebsiella	-	-	-	draft
pEK45_AA671	EK45	C1	rep_cluster_2350	CP041342_00001	MOBF	CP019897	-	-	MOB_unknown	NC_019102	mobilizable	NC_019077	0.00126265	Escherichia coli	AA671	AI948	multi-phylla	Firmicutes,Bacteroidetes,Proteobacteria,Actinobacteria	multi-phylla	Firmicutes,Bacteroidetes,Proteobacteria,Actinobacteria	genus	Escherichia	6263753; 17122402; 26802429	draft
pEK45_AA944	EK45	C1	ColRNAI_rep_cluster_1857	000003__NC_002119_00001	MOBC	NC_009793_00003	-	-	-	-	mobilizable	CP035911	9.55247e-05	Klebsiella pneumoniae	AA944	AJ427	order	Enterobacterales	order	Enterobacterales	genus	Klebsiella	23800906; 24777092	draft
pEK45_AC125	EK45	C1	IncFIB	000100__NZ_CP016161_00012	-	-	-	-	-	-	non-mobilizable	CP022128	0.00360762	Klebsiella pneumoniae	AC125	AL184	order	Enterobacterales	order	Enterobacterales	order	Enterobacterales	11254626; 19482926; 15781495; 20851899; 16257053	draft
pEK45_AC129	EK45	C1	rep_cluster_1195	000483__CP010949_00006	MOBP	NC_019160_00002	-	-	-	-	mobilizable	CP012562	0.00060662	Klebsiella pneumoniae	AC129	AL194	class	Gammaproteobacteria	class	Gammaproteobacteria	-	-	-	draft
pET1_AA019	ET1	C1	IncFIB	000097__NC_025166_00051	-	-	-	-	-	-	non-mobilizable	NC_021656	0.0412845	Klebsiella pneumoniae	AA019	-	order	Enterobacterales	order	Enterobacterales	order	Enterobacterales	11254626; 19482926; 15781495; 20851899; 16257053	draft
pET1_AA117	ET1	C1	ColRNAI_rep_cluster_1987	CP024554_00008	-	-	-	-	-	-	non-mobilizable	CP024526	7.15897e-05	Klebsiella pneumoniae	AA117	AH742	multi-phylla	Proteobacteria,Actinobacteria	multi-phylla	Proteobacteria,Actinobacteria	-	-	-	draft
pET1_AA118	ET1	C1	ColRNAI_rep_cluster_1987	CP024554_00008	-	-	-	-	-	-	non-mobilizable	CP018446	0.000361208	Klebsiella pneumoniae	AA118	AH744	multi-phylla	Proteobacteria,Actinobacteria	multi-phylla	Proteobacteria,Actinobacteria	-	-	-	draft
pET1_AA360	ET1	C1	-	-	MOBP	NC_017723_00002	-	-	-	-	mobilizable	MH595534	0.0427316	Klebsiella pneumoniae	AA360	-	family	Enterobacteriaceae	family	Enterobacteriaceae	-	-	-	draft
pET1_AA406	ET1	C1	IncFIB,IncFII,IncHI1B	000107__CP014778_00094,000124__KP125893_00142,JN420336	MOBF,MOBF	NC_021231_00058,CP035180_00077	MPF_F	NC_019155_00032,NC_019165_00034,NC_021654_00016,NC_011281_00082,NC_022609_00081,NC_014312_00128,NC_019389_00068,NC_023332_00154,NC_014312_00118,NC_014312_00116,NC_021502_00150,NC_021502_00131	-	-	conjugative	MK649822	0.0108269	Klebsiella pneumoniae	AA406	AI451	order	Enterobacterales	order	Enterobacterales	order	Enterobacterales	18606786; 11254626; 19482926; 15781495; 20851899; 16257053	draft
pET1_AA554	ET1	C1	rep_cluster_1418	000759__NC_013950_00034	-	-	-	-	-	-	non-mobilizable	CP016925	0.0327227	Klebsiella pneumoniae	AA554	-	family	Enterobacteriaceae	family	Enterobacteriaceae	genus	Klebsiella	16940067	draft
pET1_AA671	ET1	C1	rep_cluster_2350	CP041342_00001	MOBF	CP019897	-	-	MOB_unknown	CP017722	mobilizable	NC_019077	0.00126265	Escherichia coli	AA671	AI948	multi-phylla	Bacteroidetes,Proteobacteria,Actinobacteria,Firmicutes	multi-phylla	Bacteroidetes,Proteobacteria,Actinobacteria,Firmicutes	genus	Escherichia	6263753; 17122402; 26802429	draft
pET1_AA944	ET1	C1	ColRNAI_rep_cluster_1857	000003__NC_002119_00001	MOBC	NC_009793_00003	-	-	-	-	mobilizable	CP035911	9.55247e-05	Klebsiella pneumoniae	AA944	AJ427	order	Enterobacterales	order	Enterobacterales	genus	Klebsiella	23800906; 24777092	draft
pET1_AC125	ET1	C1	IncFIB	000100__NZ_CP016161_00012	-	-	-	-	-	-	non-mobilizable	CP022128	0.00197282	Klebsiella pneumoniae	AC125	AL184	order	Enterobacterales	order	Enterobacterales	order	Enterobacterales	11254626; 19482926; 15781495; 20851899; 16257053	draft
pET1_AC129	ET1	C1	rep_cluster_1195	000483__CP010949_00006	MOBP	NC_019160_00002	-	-	-	-	mobilizable	CP012562	0.000508006	Klebsiella pneumoniae	AC129	AL194	class	Gammaproteobacteria	class	Gammaproteobacteria	-	-	-	draft
pET10_AA019	ET10	C1	IncFIB	000097__NC_025166_00051	-	-	-	-	-	-	non-mobilizable	NC_021656	0.0284967	Klebsiella pneumoniae	AA019	-	order	Enterobacterales	order	Enterobacterales	order	Enterobacterales	11254626; 19482926; 15781495; 20851899; 16257053	draft
pET10_AA118	ET10	C1	ColRNAI_rep_cluster_1987	CP024554_00008	-	-	-	-	-	-	non-mobilizable	CP018446	0.000361208	Klebsiella pneumoniae	AA118	AH744	multi-phylla	Actinobacteria,Proteobacteria	multi-phylla	Actinobacteria,Proteobacteria	-	-	-	draft
pET10_AA360	ET10	C1	-	-	MOBP	NC_017723_00002	-	-	-	-	mobilizable	MH595534	0.0427316	Klebsiella pneumoniae	AA360	-	family	Enterobacteriaceae	family	Enterobacteriaceae	-	-	-	draft
pET10_AA406	ET10	C1	IncFIB,IncHI1B	000107__CP014778_00094,JN420336	-	-	-	-	-	-	non-mobilizable	MK649822	0.00366686	Klebsiella pneumoniae	AA406	AI451	order	Enterobacterales	order	Enterobacterales	order	Enterobacterales	18606786; 11254626; 19482926; 15781495; 20851899; 16257053	draft
pET10_AA452	ET10	C1	IncFII,rep_cluster_1418	000124__KP125893_00142,000759__NC_013950_00034	MOBF,MOBF	CP035180_00077,NC_021231_00058	MPF_F	NC_014312_00116,NC_014312_00118,NC_023332_00154,NC_019389_00068,NC_014312_00128,NC_022609_00081,NC_011281_00082,NC_021654_00016,NC_019165_00034,NC_019155_00032,NC_021502_00131,NC_021502_00150	-	-	conjugative	JX424423	0.0193714	Klebsiella pneumoniae	AA452	AI551	order	Enterobacterales	order	Enterobacterales	family	Enterobacteriaceae	16940067; 20851899	draft
pET10_AA671	ET10	C1	rep_cluster_2350	CP041342_00001	MOBF	CP019897	-	-	MOB_unknown	CP017722	mobilizable	NC_019077	0.00126265	Escherichia coli	AA671	AI948	multi-phylla	Bacteroidetes,Actinobacteria,Proteobacteria,Firmicutes	multi-phylla	Bacteroidetes,Actinobacteria,Proteobacteria,Firmicutes	genus	Escherichia	6263753; 17122402; 26802429	draft
pET10_AA944	ET10	C1	ColRNAI_rep_cluster_1857	000003__NC_002119_00001	MOBC	NC_009793_00003	-	-	-	-	mobilizable	CP035911	9.55247e-05	Klebsiella pneumoniae	AA944	AJ427	order	Enterobacterales	order	Enterobacterales	genus	Klebsiella	23800906; 24777092	draft
pET10_AC125	ET10	C1	IncFIB	000100__NZ_CP016161_00012	-	-	-	-	-	-	non-mobilizable	CP022128	0.00194597	Klebsiella pneumoniae	AC125	AL184	order	Enterobacterales	order	Enterobacterales	order	Enterobacterales	11254626; 19482926; 15781495; 20851899; 16257053	draft
pET10_AC129	ET10	C1	rep_cluster_1195	000483__CP010949_00006	MOBP	NC_019160_00002	-	-	-	-	mobilizable	CP012562	0.000508006	Klebsiella pneumoniae	AC129	AL194	class	Gammaproteobacteria	class	Gammaproteobacteria	-	-	-	draft
pET11_AA117	ET11	C1	ColRNAI_rep_cluster_1987	CP024554_00008	-	-	-	-	-	-	non-mobilizable	CP024526	7.15897e-05	Klebsiella pneumoniae	AA117	AH742	multi-phylla	Actinobacteria,Proteobacteria	multi-phylla	Actinobacteria,Proteobacteria	-	-	-	draft
pET11_AA118	ET11	C1	ColRNAI_rep_cluster_1987	CP024554_00008	-	-	-	-	-	-	non-mobilizable	CP018446	0.000361208	Klebsiella pneumoniae	AA118	AH744	multi-phylla	Actinobacteria,Proteobacteria	multi-phylla	Actinobacteria,Proteobacteria	-	-	-	draft
pET11_AA360	ET11	C1	-	-	MOBP	NC_017723_00002	-	-	-	-	mobilizable	MH595534	0.0427316	Klebsiella pneumoniae	AA360	-	family	Enterobacteriaceae	family	Enterobacteriaceae	-	-	-	draft
pET11_AA406	ET11	C1	IncFIB,IncHI1B	000107__CP014778_00094,JN420336	-	-	-	-	-	-	non-mobilizable	MK649822	0.00381583	Klebsiella pneumoniae	AA406	AI451	order	Enterobacterales	order	Enterobacterales	order	Enterobacterales	18606786; 11254626; 19482926; 15781495; 20851899; 16257053	draft
pET11_AA452	ET11	C1	IncFII,rep_cluster_1418	000124__KP125893_00142,000759__NC_013950_00034	MOBF,MOBF	CP035180_00077,NC_021231_00058	MPF_F	NC_014312_00116,NC_014312_00118,NC_023332_00154,NC_019389_00068,NC_014312_00128,NC_022609_00081,NC_011281_00082,NC_021654_00016,NC_019165_00034,NC_019155_00032,NC_021502_00131,NC_021502_00150	-	-	conjugative	JX424423	0.0196919	Klebsiella pneumoniae	AA452	AI551	order	Enterobacterales	order	Enterobacterales	family	Enterobacteriaceae	16940067; 20851899	draft
pET11_AA671	ET11	C1	rep_cluster_2350	CP041342_00001	MOBF	CP019897	-	-	MOB_unknown	CP017722	mobilizable	NC_019077	0.00126265	Escherichia coli	AA671	AI948	multi-phylla	Firmicutes,Actinobacteria,Bacteroidetes,Proteobacteria	multi-phylla	Firmicutes,Actinobacteria,Bacteroidetes,Proteobacteria	genus	Escherichia	6263753; 17122402; 26802429	draft
pET11_AA944	ET11	C1	ColRNAI_rep_cluster_1857	000003__NC_002119_00001	MOBC	NC_009793_00003	-	-	-	-	mobilizable	CP035911	9.55247e-05	Klebsiella pneumoniae	AA944	AJ427	order	Enterobacterales	order	Enterobacterales	genus	Klebsiella	23800906; 24777092	draft
pET11_AC125	ET11	C1	IncFIB	000100__NZ_CP016161_00012	-	-	-	-	-	-	non-mobilizable	CP022128	0.0037263	Klebsiella pneumoniae	AC125	AL184	order	Enterobacterales	order	Enterobacterales	order	Enterobacterales	11254626; 19482926; 15781495; 20851899; 16257053	draft
pET11_AC129	ET11	C1	rep_cluster_1195	000483__CP010949_00006	MOBP	NC_019160_00002	-	-	-	-	mobilizable	CP012562	0.000508006	Klebsiella pneumoniae	AC129	AL194	class	Gammaproteobacteria	class	Gammaproteobacteria	-	-	-	draft
pET12_AA019	ET12	C1	IncFIB	000097__NC_025166_00051	-	-	-	-	-	-	non-mobilizable	NC_021656	0.0284057	Klebsiella pneumoniae	AA019	-	order	Enterobacterales	order	Enterobacterales	order	Enterobacterales	11254626; 19482926; 15781495; 20851899; 16257053	draft
pET12_AA117	ET12	C1	ColRNAI_rep_cluster_1987	CP024554_00008	-	-	-	-	-	-	non-mobilizable	CP024526	7.15897e-05	Klebsiella pneumoniae	AA117	AH742	multi-phylla	Proteobacteria,Actinobacteria	multi-phylla	Proteobacteria,Actinobacteria	-	-	-	draft
pET12_AA118	ET12	C1	ColRNAI_rep_cluster_1987	CP024554_00008	-	-	-	-	-	-	non-mobilizable	CP018446	0.000361208	Klebsiella pneumoniae	AA118	AH744	multi-phylla	Proteobacteria,Actinobacteria	multi-phylla	Proteobacteria,Actinobacteria	-	-	-	draft
pET12_AA360	ET12	C1	-	-	MOBP	NC_017723_00002	-	-	-	-	mobilizable	MH595534	0.0427316	Klebsiella pneumoniae	AA360	-	family	Enterobacteriaceae	family	Enterobacteriaceae	-	-	-	draft
pET12_AA406	ET12	C1	IncFIB,IncFII,IncHI1B	000107__CP014778_00094,000124__KP125893_00142,JN420336	MOBF,MOBF	CP035180_00077,NC_021231_00058	MPF_F	NC_014312_00116,NC_014312_00118,NC_023332_00154,NC_019389_00068,NC_014312_00128,NC_022609_00081,NC_011281_00082,NC_021654_00016,NC_019165_00034,NC_019155_00032,NC_021502_00131,NC_021502_00150	-	-	conjugative	MK649822	0.00993767	Klebsiella pneumoniae	AA406	AI451	order	Enterobacterales	order	Enterobacterales	order	Enterobacterales	18606786; 11254626; 19482926; 15781495; 20851899; 16257053	draft
pET12_AA554	ET12	C1	rep_cluster_1418	000759__NC_013950_00034	-	-	-	-	-	-	non-mobilizable	CP016925	0.0302852	Klebsiella pneumoniae	AA554	-	family	Enterobacteriaceae	family	Enterobacteriaceae	genus	Klebsiella	16940067	draft
pET12_AA671	ET12	C1	rep_cluster_2350	CP041342_00001	MOBF	CP019897	-	-	MOB_unknown	CP017722	mobilizable	NC_019077	0.00126265	Escherichia coli	AA671	AI948	multi-phylla	Proteobacteria,Actinobacteria,Bacteroidetes,Firmicutes	multi-phylla	Proteobacteria,Actinobacteria,Bacteroidetes,Firmicutes	genus	Escherichia	6263753; 17122402; 26802429	draft
pET12_AA944	ET12	C1	ColRNAI_rep_cluster_1857	000003__NC_002119_00001	MOBC	NC_009793_00003	-	-	-	-	mobilizable	CP035911	9.55247e-05	Klebsiella pneumoniae	AA944	AJ427	order	Enterobacterales	order	Enterobacterales	genus	Klebsiella	23800906; 24777092	draft
pET12_AC125	ET12	C1	IncFIB	000100__NZ_CP016161_00012	-	-	-	-	-	-	non-mobilizable	CP022128	0.00197282	Klebsiella pneumoniae	AC125	AL184	order	Enterobacterales	order	Enterobacterales	order	Enterobacterales	11254626; 19482926; 15781495; 20851899; 16257053	draft
pET12_AC129	ET12	C1	rep_cluster_1195	000483__CP010949_00006	MOBP	NC_019160_00002	-	-	-	-	mobilizable	CP012562	0.000508006	Klebsiella pneumoniae	AC129	AL194	class	Gammaproteobacteria	class	Gammaproteobacteria	-	-	-	draft
pET13_AA117	ET13	C1	ColRNAI_rep_cluster_1987	CP024554_00008	-	-	-	-	-	-	non-mobilizable	CP024526	7.15897e-05	Klebsiella pneumoniae	AA117	AH742	multi-phylla	Actinobacteria,Proteobacteria	multi-phylla	Actinobacteria,Proteobacteria	-	-	-	draft
pET13_AA118	ET13	C1	ColRNAI_rep_cluster_1987	CP024554_00008	-	-	-	-	-	-	non-mobilizable	CP018446	0.000361208	Klebsiella pneumoniae	AA118	AH744	multi-phylla	Actinobacteria,Proteobacteria	multi-phylla	Actinobacteria,Proteobacteria	-	-	-	draft
pET13_AA360	ET13	C1	-	-	MOBP	NC_017723_00002	-	-	-	-	mobilizable	MH595534	0.0427316	Klebsiella pneumoniae	AA360	-	family	Enterobacteriaceae	family	Enterobacteriaceae	-	-	-	draft
pET13_AA406	ET13	C1	IncFIB,IncHI1B	000107__CP014778_00094,JN420336	-	-	-	-	-	-	non-mobilizable	MK649822	0.00197282	Klebsiella pneumoniae	AA406	AI451	genus	Klebsiella	genus	Klebsiella	-	-	-	draft
pET13_AA452	ET13	C1	IncFII,rep_cluster_1418	000124__KP125893_00142,000759__NC_013950_00034	MOBF,MOBF	NC_021231_00058,CP035180_00077	MPF_F	NC_019155_00032,NC_019165_00034,NC_021654_00016,NC_011281_00082,NC_022609_00081,NC_014312_00128,NC_019389_00068,NC_023332_00154,NC_014312_00118,NC_014312_00116,NC_021502_00150,NC_021502_00131	-	-	conjugative	CP020523	0.0161084	Escherichia coli	AA452	AI551	order	Enterobacterales	order	Enterobacterales	family	Enterobacteriaceae	16940067; 20851899	draft
pET13_AA671	ET13	C1	rep_cluster_2350	CP041342_00001	MOBF	CP019897	-	-	MOB_unknown	NC_019102	mobilizable	NC_019077	0.00126265	Escherichia coli	AA671	AI948	multi-phylla	Firmicutes,Actinobacteria,Proteobacteria,Bacteroidetes	multi-phylla	Firmicutes,Actinobacteria,Proteobacteria,Bacteroidetes	genus	Escherichia	6263753; 17122402; 26802429	draft
pET13_AA944	ET13	C1	ColRNAI_rep_cluster_1857	000003__NC_002119_00001	MOBC	NC_009793_00003	-	-	-	-	mobilizable	CP035911	9.55247e-05	Klebsiella pneumoniae	AA944	AJ427	order	Enterobacterales	order	Enterobacterales	genus	Klebsiella	23800906; 24777092	draft
pET13_AC125	ET13	C1	IncFIB	000100__NZ_CP016161_00012	-	-	-	-	-	-	non-mobilizable	CP022128	0.00165343	Klebsiella pneumoniae	AC125	AL184	order	Enterobacterales	order	Enterobacterales	order	Enterobacterales	11254626; 19482926; 15781495; 20851899; 16257053	draft
pET13_AC129	ET13	C1	rep_cluster_1195	000483__CP010949_00006	MOBP	NC_019160_00002	-	-	-	-	mobilizable	CP012562	0.000508006	Klebsiella pneumoniae	AC129	AL194	class	Gammaproteobacteria	class	Gammaproteobacteria	-	-	-	draft
pET13_AC431	ET13	C1	-	-	-	-	-	-	-	-	non-mobilizable	JQ319768	0.0433296	Escherichia coli	AC431	-	order	Enterobacterales	order	Enterobacterales	-	-	-	draft
pET14_AA019	ET14	C1	IncFIB	000097__NC_025166_00051	-	-	-	-	-	-	non-mobilizable	NC_021656	0.0284057	Klebsiella pneumoniae	AA019	-	order	Enterobacterales	order	Enterobacterales	order	Enterobacterales	11254626; 19482926; 15781495; 20851899; 16257053	draft
pET14_AA117	ET14	C1	ColRNAI_rep_cluster_1987	CP024554_00008	-	-	-	-	-	-	non-mobilizable	CP024526	7.15897e-05	Klebsiella pneumoniae	AA117	AH742	multi-phylla	Actinobacteria,Proteobacteria	multi-phylla	Actinobacteria,Proteobacteria	-	-	-	draft
pET14_AA118	ET14	C1	ColRNAI_rep_cluster_1987	CP024554_00008	-	-	-	-	-	-	non-mobilizable	CP018446	0.000361208	Klebsiella pneumoniae	AA118	AH744	multi-phylla	Actinobacteria,Proteobacteria	multi-phylla	Actinobacteria,Proteobacteria	-	-	-	draft
pET14_AA360	ET14	C1	-	-	MOBP	NC_017723_00002	-	-	-	-	mobilizable	MH595534	0.0427316	Klebsiella pneumoniae	AA360	-	family	Enterobacteriaceae	family	Enterobacteriaceae	-	-	-	draft
pET14_AA406	ET14	C1	IncFIB,IncHI1B	000107__CP014778_00094,JN420336	-	-	-	-	-	-	non-mobilizable	MK649822	0.00319852	Klebsiella pneumoniae	AA406	AI451	order	Enterobacterales	order	Enterobacterales	order	Enterobacterales	18606786; 11254626; 19482926; 15781495; 20851899; 16257053	draft
pET14_AA452	ET14	C1	IncFII,rep_cluster_1418	000124__KP125893_00142,000759__NC_013950_00034	MOBF,MOBF	NC_021231_00058,CP035180_00077	MPF_F	NC_019155_00032,NC_019165_00034,NC_021654_00016,NC_011281_00082,NC_022609_00081,NC_014312_00128,NC_019389_00068,NC_023332_00154,NC_014312_00118,NC_014312_00116,NC_021502_00150,NC_021502_00131	-	-	conjugative	JX424423	0.0193079	Klebsiella pneumoniae	AA452	AI551	order	Enterobacterales	order	Enterobacterales	family	Enterobacteriaceae	16940067; 20851899	draft
pET14_AA671	ET14	C1	rep_cluster_2350	CP041342_00001	MOBF	CP019897	-	-	MOB_unknown	CP017722	mobilizable	NC_019077	0.00126265	Escherichia coli	AA671	AI948	multi-phylla	Bacteroidetes,Actinobacteria,Firmicutes,Proteobacteria	multi-phylla	Bacteroidetes,Actinobacteria,Firmicutes,Proteobacteria	genus	Escherichia	6263753; 17122402; 26802429	draft
pET14_AA944	ET14	C1	ColRNAI_rep_cluster_1857	000003__NC_002119_00001	MOBC	NC_009793_00003	-	-	-	-	mobilizable	CP035911	9.55247e-05	Klebsiella pneumoniae	AA944	AJ427	order	Enterobacterales	order	Enterobacterales	genus	Klebsiella	23800906; 24777092	draft
pET14_AC125	ET14	C1	IncFIB	000100__NZ_CP016161_00012	-	-	-	-	-	-	non-mobilizable	CP022128	0.00197282	Klebsiella pneumoniae	AC125	AL184	order	Enterobacterales	order	Enterobacterales	order	Enterobacterales	11254626; 19482926; 15781495; 20851899; 16257053	draft
pET14_AC129	ET14	C1	rep_cluster_1195	000483__CP010949_00006	MOBP	NC_019160_00002	-	-	-	-	mobilizable	CP012562	0.000508006	Klebsiella pneumoniae	AC129	AL194	class	Gammaproteobacteria	class	Gammaproteobacteria	-	-	-	draft
pET15_AA019	ET15	C1	IncFIB	000097__NC_025166_00051	-	-	-	-	-	-	non-mobilizable	NC_021656	0.0277775	Klebsiella pneumoniae	AA019	-	order	Enterobacterales	order	Enterobacterales	order	Enterobacterales	11254626; 19482926; 15781495; 20851899; 16257053	draft
pET15_AA117	ET15	C1	ColRNAI_rep_cluster_1987	CP024554_00008	-	-	-	-	-	-	non-mobilizable	CP024526	7.15897e-05	Klebsiella pneumoniae	AA117	AH742	multi-phylla	Actinobacteria,Proteobacteria	multi-phylla	Actinobacteria,Proteobacteria	-	-	-	draft
pET15_AA118	ET15	C1	ColRNAI_rep_cluster_1987	CP024554_00008	-	-	-	-	-	-	non-mobilizable	CP018446	0.000361208	Klebsiella pneumoniae	AA118	AH744	multi-phylla	Actinobacteria,Proteobacteria	multi-phylla	Actinobacteria,Proteobacteria	-	-	-	draft
pET15_AA360	ET15	C1	-	-	MOBP	NC_017723_00002	-	-	-	-	mobilizable	MH595534	0.0427316	Klebsiella pneumoniae	AA360	-	family	Enterobacteriaceae	family	Enterobacteriaceae	-	-	-	draft
pET15_AA406	ET15	C1	IncFIB,IncHI1B	000107__CP014778_00094,JN420336	-	-	-	-	-	-	non-mobilizable	MK649822	0.00369655	Klebsiella pneumoniae	AA406	AI451	order	Enterobacterales	order	Enterobacterales	order	Enterobacterales	18606786; 11254626; 19482926; 15781495; 20851899; 16257053	draft
pET15_AA450	ET15	C1	IncFII,rep_cluster_1418	000124__KP125893_00142,000759__NC_013950_00034	MOBF,MOBF	NC_021231_00058,CP035180_00077	MPF_F	NC_019155_00032,NC_019165_00034,NC_021654_00016,NC_011281_00082,NC_022609_00081,NC_014312_00128,NC_019389_00068,NC_023332_00154,NC_014312_00118,NC_014312_00116,NC_021502_00150,NC_021502_00131	-	-	conjugative	AP019690	0.0212923	Klebsiella quasipneumoniae	AA450	AI545	order	Enterobacterales	order	Enterobacterales	family	Enterobacteriaceae	16940067; 20851899	draft
pET15_AA671	ET15	C1	rep_cluster_2350	CP041342_00001	MOBF	CP019897	-	-	MOB_unknown,MOB_unknown	NC_019102,KU932034	mobilizable	NC_019077	0.00167981	Escherichia coli	AA671	AI948	multi-phylla	Bacteroidetes,Firmicutes,Actinobacteria,Proteobacteria	multi-phylla	Bacteroidetes,Firmicutes,Actinobacteria,Proteobacteria	genus	Escherichia	6263753; 17122402; 26802429	draft
pET15_AA944	ET15	C1	ColRNAI_rep_cluster_1857	000003__NC_002119_00001	MOBC	NC_009793_00003	-	-	-	-	mobilizable	CP035911	9.55247e-05	Klebsiella pneumoniae	AA944	AJ427	order	Enterobacterales	order	Enterobacterales	genus	Klebsiella	23800906; 24777092	draft
pET15_AC125	ET15	C1	IncFIB	000100__NZ_CP016161_00012	-	-	-	-	-	-	non-mobilizable	CP022128	0.00197282	Klebsiella pneumoniae	AC125	AL184	order	Enterobacterales	order	Enterobacterales	order	Enterobacterales	11254626; 19482926; 15781495; 20851899; 16257053	draft
pET15_AC129	ET15	C1	rep_cluster_1195	000483__CP010949_00006	MOBP	NC_019160_00002	-	-	-	-	mobilizable	CP012562	0.000508006	Klebsiella pneumoniae	AC129	AL194	class	Gammaproteobacteria	class	Gammaproteobacteria	-	-	-	draft
pET16_AA019	ET16	C1	IncFIB,rep_cluster_1418	000097__NC_025166_00051,000759__NC_013950_00034	-	-	-	-	-	-	non-mobilizable	CP022146	0.0349268	Klebsiella pneumoniae	AA019	-	order	Enterobacterales	order	Enterobacterales	order	Enterobacterales	11254626; 16940067; 19482926; 15781495; 20851899; 16257053	draft
pET16_AA117	ET16	C1	ColRNAI_rep_cluster_1987	CP024554_00008	-	-	-	-	-	-	non-mobilizable	CP024526	7.15897e-05	Klebsiella pneumoniae	AA117	AH742	multi-phylla	Proteobacteria,Actinobacteria	multi-phylla	Proteobacteria,Actinobacteria	-	-	-	draft
pET16_AA118	ET16	C1	ColRNAI_rep_cluster_1987	CP024554_00008	-	-	-	-	-	-	non-mobilizable	CP018446	0.000361208	Klebsiella pneumoniae	AA118	AH744	multi-phylla	Proteobacteria,Actinobacteria	multi-phylla	Proteobacteria,Actinobacteria	-	-	-	draft
pET16_AA360	ET16	C1	-	-	MOBP	NC_017723_00002	-	-	-	-	mobilizable	MH595534	0.0427316	Klebsiella pneumoniae	AA360	-	family	Enterobacteriaceae	family	Enterobacteriaceae	-	-	-	draft
pET16_AA406	ET16	C1	IncFIB,IncFII,IncHI1B	000107__CP014778_00094,000124__KP125893_00142,JN420336	MOBF,MOBF	CP035180_00077,NC_021231_00058	MPF_F	NC_014312_00116,NC_014312_00118,NC_023332_00154,NC_019389_00068,NC_014312_00128,NC_022609_00081,NC_011281_00082,NC_021654_00016,NC_019165_00034,NC_019155_00032,NC_021502_00131,NC_021502_00150	-	-	conjugative	MK649822	0.0102298	Klebsiella pneumoniae	AA406	AI451	order	Enterobacterales	order	Enterobacterales	order	Enterobacterales	18606786; 11254626; 19482926; 15781495; 20851899; 16257053	draft
pET16_AA671	ET16	C1	rep_cluster_2350,rep_cluster_2370	CP041342_00001,EU580135_00003	MOBF	CP019897	-	-	MOB_unknown	NC_019102	mobilizable	NC_019077	0.00126265	Escherichia coli	AA671	AI948	family	Enterobacteriaceae	family	Enterobacteriaceae	-	-	-	draft
pET16_AA944	ET16	C1	ColRNAI_rep_cluster_1857	000003__NC_002119_00001	MOBC	NC_009793_00003	-	-	-	-	mobilizable	CP035911	9.55247e-05	Klebsiella pneumoniae	AA944	AJ427	order	Enterobacterales	order	Enterobacterales	genus	Klebsiella	23800906; 24777092	draft
pET16_AC125	ET16	C1	IncFIB	000100__NZ_CP016161_00012	-	-	-	-	-	-	non-mobilizable	CP022128	0.00194597	Klebsiella pneumoniae	AC125	AL184	order	Enterobacterales	order	Enterobacterales	order	Enterobacterales	11254626; 19482926; 15781495; 20851899; 16257053	draft
pET16_AC129	ET16	C1	rep_cluster_1195	000483__CP010949_00006	MOBP	NC_019160_00002	-	-	-	-	mobilizable	CP012562	0.000508006	Klebsiella pneumoniae	AC129	AL194	class	Gammaproteobacteria	class	Gammaproteobacteria	-	-	-	draft
pET17_AA019	ET17	C1	IncFIB	000097__NC_025166_00051	-	-	-	-	-	-	non-mobilizable	NC_021656	0.0280449	Klebsiella pneumoniae	AA019	-	order	Enterobacterales	order	Enterobacterales	order	Enterobacterales	11254626; 19482926; 15781495; 20851899; 16257053	draft
pET17_AA117	ET17	C1	ColRNAI_rep_cluster_1987	CP024554_00008	-	-	-	-	-	-	non-mobilizable	CP024526	7.15897e-05	Klebsiella pneumoniae	AA117	AH742	multi-phylla	Actinobacteria,Proteobacteria	multi-phylla	Actinobacteria,Proteobacteria	-	-	-	draft
pET17_AA118	ET17	C1	ColRNAI_rep_cluster_1987	CP024554_00008	-	-	-	-	-	-	non-mobilizable	CP018446	0.000361208	Klebsiella pneumoniae	AA118	AH744	multi-phylla	Actinobacteria,Proteobacteria	multi-phylla	Actinobacteria,Proteobacteria	-	-	-	draft
pET17_AA360	ET17	C1	-	-	MOBP	NC_017723_00002	-	-	-	-	mobilizable	MH595534	0.0427316	Klebsiella pneumoniae	AA360	-	family	Enterobacteriaceae	family	Enterobacteriaceae	-	-	-	draft
pET17_AA406	ET17	C1	IncFIB,IncFII,IncHI1B	000107__CP014778_00094,000124__KP125893_00142,JN420336	MOBF,MOBF	CP035180_00077,NC_021231_00058	MPF_F	NC_014312_00116,NC_014312_00118,NC_023332_00154,NC_019389_00068,NC_014312_00128,NC_022609_00081,NC_011281_00082,NC_021654_00016,NC_019165_00034,NC_019155_00032,NC_021502_00131,NC_021502_00150	-	-	conjugative	MK649822	0.0111321	Klebsiella pneumoniae	AA406	AI451	order	Enterobacterales	order	Enterobacterales	order	Enterobacterales	18606786; 11254626; 19482926; 15781495; 20851899; 16257053	draft
pET17_AA554	ET17	C1	rep_cluster_1418	000759__NC_013950_00034	-	-	-	-	-	-	non-mobilizable	CP016925	0.0324062	Klebsiella pneumoniae	AA554	-	family	Enterobacteriaceae	family	Enterobacteriaceae	genus	Klebsiella	16940067	draft
pET17_AA671	ET17	C1	rep_cluster_2350	CP041342_00001	MOBF	CP019897	-	-	MOB_unknown	CP017722	mobilizable	NC_019077	0.00126265	Escherichia coli	AA671	AI948	multi-phylla	Bacteroidetes,Firmicutes,Actinobacteria,Proteobacteria	multi-phylla	Bacteroidetes,Firmicutes,Actinobacteria,Proteobacteria	genus	Escherichia	6263753; 17122402; 26802429	draft
pET17_AA944	ET17	C1	ColRNAI_rep_cluster_1857	000003__NC_002119_00001	MOBC	NC_009793_00003	-	-	-	-	mobilizable	CP035911	9.55247e-05	Klebsiella pneumoniae	AA944	AJ427	order	Enterobacterales	order	Enterobacterales	genus	Klebsiella	23800906; 24777092	draft
pET17_AC125	ET17	C1	IncFIB	000100__NZ_CP016161_00012	-	-	-	-	-	-	non-mobilizable	CP022128	0.00213483	Klebsiella pneumoniae	AC125	AL184	order	Enterobacterales	order	Enterobacterales	order	Enterobacterales	11254626; 19482926; 15781495; 20851899; 16257053	draft
pET17_AC129	ET17	C1	rep_cluster_1195	000483__CP010949_00006	MOBP	NC_019160_00002	-	-	-	-	mobilizable	CP012562	0.000508006	Klebsiella pneumoniae	AC129	AL194	class	Gammaproteobacteria	class	Gammaproteobacteria	-	-	-	draft
pET2_AA019	ET2	C1	IncFIB	000097__NC_025166_00051	-	-	-	-	-	-	non-mobilizable	NC_021656	0.0280449	Klebsiella pneumoniae	AA019	-	order	Enterobacterales	order	Enterobacterales	order	Enterobacterales	11254626; 19482926; 15781495; 20851899; 16257053	draft
pET2_AA117	ET2	C1	ColRNAI_rep_cluster_1987	CP024554_00008	-	-	-	-	-	-	non-mobilizable	CP024526	7.15897e-05	Klebsiella pneumoniae	AA117	AH742	multi-phylla	Actinobacteria,Proteobacteria	multi-phylla	Actinobacteria,Proteobacteria	-	-	-	draft
pET2_AA118	ET2	C1	ColRNAI_rep_cluster_1987	CP024554_00008	-	-	-	-	-	-	non-mobilizable	CP018446	0.000361208	Klebsiella pneumoniae	AA118	AH744	multi-phylla	Actinobacteria,Proteobacteria	multi-phylla	Actinobacteria,Proteobacteria	-	-	-	draft
pET2_AA360	ET2	C1	-	-	MOBP	NC_017723_00002	-	-	-	-	mobilizable	MH595534	0.0427316	Klebsiella pneumoniae	AA360	-	family	Enterobacteriaceae	family	Enterobacteriaceae	-	-	-	draft
pET2_AA406	ET2	C1	IncFIB,IncFII,IncHI1B	000107__CP014778_00094,000124__KP125893_00142,JN420336	MOBF,MOBF	CP035180_00077,NC_021231_00058	MPF_F	NC_014312_00116,NC_014312_00118,NC_023332_00154,NC_019389_00068,NC_014312_00128,NC_022609_00081,NC_011281_00082,NC_021654_00016,NC_019165_00034,NC_019155_00032,NC_021502_00131,NC_021502_00150	-	-	conjugative	MK649822	0.0105688	Klebsiella pneumoniae	AA406	AI451	order	Enterobacterales	order	Enterobacterales	order	Enterobacterales	18606786; 11254626; 19482926; 15781495; 20851899; 16257053	draft
pET2_AA554	ET2	C1	rep_cluster_1418	000759__NC_013950_00034	-	-	-	-	-	-	non-mobilizable	CP016925	0.0324062	Klebsiella pneumoniae	AA554	-	family	Enterobacteriaceae	family	Enterobacteriaceae	genus	Klebsiella	16940067	draft
pET2_AA671	ET2	C1	rep_cluster_2350	CP041342_00001	MOBF	CP019897	-	-	MOB_unknown	CP017722	mobilizable	NC_019077	0.00126265	Escherichia coli	AA671	AI948	multi-phylla	Actinobacteria,Firmicutes,Bacteroidetes,Proteobacteria	multi-phylla	Actinobacteria,Firmicutes,Bacteroidetes,Proteobacteria	genus	Escherichia	6263753; 17122402; 26802429	draft
pET2_AA944	ET2	C1	ColRNAI_rep_cluster_1857	000003__NC_002119_00001	MOBC	NC_009793_00003	-	-	-	-	mobilizable	CP035911	9.55247e-05	Klebsiella pneumoniae	AA944	AJ427	order	Enterobacterales	order	Enterobacterales	genus	Klebsiella	23800906; 24777092	draft
pET2_AC125	ET2	C1	IncFIB	000100__NZ_CP016161_00012	-	-	-	-	-	-	non-mobilizable	CP022128	0.00216198	Klebsiella pneumoniae	AC125	AL184	order	Enterobacterales	order	Enterobacterales	order	Enterobacterales	11254626; 19482926; 15781495; 20851899; 16257053	draft
pET2_AC129	ET2	C1	rep_cluster_1195	000483__CP010949_00006	MOBP	NC_019160_00002	-	-	-	-	mobilizable	CP012562	0.000508006	Klebsiella pneumoniae	AC129	AL194	class	Gammaproteobacteria	class	Gammaproteobacteria	-	-	-	draft
pET20_AA019	ET20	C1	IncFIB	000097__NC_025166_00051	-	-	-	-	-	-	non-mobilizable	NC_021656	0.0280449	Klebsiella pneumoniae	AA019	-	order	Enterobacterales	order	Enterobacterales	order	Enterobacterales	11254626; 19482926; 15781495; 20851899; 16257053	draft
pET20_AA117	ET20	C1	ColRNAI_rep_cluster_1987	CP024554_00008	-	-	-	-	-	-	non-mobilizable	CP024526	7.15897e-05	Klebsiella pneumoniae	AA117	AH742	multi-phylla	Actinobacteria,Proteobacteria	multi-phylla	Actinobacteria,Proteobacteria	-	-	-	draft
pET20_AA118	ET20	C1	ColRNAI_rep_cluster_1987	CP024554_00008	-	-	-	-	-	-	non-mobilizable	CP018446	0.000508006	Klebsiella pneumoniae	AA118	AH744	multi-phylla	Actinobacteria,Proteobacteria	multi-phylla	Actinobacteria,Proteobacteria	-	-	-	draft
pET20_AA360	ET20	C1	-	-	MOBP	NC_017723_00002	-	-	-	-	mobilizable	MH595534	0.0427316	Klebsiella pneumoniae	AA360	-	family	Enterobacteriaceae	family	Enterobacteriaceae	-	-	-	draft
pET20_AA406	ET20	C1	IncFIB,IncHI1B	000107__CP014778_00094,JN420336	-	-	-	-	-	-	non-mobilizable	CP028916	0.0209501	Klebsiella pneumoniae	AA406	AI455	order	Enterobacterales	order	Enterobacterales	order	Enterobacterales	18606786; 11254626; 19482926; 15781495; 20851899; 16257053	draft
pET20_AA452	ET20	C1	IncFII,rep_cluster_1418	000124__KP125893_00142,000759__NC_013950_00034	MOBF,MOBF	NC_021231_00058,CP035180_00077	MPF_F	NC_019155_00032,NC_019165_00034,NC_021654_00016,NC_011281_00082,NC_022609_00081,NC_014312_00128,NC_019389_00068,NC_023332_00154,NC_014312_00118,NC_014312_00116,NC_021502_00150,NC_021502_00131	-	-	conjugative	JX424423	0.0247621	Klebsiella pneumoniae	AA452	AI551	order	Enterobacterales	order	Enterobacterales	family	Enterobacteriaceae	16940067; 20851899	draft
pET20_AA671	ET20	C1	rep_cluster_2350	CP041342_00001	MOBF	CP019897	-	-	MOB_unknown	NC_019102	mobilizable	NC_019077	0.00126265	Escherichia coli	AA671	AI948	multi-phylla	Bacteroidetes,Actinobacteria,Proteobacteria,Firmicutes	multi-phylla	Bacteroidetes,Actinobacteria,Proteobacteria,Firmicutes	genus	Escherichia	6263753; 17122402; 26802429	draft
pET20_AA944	ET20	C1	ColRNAI_rep_cluster_1857	000003__NC_002119_00001	MOBC	NC_009793_00003	-	-	-	-	mobilizable	CP035911	9.55247e-05	Klebsiella pneumoniae	AA944	AJ427	order	Enterobacterales	order	Enterobacterales	genus	Klebsiella	23800906; 24777092	draft
pET20_AC125	ET20	C1	IncFIB	000100__NZ_CP016161_00012	-	-	-	-	-	-	non-mobilizable	CP022128	0.00216198	Klebsiella pneumoniae	AC125	AL184	order	Enterobacterales	order	Enterobacterales	order	Enterobacterales	11254626; 19482926; 15781495; 20851899; 16257053	draft
pET20_AC129	ET20	C1	rep_cluster_1195	000483__CP010949_00006	MOBP	NC_019160_00002	-	-	-	-	mobilizable	CP012562	0.000508006	Klebsiella pneumoniae	AC129	AL194	class	Gammaproteobacteria	class	Gammaproteobacteria	-	-	-	draft
pET25_AA019	ET25	C1	IncFIB	000097__NC_025166_00051	-	-	-	-	-	-	non-mobilizable	NC_021656	0.0280449	Klebsiella pneumoniae	AA019	-	order	Enterobacterales	order	Enterobacterales	order	Enterobacterales	11254626; 19482926; 15781495; 20851899; 16257053	draft
pET25_AA117	ET25	C1	ColRNAI_rep_cluster_1987	CP024554_00008	-	-	-	-	-	-	non-mobilizable	CP024526	0.000119496	Klebsiella pneumoniae	AA117	AH742	multi-phylla	Proteobacteria,Actinobacteria	multi-phylla	Proteobacteria,Actinobacteria	-	-	-	draft
pET25_AA118	ET25	C1	ColRNAI_rep_cluster_1987	CP024554_00008	-	-	-	-	-	-	non-mobilizable	CP018446	0.000680979	Klebsiella pneumoniae	AA118	AH744	multi-phylla	Proteobacteria,Actinobacteria	multi-phylla	Proteobacteria,Actinobacteria	-	-	-	draft
pET25_AA360	ET25	C1	-	-	MOBP	NC_017723_00002	-	-	-	-	mobilizable	MH595534	0.0427316	Klebsiella pneumoniae	AA360	-	family	Enterobacteriaceae	family	Enterobacteriaceae	-	-	-	draft
pET25_AA406	ET25	C1	IncFIB,IncFII,IncHI1B	000107__CP014778_00094,000124__KP125893_00142,JN420336	MOBF,MOBF	NC_021231_00058,CP035180_00077	MPF_F	NC_019155_00032,NC_019165_00034,NC_021654_00016,NC_011281_00082,NC_022609_00081,NC_014312_00128,NC_019389_00068,NC_023332_00154,NC_014312_00118,NC_014312_00116,NC_021502_00150,NC_021502_00131	-	-	conjugative	MK649822	0.0102718	Klebsiella pneumoniae	AA406	AI451	order	Enterobacterales	order	Enterobacterales	order	Enterobacterales	18606786; 11254626; 19482926; 15781495; 20851899; 16257053	draft
pET25_AA554	ET25	C1	rep_cluster_1418	000759__NC_013950_00034	-	-	-	-	-	-	non-mobilizable	CP016925	0.0326168	Klebsiella pneumoniae	AA554	-	family	Enterobacteriaceae	family	Enterobacteriaceae	genus	Klebsiella	16940067	draft
pET25_AA671	ET25	C1	rep_cluster_2392	CP045830_00002	MOBF	CP019897	-	-	MOB_unknown	CP017722	mobilizable	NC_019077	0.00263042	Escherichia coli	AA671	AI948	multi-phylla	Proteobacteria,Actinobacteria	multi-phylla	Proteobacteria,Actinobacteria	-	-	-	draft
pET25_AA944	ET25	C1	ColRNAI_rep_cluster_1857	000003__NC_002119_00001	MOBC	NC_009793_00003	-	-	-	-	mobilizable	CP035911	9.55247e-05	Klebsiella pneumoniae	AA944	AJ427	order	Enterobacterales	order	Enterobacterales	genus	Klebsiella	23800906; 24777092	draft
pET25_AC125	ET25	C1	IncFIB	000100__NZ_CP016161_00012	-	-	-	-	-	-	non-mobilizable	CP022128	0.00197282	Klebsiella pneumoniae	AC125	AL184	order	Enterobacterales	order	Enterobacterales	order	Enterobacterales	11254626; 19482926; 15781495; 20851899; 16257053	draft
pET25_AC129	ET25	C1	rep_cluster_1195	000483__CP010949_00006	MOBP	NC_019160_00002	-	-	-	-	mobilizable	CP012562	0.000508006	Klebsiella pneumoniae	AC129	AL194	class	Gammaproteobacteria	class	Gammaproteobacteria	-	-	-	draft
pET26_AA019	ET26	C1	IncFIB	000097__NC_025166_00051	-	-	-	-	-	-	non-mobilizable	NC_021656	0.0280449	Klebsiella pneumoniae	AA019	-	order	Enterobacterales	order	Enterobacterales	order	Enterobacterales	11254626; 19482926; 15781495; 20851899; 16257053	draft
pET26_AA117	ET26	C1	ColRNAI_rep_cluster_1987	CP024554_00008	-	-	-	-	-	-	non-mobilizable	CP024526	0.000215742	Klebsiella pneumoniae	AA117	AH742	multi-phylla	Actinobacteria,Proteobacteria	multi-phylla	Actinobacteria,Proteobacteria	-	-	-	draft
pET26_AA118	ET26	C1	ColRNAI_rep_cluster_1987	CP024554_00008	-	-	-	-	-	-	non-mobilizable	CP018446	0.000409992	Klebsiella pneumoniae	AA118	AH744	multi-phylla	Actinobacteria,Proteobacteria	multi-phylla	Actinobacteria,Proteobacteria	-	-	-	draft
pET26_AA360	ET26	C1	-	-	MOBP	NC_017723_00002	-	-	-	-	mobilizable	MH595534	0.0427316	Klebsiella pneumoniae	AA360	-	family	Enterobacteriaceae	family	Enterobacteriaceae	-	-	-	draft
pET26_AA406	ET26	C1	IncFIB,IncHI1B	000107__CP014778_00094,JN420336	-	-	-	-	-	-	non-mobilizable	MK649822	0.011621	Klebsiella pneumoniae	AA406	AI451	order	Enterobacterales	order	Enterobacterales	order	Enterobacterales	18606786; 11254626; 19482926; 15781495; 20851899; 16257053	draft
pET26_AA452	ET26	C1	rep_cluster_1418	000759__NC_013950_00034	MOBF,MOBF	NC_021231_00058,CP035180_00077	MPF_F	NC_019155_00032,NC_019165_00034,NC_021654_00016,NC_011281_00082,NC_022609_00081,NC_014312_00128,NC_019389_00068,NC_023332_00154,NC_014312_00118,NC_014312_00116,NC_021502_00150,NC_021502_00131	-	-	conjugative	JX424423	0.0250805	Klebsiella pneumoniae	AA452	-	family	Enterobacteriaceae	family	Enterobacteriaceae	genus	Klebsiella	16940067	draft
pET26_AA671	ET26	C1	rep_cluster_2350,rep_cluster_2370	CP041342_00001,EU580135_00003	MOBF	CP019897	-	-	MOB_unknown	CP017722	mobilizable	NC_019077	0.00853806	Escherichia coli	AA671	AI948	family	Enterobacteriaceae	family	Enterobacteriaceae	-	-	-	draft
pET26_AA944	ET26	C1	ColRNAI_rep_cluster_1857	000003__NC_002119_00001	MOBC	NC_009793_00003	-	-	-	-	mobilizable	CP035911	9.55247e-05	Klebsiella pneumoniae	AA944	AJ427	order	Enterobacterales	order	Enterobacterales	genus	Klebsiella	23800906; 24777092	draft
pET26_AC125	ET26	C1	IncFIB	000100__NZ_CP016161_00012	-	-	-	-	-	-	non-mobilizable	CP022128	0.00197282	Klebsiella pneumoniae	AC125	AL184	order	Enterobacterales	order	Enterobacterales	order	Enterobacterales	11254626; 19482926; 15781495; 20851899; 16257053	draft
pET26_AC129	ET26	C1	rep_cluster_1195	000483__CP010949_00006	MOBP	NC_019160_00002	-	-	-	-	mobilizable	CP012562	0.000508006	Klebsiella pneumoniae	AC129	AL194	class	Gammaproteobacteria	class	Gammaproteobacteria	-	-	-	draft
pET27_AA019	ET27	C1	IncFIB	000097__NC_025166_00051	-	-	-	-	-	-	non-mobilizable	NC_021656	0.0280449	Klebsiella pneumoniae	AA019	-	order	Enterobacterales	order	Enterobacterales	order	Enterobacterales	11254626; 19482926; 15781495; 20851899; 16257053	draft
pET27_AA117	ET27	C1	ColRNAI_rep_cluster_1987	CP024554_00008	-	-	-	-	-	-	non-mobilizable	CP024526	7.15897e-05	Klebsiella pneumoniae	AA117	AH742	multi-phylla	Proteobacteria,Actinobacteria	multi-phylla	Proteobacteria,Actinobacteria	-	-	-	draft
pET27_AA118	ET27	C1	ColRNAI_rep_cluster_1987	CP024554_00008	-	-	-	-	-	-	non-mobilizable	CP018446	0.00075568	Klebsiella pneumoniae	AA118	AH744	multi-phylla	Proteobacteria,Actinobacteria	multi-phylla	Proteobacteria,Actinobacteria	-	-	-	draft
pET27_AA360	ET27	C1	-	-	MOBP	NC_017723_00002	-	-	-	-	mobilizable	MH595534	0.0427316	Klebsiella pneumoniae	AA360	-	family	Enterobacteriaceae	family	Enterobacteriaceae	-	-	-	draft
pET27_AA406	ET27	C1	IncFIB,IncFII,IncHI1B	000107__CP014778_00094,000124__KP125893_00142,JN420336	MOBF,MOBF	CP035180_00077,NC_021231_00058	MPF_F	NC_014312_00116,NC_014312_00118,NC_023332_00154,NC_019389_00068,NC_014312_00128,NC_022609_00081,NC_011281_00082,NC_021654_00016,NC_019165_00034,NC_019155_00032,NC_021502_00131,NC_021502_00150	-	-	conjugative	MK649822	0.0113086	Klebsiella pneumoniae	AA406	AI451	order	Enterobacterales	order	Enterobacterales	order	Enterobacterales	18606786; 11254626; 19482926; 15781495; 20851899; 16257053	draft
pET27_AA554	ET27	C1	rep_cluster_1418	000759__NC_013950_00034	-	-	-	-	-	-	non-mobilizable	CP016925	0.0324062	Klebsiella pneumoniae	AA554	-	family	Enterobacteriaceae	family	Enterobacteriaceae	genus	Klebsiella	16940067	draft
pET27_AA671	ET27	C1	rep_cluster_2350,rep_cluster_2370	CP041342_00001,EU580135_00003	MOBF	CP019897	-	-	MOB_unknown	CP017722	mobilizable	NC_019077	0.00853806	Escherichia coli	AA671	AI948	family	Enterobacteriaceae	family	Enterobacteriaceae	-	-	-	draft
pET27_AA944	ET27	C1	ColRNAI_rep_cluster_1857	000003__NC_002119_00001	MOBC	NC_009793_00003	-	-	-	-	mobilizable	CP035911	9.55247e-05	Klebsiella pneumoniae	AA944	AJ427	order	Enterobacterales	order	Enterobacterales	genus	Klebsiella	23800906; 24777092	draft
pET27_AC125	ET27	C1	IncFIB	000100__NZ_CP016161_00012	-	-	-	-	-	-	non-mobilizable	CP022128	0.00197282	Klebsiella pneumoniae	AC125	AL184	order	Enterobacterales	order	Enterobacterales	order	Enterobacterales	11254626; 19482926; 15781495; 20851899; 16257053	draft
pET27_AC129	ET27	C1	rep_cluster_1195	000483__CP010949_00006	MOBP	NC_019160_00002	-	-	-	-	mobilizable	CP012562	0.000508006	Klebsiella pneumoniae	AC129	AL194	class	Gammaproteobacteria	class	Gammaproteobacteria	-	-	-	draft
pET28_AA019	ET28	C1	IncFIB	000097__NC_025166_00051	-	-	-	-	-	-	non-mobilizable	NC_021656	0.0280449	Klebsiella pneumoniae	AA019	-	order	Enterobacterales	order	Enterobacterales	order	Enterobacterales	11254626; 19482926; 15781495; 20851899; 16257053	draft
pET28_AA117	ET28	C1	ColRNAI_rep_cluster_1987	CP024554_00008	-	-	-	-	-	-	non-mobilizable	CP024526	7.15897e-05	Klebsiella pneumoniae	AA117	AH742	multi-phylla	Proteobacteria,Actinobacteria	multi-phylla	Proteobacteria,Actinobacteria	-	-	-	draft
pET28_AA118	ET28	C1	ColRNAI_rep_cluster_1987	CP024554_00008	-	-	-	-	-	-	non-mobilizable	CP018446	0.000361208	Klebsiella pneumoniae	AA118	AH744	multi-phylla	Proteobacteria,Actinobacteria	multi-phylla	Proteobacteria,Actinobacteria	-	-	-	draft
pET28_AA360	ET28	C1	-	-	MOBP	NC_017723_00002	-	-	-	-	mobilizable	MH595534	0.0427316	Klebsiella pneumoniae	AA360	-	family	Enterobacteriaceae	family	Enterobacteriaceae	-	-	-	draft
pET28_AA406	ET28	C1	IncFIB,IncFII,IncHI1B	000107__CP014778_00094,000124__KP125893_00142,JN420336	MOBF,MOBF	NC_021231_00058,CP035180_00077	MPF_F	NC_019155_00032,NC_019165_00034,NC_021654_00016,NC_011281_00082,NC_022609_00081,NC_014312_00128,NC_019389_00068,NC_023332_00154,NC_014312_00118,NC_014312_00116,NC_021502_00150,NC_021502_00131	-	-	conjugative	MK649822	0.0106545	Klebsiella pneumoniae	AA406	AI451	order	Enterobacterales	order	Enterobacterales	order	Enterobacterales	18606786; 11254626; 19482926; 15781495; 20851899; 16257053	draft
pET28_AA554	ET28	C1	rep_cluster_1418	000759__NC_013950_00034	-	-	-	-	-	-	non-mobilizable	CP016925	0.0329357	Klebsiella pneumoniae	AA554	-	family	Enterobacteriaceae	family	Enterobacteriaceae	genus	Klebsiella	16940067	draft
pET28_AA671	ET28	C1	rep_cluster_2350	CP041342_00001	MOBF	CP019897	-	-	MOB_unknown	CP017722	mobilizable	NC_019077	0.00126265	Escherichia coli	AA671	AI948	multi-phylla	Firmicutes,Bacteroidetes,Proteobacteria,Actinobacteria	multi-phylla	Firmicutes,Bacteroidetes,Proteobacteria,Actinobacteria	genus	Escherichia	6263753; 17122402; 26802429	draft
pET28_AA944	ET28	C1	ColRNAI_rep_cluster_1857	000003__NC_002119_00001	MOBC	NC_009793_00003	-	-	-	-	mobilizable	CP035911	9.55247e-05	Klebsiella pneumoniae	AA944	AJ427	order	Enterobacterales	order	Enterobacterales	genus	Klebsiella	23800906; 24777092	draft
pET28_AC125	ET28	C1	IncFIB	000100__NZ_CP016161_00012	-	-	-	-	-	-	non-mobilizable	CP022128	0.00197282	Klebsiella pneumoniae	AC125	AL184	order	Enterobacterales	order	Enterobacterales	order	Enterobacterales	11254626; 19482926; 15781495; 20851899; 16257053	draft
pET28_AC129	ET28	C1	rep_cluster_1195	000483__CP010949_00006	MOBP	NC_019160_00002	-	-	-	-	mobilizable	CP012562	0.000508006	Klebsiella pneumoniae	AC129	AL194	class	Gammaproteobacteria	class	Gammaproteobacteria	-	-	-	draft
pET29_AA019	ET29	C1	IncFIB	000097__NC_025166_00051	-	-	-	-	-	-	non-mobilizable	NC_021656	0.0280449	Klebsiella pneumoniae	AA019	-	order	Enterobacterales	order	Enterobacterales	order	Enterobacterales	11254626; 19482926; 15781495; 20851899; 16257053	draft
pET29_AA117	ET29	C1	ColRNAI_rep_cluster_1987	CP024554_00008	-	-	-	-	-	-	non-mobilizable	CP024526	7.15897e-05	Klebsiella pneumoniae	AA117	AH742	multi-phylla	Actinobacteria,Proteobacteria	multi-phylla	Actinobacteria,Proteobacteria	-	-	-	draft
pET29_AA118	ET29	C1	ColRNAI_rep_cluster_1987	CP024554_00008	-	-	-	-	-	-	non-mobilizable	CP018446	0.000361208	Klebsiella pneumoniae	AA118	AH744	multi-phylla	Actinobacteria,Proteobacteria	multi-phylla	Actinobacteria,Proteobacteria	-	-	-	draft
pET29_AA360	ET29	C1	-	-	MOBP	NC_017723_00002	-	-	-	-	mobilizable	MH595534	0.0427316	Klebsiella pneumoniae	AA360	-	family	Enterobacteriaceae	family	Enterobacteriaceae	-	-	-	draft
pET29_AA406	ET29	C1	IncFIB,IncHI1B	000107__CP014778_00094,JN420336	-	-	-	-	-	-	non-mobilizable	MK649822	0.00369655	Klebsiella pneumoniae	AA406	AI451	order	Enterobacterales	order	Enterobacterales	order	Enterobacterales	18606786; 11254626; 19482926; 15781495; 20851899; 16257053	draft
pET29_AA452	ET29	C1	IncFII,rep_cluster_1418	000124__KP125893_00142,000759__NC_013950_00034	MOBF,MOBF	NC_021231_00058,CP035180_00077	MPF_F	NC_019155_00032,NC_019165_00034,NC_021654_00016,NC_011281_00082,NC_022609_00081,NC_014312_00128,NC_019389_00068,NC_023332_00154,NC_014312_00118,NC_014312_00116,NC_021502_00150,NC_021502_00131	-	-	conjugative	JX424423	0.0201478	Klebsiella pneumoniae	AA452	AI551	order	Enterobacterales	order	Enterobacterales	family	Enterobacteriaceae	16940067; 20851899	draft
pET29_AA671	ET29	C1	rep_cluster_2350	CP041342_00001	MOBF	CP019897	-	-	MOB_unknown	CP017722	mobilizable	NC_019077	0.00126265	Escherichia coli	AA671	AI948	multi-phylla	Firmicutes,Actinobacteria,Proteobacteria,Bacteroidetes	multi-phylla	Firmicutes,Actinobacteria,Proteobacteria,Bacteroidetes	genus	Escherichia	6263753; 17122402; 26802429	draft
pET29_AA944	ET29	C1	ColRNAI_rep_cluster_1857	000003__NC_002119_00001	MOBC	NC_009793_00003	-	-	-	-	mobilizable	CP035911	9.55247e-05	Klebsiella pneumoniae	AA944	AJ427	order	Enterobacterales	order	Enterobacterales	genus	Klebsiella	23800906; 24777092	draft
pET29_AC125	ET29	C1	IncFIB	000100__NZ_CP016161_00012	-	-	-	-	-	-	non-mobilizable	CP022128	0.00197282	Klebsiella pneumoniae	AC125	AL184	order	Enterobacterales	order	Enterobacterales	order	Enterobacterales	11254626; 19482926; 15781495; 20851899; 16257053	draft
pET29_AC129	ET29	C1	rep_cluster_1195	000483__CP010949_00006	MOBP	NC_019160_00002	-	-	-	-	mobilizable	CP012562	0.000508006	Klebsiella pneumoniae	AC129	AL194	class	Gammaproteobacteria	class	Gammaproteobacteria	-	-	-	draft
pET3_AA019	ET3	C1	IncFIB	000097__NC_025166_00051	-	-	-	-	-	-	non-mobilizable	NC_021656	0.0284057	Klebsiella pneumoniae	AA019	-	order	Enterobacterales	order	Enterobacterales	order	Enterobacterales	11254626; 19482926; 15781495; 20851899; 16257053	draft
pET3_AA117	ET3	C1	ColRNAI_rep_cluster_1987	CP024554_00008	-	-	-	-	-	-	non-mobilizable	CP024526	7.15897e-05	Klebsiella pneumoniae	AA117	AH742	multi-phylla	Proteobacteria,Actinobacteria	multi-phylla	Proteobacteria,Actinobacteria	-	-	-	draft
pET3_AA118	ET3	C1	ColRNAI_rep_cluster_1987	CP024554_00008	-	-	-	-	-	-	non-mobilizable	CP018446	0.000361208	Klebsiella pneumoniae	AA118	AH744	multi-phylla	Proteobacteria,Actinobacteria	multi-phylla	Proteobacteria,Actinobacteria	-	-	-	draft
pET3_AA360	ET3	C1	-	-	MOBP	NC_017723_00002	-	-	-	-	mobilizable	MH595534	0.0427316	Klebsiella pneumoniae	AA360	-	family	Enterobacteriaceae	family	Enterobacteriaceae	-	-	-	draft
pET3_AA406	ET3	C1	IncFIB,IncHI1B	000107__CP014778_00094,JN420336	-	-	-	-	-	-	non-mobilizable	MK649822	0.00334352	Klebsiella pneumoniae	AA406	AI451	order	Enterobacterales	order	Enterobacterales	order	Enterobacterales	18606786; 11254626; 19482926; 15781495; 20851899; 16257053	draft
pET3_AA452	ET3	C1	IncFII,rep_cluster_1418	000124__KP125893_00142,000759__NC_013950_00034	MOBF,MOBF	CP035180_00077,NC_021231_00058	MPF_F	NC_014312_00116,NC_014312_00118,NC_023332_00154,NC_019389_00068,NC_014312_00128,NC_022609_00081,NC_011281_00082,NC_021654_00016,NC_019165_00034,NC_019155_00032,NC_021502_00131,NC_021502_00150	-	-	conjugative	JX424423	0.0193079	Klebsiella pneumoniae	AA452	AI551	order	Enterobacterales	order	Enterobacterales	family	Enterobacteriaceae	16940067; 20851899	draft
pET3_AA671	ET3	C1	rep_cluster_2350	CP041342_00001	MOBF	CP019897	-	-	MOB_unknown	CP017722	mobilizable	NC_019077	0.00126265	Escherichia coli	AA671	AI948	multi-phylla	Bacteroidetes,Proteobacteria,Actinobacteria,Firmicutes	multi-phylla	Bacteroidetes,Proteobacteria,Actinobacteria,Firmicutes	genus	Escherichia	6263753; 17122402; 26802429	draft
pET3_AA944	ET3	C1	ColRNAI_rep_cluster_1857	000003__NC_002119_00001	MOBC	NC_009793_00003	-	-	-	-	mobilizable	CP035911	9.55247e-05	Klebsiella pneumoniae	AA944	AJ427	order	Enterobacterales	order	Enterobacterales	genus	Klebsiella	23800906; 24777092	draft
pET3_AC125	ET3	C1	IncFIB	000100__NZ_CP016161_00012	-	-	-	-	-	-	non-mobilizable	CP022128	0.00197282	Klebsiella pneumoniae	AC125	AL184	order	Enterobacterales	order	Enterobacterales	order	Enterobacterales	11254626; 19482926; 15781495; 20851899; 16257053	draft
pET3_AC129	ET3	C1	rep_cluster_1195	000483__CP010949_00006	MOBP	NC_019160_00002	-	-	-	-	mobilizable	CP012562	0.000508006	Klebsiella pneumoniae	AC129	AL194	class	Gammaproteobacteria	class	Gammaproteobacteria	-	-	-	draft
pET31_AA019	ET31	C1	IncFIB	000097__NC_025166_00051	-	-	-	-	-	-	non-mobilizable	NC_021656	0.0262266	Klebsiella pneumoniae	AA019	-	order	Enterobacterales	order	Enterobacterales	order	Enterobacterales	11254626; 19482926; 15781495; 20851899; 16257053	draft
pET31_AA117	ET31	C1	ColRNAI_rep_cluster_1987	CP024554_00008	-	-	-	-	-	-	non-mobilizable	CP024526	7.15897e-05	Klebsiella pneumoniae	AA117	AH742	multi-phylla	Actinobacteria,Proteobacteria	multi-phylla	Actinobacteria,Proteobacteria	-	-	-	draft
pET31_AA118	ET31	C1	ColRNAI_rep_cluster_1987	CP024554_00008	-	-	-	-	-	-	non-mobilizable	CP018446	0.000361208	Klebsiella pneumoniae	AA118	AH744	multi-phylla	Actinobacteria,Proteobacteria	multi-phylla	Actinobacteria,Proteobacteria	-	-	-	draft
pET31_AA360	ET31	C1	-	-	MOBP	NC_017723_00002	-	-	-	-	mobilizable	MH595534	0.0427316	Klebsiella pneumoniae	AA360	-	family	Enterobacteriaceae	family	Enterobacteriaceae	-	-	-	draft
pET31_AA406	ET31	C1	IncFIB,IncFII,IncHI1B	000107__CP014778_00094,000124__KP125893_00142,JN420336	MOBF,MOBF	NC_021231_00058,CP035180_00077	MPF_F	NC_019155_00032,NC_019165_00034,NC_021654_00016,NC_011281_00082,NC_022609_00081,NC_014312_00128,NC_019389_00068,NC_023332_00154,NC_014312_00118,NC_014312_00116,NC_021502_00150,NC_021502_00131	-	-	conjugative	MK649822	0.0101878	Klebsiella pneumoniae	AA406	AI451	order	Enterobacterales	order	Enterobacterales	order	Enterobacterales	18606786; 11254626; 19482926; 15781495; 20851899; 16257053	draft
pET31_AA554	ET31	C1	rep_cluster_1418	000759__NC_013950_00034	-	-	-	-	-	-	non-mobilizable	CP016925	0.0302852	Klebsiella pneumoniae	AA554	-	family	Enterobacteriaceae	family	Enterobacteriaceae	genus	Klebsiella	16940067	draft
pET31_AA671	ET31	C1	rep_cluster_2350	CP041342_00001	MOBF	CP019897	-	-	MOB_unknown	CP017722	mobilizable	NC_019077	0.00126265	Escherichia coli	AA671	AI948	multi-phylla	Firmicutes,Actinobacteria,Bacteroidetes,Proteobacteria	multi-phylla	Firmicutes,Actinobacteria,Bacteroidetes,Proteobacteria	genus	Escherichia	6263753; 17122402; 26802429	draft
pET31_AA944	ET31	C1	ColRNAI_rep_cluster_1857	000003__NC_002119_00001	MOBC	NC_009793_00003	-	-	-	-	mobilizable	CP035911	9.55247e-05	Klebsiella pneumoniae	AA944	AJ427	order	Enterobacterales	order	Enterobacterales	genus	Klebsiella	23800906; 24777092	draft
pET31_AC125	ET31	C1	IncFIB	000100__NZ_CP016161_00012	-	-	-	-	-	-	non-mobilizable	CP022128	0.00194597	Klebsiella pneumoniae	AC125	AL184	order	Enterobacterales	order	Enterobacterales	order	Enterobacterales	11254626; 19482926; 15781495; 20851899; 16257053	draft
pET31_AC129	ET31	C1	rep_cluster_1195	000483__CP010949_00006	MOBP	NC_019160_00002	-	-	-	-	mobilizable	CP012562	0.000508006	Klebsiella pneumoniae	AC129	AL194	class	Gammaproteobacteria	class	Gammaproteobacteria	-	-	-	draft
pET32_AA019	ET32	C1	IncFIB	000097__NC_025166_00051	-	-	-	-	-	-	non-mobilizable	NC_021656	0.0284057	Klebsiella pneumoniae	AA019	-	order	Enterobacterales	order	Enterobacterales	order	Enterobacterales	11254626; 19482926; 15781495; 20851899; 16257053	draft
pET32_AA118	ET32	C1	ColRNAI_rep_cluster_1987	CP024554_00008	-	-	-	-	-	-	non-mobilizable	CP018446	0.000361208	Klebsiella pneumoniae	AA118	AH744	multi-phylla	Proteobacteria,Actinobacteria	multi-phylla	Proteobacteria,Actinobacteria	-	-	-	draft
pET32_AA360	ET32	C1	-	-	MOBP	NC_017723_00002	-	-	-	-	mobilizable	MH595534	0.0427316	Klebsiella pneumoniae	AA360	-	family	Enterobacteriaceae	family	Enterobacteriaceae	-	-	-	draft
pET32_AA406	ET32	C1	IncFIB,IncHI1B	000107__CP014778_00094,JN420336	MOBF,MOBF	CP035180_00077,NC_021231_00058	MPF_F	NC_014312_00116,NC_014312_00118,NC_023332_00154,NC_019389_00068,NC_014312_00128,NC_022609_00081,NC_011281_00082,NC_021654_00016,NC_019165_00034,NC_019155_00032,NC_021502_00131,NC_021502_00150	-	-	conjugative	MK649822	0.00985499	Klebsiella pneumoniae	AA406	AI451	order	Enterobacterales	order	Enterobacterales	order	Enterobacterales	18606786; 11254626; 19482926; 15781495; 20851899; 16257053	draft
pET32_AA554	ET32	C1	rep_cluster_1418	000759__NC_013950_00034	-	-	-	-	-	-	non-mobilizable	CP016925	0.0325113	Klebsiella pneumoniae	AA554	-	family	Enterobacteriaceae	family	Enterobacteriaceae	genus	Klebsiella	16940067	draft
pET32_AA671	ET32	C1	rep_cluster_2350,rep_cluster_2370	CP041342_00001,EU580135_00003	MOBF	CP019897	-	-	MOB_unknown	NC_019102	mobilizable	NC_019077	0.00126265	Escherichia coli	AA671	AI948	family	Enterobacteriaceae	family	Enterobacteriaceae	-	-	-	draft
pET32_AA944	ET32	C1	ColRNAI_rep_cluster_1857	000003__NC_002119_00001	MOBC	NC_009793_00003	-	-	-	-	mobilizable	CP035911	9.55247e-05	Klebsiella pneumoniae	AA944	AJ427	order	Enterobacterales	order	Enterobacterales	genus	Klebsiella	23800906; 24777092	draft
pET32_AC125	ET32	C1	IncFIB	000100__NZ_CP016161_00012	-	-	-	-	-	-	non-mobilizable	CP022128	0.00197282	Klebsiella pneumoniae	AC125	AL184	order	Enterobacterales	order	Enterobacterales	order	Enterobacterales	11254626; 19482926; 15781495; 20851899; 16257053	draft
pET32_AC129	ET32	C1	rep_cluster_1195	000483__CP010949_00006	MOBP	NC_019160_00002	-	-	-	-	mobilizable	CP012562	0.000508006	Klebsiella pneumoniae	AC129	AL194	class	Gammaproteobacteria	class	Gammaproteobacteria	-	-	-	draft
pET34_AA019	ET34	C1	IncFIB	000097__NC_025166_00051	-	-	-	-	-	-	non-mobilizable	NC_021656	0.0280449	Klebsiella pneumoniae	AA019	-	order	Enterobacterales	order	Enterobacterales	order	Enterobacterales	11254626; 19482926; 15781495; 20851899; 16257053	draft
pET34_AA117	ET34	C1	ColRNAI_rep_cluster_1987	CP024554_00008	-	-	-	-	-	-	non-mobilizable	CP024526	7.15897e-05	Klebsiella pneumoniae	AA117	AH742	multi-phylla	Proteobacteria,Actinobacteria	multi-phylla	Proteobacteria,Actinobacteria	-	-	-	draft
pET34_AA118	ET34	C1	ColRNAI_rep_cluster_1987	CP024554_00008	-	-	-	-	-	-	non-mobilizable	CP018446	0.000361208	Klebsiella pneumoniae	AA118	AH744	multi-phylla	Proteobacteria,Actinobacteria	multi-phylla	Proteobacteria,Actinobacteria	-	-	-	draft
pET34_AA360	ET34	C1	-	-	MOBP	NC_017723_00002	-	-	-	-	mobilizable	MH595534	0.0427316	Klebsiella pneumoniae	AA360	-	family	Enterobacteriaceae	family	Enterobacteriaceae	-	-	-	draft
pET34_AA406	ET34	C1	IncFIB,IncHI1B	000107__CP014778_00094,JN420336	-	-	-	-	-	-	non-mobilizable	MK649822	0.00360762	Klebsiella pneumoniae	AA406	AI451	order	Enterobacterales	order	Enterobacterales	order	Enterobacterales	18606786; 11254626; 19482926; 15781495; 20851899; 16257053	draft
pET34_AA452	ET34	C1	IncFII,rep_cluster_1418	000124__KP125893_00142,000759__NC_013950_00034	MOBF,MOBF	NC_021231_00058,CP035180_00077	MPF_F	NC_019155_00032,NC_019165_00034,NC_021654_00016,NC_011281_00082,NC_022609_00081,NC_014312_00128,NC_019389_00068,NC_023332_00154,NC_014312_00118,NC_014312_00116,NC_021502_00150,NC_021502_00131	-	-	conjugative	JX424423	0.0216393	Klebsiella pneumoniae	AA452	AI551	order	Enterobacterales	order	Enterobacterales	family	Enterobacteriaceae	16940067; 20851899	draft
pET34_AA671	ET34	C1	rep_cluster_2350	CP041342_00001	MOBF	CP019897	-	-	MOB_unknown	CP017722	mobilizable	NC_019077	0.00126265	Escherichia coli	AA671	AI948	multi-phylla	Proteobacteria,Bacteroidetes,Actinobacteria,Firmicutes	multi-phylla	Proteobacteria,Bacteroidetes,Actinobacteria,Firmicutes	genus	Escherichia	6263753; 17122402; 26802429	draft
pET34_AA944	ET34	C1	ColRNAI_rep_cluster_1857	000003__NC_002119_00001	MOBC	NC_009793_00003	-	-	-	-	mobilizable	CP035911	9.55247e-05	Klebsiella pneumoniae	AA944	AJ427	order	Enterobacterales	order	Enterobacterales	genus	Klebsiella	23800906; 24777092	draft
pET34_AC125	ET34	C1	IncFIB	000100__NZ_CP016161_00012	-	-	-	-	-	-	non-mobilizable	CP022128	0.00216198	Klebsiella pneumoniae	AC125	AL184	order	Enterobacterales	order	Enterobacterales	order	Enterobacterales	11254626; 19482926; 15781495; 20851899; 16257053	draft
pET34_AC129	ET34	C1	rep_cluster_1195	000483__CP010949_00006	MOBP	NC_019160_00002	-	-	-	-	mobilizable	CP012562	0.000508006	Klebsiella pneumoniae	AC129	AL194	class	Gammaproteobacteria	class	Gammaproteobacteria	-	-	-	draft
pET35_AA019	ET35	C1	IncFIB	000097__NC_025166_00051	-	-	-	-	-	-	non-mobilizable	NC_021656	0.0280449	Klebsiella pneumoniae	AA019	-	order	Enterobacterales	order	Enterobacterales	order	Enterobacterales	11254626; 19482926; 15781495; 20851899; 16257053	draft
pET35_AA117	ET35	C1	ColRNAI_rep_cluster_1987	CP024554_00008	-	-	-	-	-	-	non-mobilizable	CP024526	0.000191626	Klebsiella pneumoniae	AA117	AH742	multi-phylla	Proteobacteria,Actinobacteria	multi-phylla	Proteobacteria,Actinobacteria	-	-	-	draft
pET35_AA118	ET35	C1	ColRNAI_rep_cluster_1987	CP024554_00008	-	-	-	-	-	-	non-mobilizable	CP018446	0.00075568	Klebsiella pneumoniae	AA118	AH744	multi-phylla	Proteobacteria,Actinobacteria	multi-phylla	Proteobacteria,Actinobacteria	-	-	-	draft
pET35_AA360	ET35	C1	-	-	MOBP	NC_017723_00002	-	-	-	-	mobilizable	MH595534	0.0427316	Klebsiella pneumoniae	AA360	-	family	Enterobacteriaceae	family	Enterobacteriaceae	-	-	-	draft
pET35_AA406	ET35	C1	IncFIB,IncHI1B	000107__CP014778_00094,JN420336	-	-	-	-	-	-	non-mobilizable	MK649822	0.0122604	Klebsiella pneumoniae	AA406	AI451	order	Enterobacterales	order	Enterobacterales	order	Enterobacterales	18606786; 11254626; 19482926; 15781495; 20851899; 16257053	draft
pET35_AA452	ET35	C1	IncFII,rep_cluster_1418	000124__KP125893_00142,000759__NC_013950_00034	MOBF,MOBF	NC_021231_00058,CP035180_00077	MPF_F	NC_019155_00032,NC_019165_00034,NC_021654_00016,NC_011281_00082,NC_022609_00081,NC_014312_00128,NC_019389_00068,NC_023332_00154,NC_014312_00118,NC_014312_00116,NC_021502_00150,NC_021502_00131	-	-	conjugative	JX424423	0.0236777	Klebsiella pneumoniae	AA452	AI551	order	Enterobacterales	order	Enterobacterales	family	Enterobacteriaceae	16940067; 20851899	draft
pET35_AA671	ET35	C1	rep_cluster_2350,rep_cluster_2370	CP041342_00001,EU580135_00003	MOBF	CP019897	-	-	MOB_unknown	NC_019102	mobilizable	NC_019077	0.0157789	Escherichia coli	AA671	AI948	family	Enterobacteriaceae	family	Enterobacteriaceae	-	-	-	draft
pET35_AA944	ET35	C1	ColRNAI_rep_cluster_1857	000003__NC_002119_00001	MOBC	NC_009793_00003	-	-	-	-	mobilizable	CP035911	9.55247e-05	Klebsiella pneumoniae	AA944	AJ427	order	Enterobacterales	order	Enterobacterales	genus	Klebsiella	23800906; 24777092	draft
pET35_AC125	ET35	C1	IncFIB	000100__NZ_CP016161_00012	-	-	-	-	-	-	non-mobilizable	CP022128	0.00213483	Klebsiella pneumoniae	AC125	AL184	order	Enterobacterales	order	Enterobacterales	order	Enterobacterales	11254626; 19482926; 15781495; 20851899; 16257053	draft
pET35_AC129	ET35	C1	rep_cluster_1195	000483__CP010949_00006	MOBP	NC_019160_00002	-	-	-	-	mobilizable	CP012562	0.000508006	Klebsiella pneumoniae	AC129	AL194	class	Gammaproteobacteria	class	Gammaproteobacteria	-	-	-	draft
pET36_AA019	ET36	C1	IncFIB	000097__NC_025166_00051	-	-	-	-	-	-	non-mobilizable	NC_021656	0.0280449	Klebsiella pneumoniae	AA019	-	order	Enterobacterales	order	Enterobacterales	order	Enterobacterales	11254626; 19482926; 15781495; 20851899; 16257053	draft
pET36_AA112	ET36	C1	-	-	-	-	-	-	-	-	non-mobilizable	CP034135	0.0144049	Klebsiella quasipneumoniae	AA112	AH734	genus	Klebsiella	genus	Klebsiella	-	-	-	draft
pET36_AA117	ET36	C1	ColRNAI_rep_cluster_1987	CP024554_00008	-	-	-	-	-	-	non-mobilizable	CP024526	0.00442466	Klebsiella pneumoniae	AA117	AH742	multi-phylla	Proteobacteria,Actinobacteria	multi-phylla	Proteobacteria,Actinobacteria	-	-	-	draft
pET36_AA118	ET36	C1	rep_cluster_2358	CP036198_00005	-	-	-	-	-	-	non-mobilizable	CP018446	0.0124	Klebsiella pneumoniae	AA118	AH744	phylum	Proteobacteria	order	Enterobacterales	phylum	Proteobacteria	24096417	draft
pET36_AA360	ET36	C1	-	-	MOBP	NC_017723_00002	-	-	-	-	mobilizable	MH595534	0.0427316	Klebsiella pneumoniae	AA360	-	family	Enterobacteriaceae	family	Enterobacteriaceae	-	-	-	draft
pET36_AA406	ET36	C1	IncFIB,IncHI1B	000107__CP014778_00094,JN420336	-	-	-	-	-	-	non-mobilizable	MK649822	0.00375609	Klebsiella pneumoniae	AA406	AI451	order	Enterobacterales	order	Enterobacterales	order	Enterobacterales	18606786; 11254626; 19482926; 15781495; 20851899; 16257053	draft
pET36_AA452	ET36	C1	IncFII,rep_cluster_1418	000124__KP125893_00142,000759__NC_013950_00034	MOBF,MOBF	NC_021231_00058,CP035180_00077	MPF_F	NC_019155_00032,NC_019165_00034,NC_021654_00016,NC_011281_00082,NC_022609_00081,NC_014312_00128,NC_019389_00068,NC_023332_00154,NC_014312_00118,NC_014312_00116,NC_021502_00150,NC_021502_00131	-	-	conjugative	JX424423	0.0194352	Klebsiella pneumoniae	AA452	AI551	order	Enterobacterales	order	Enterobacterales	family	Enterobacteriaceae	16940067; 20851899	draft
pET36_AA671	ET36	C1	rep_cluster_2350,rep_cluster_2370	CP041342_00001,EU580135_00003	MOBF	CP019897	-	-	MOB_unknown	CP017722	mobilizable	NC_019077	0.00126265	Escherichia coli	AA671	AI948	family	Enterobacteriaceae	family	Enterobacteriaceae	-	-	-	draft
pET36_AA944	ET36	C1	ColRNAI_rep_cluster_1857	000003__NC_002119_00001	MOBC	NC_009793_00003	-	-	-	-	mobilizable	CP035911	9.55247e-05	Klebsiella pneumoniae	AA944	AJ427	order	Enterobacterales	order	Enterobacterales	genus	Klebsiella	23800906; 24777092	draft
pET36_AC125	ET36	C1	IncFIB	000100__NZ_CP016161_00012	-	-	-	-	-	-	non-mobilizable	CP022128	0.00216198	Klebsiella pneumoniae	AC125	AL184	order	Enterobacterales	order	Enterobacterales	order	Enterobacterales	11254626; 19482926; 15781495; 20851899; 16257053	draft
pET36_AC129	ET36	C1	rep_cluster_1195	000483__CP010949_00006	MOBP	NC_019160_00002	-	-	-	-	mobilizable	CP012562	0.000508006	Klebsiella pneumoniae	AC129	AL194	class	Gammaproteobacteria	class	Gammaproteobacteria	-	-	-	draft
pET37_AA019	ET37	C1	IncFIB	000097__NC_025166_00051	-	-	-	-	-	-	non-mobilizable	NC_021656	0.0280449	Klebsiella pneumoniae	AA019	-	order	Enterobacterales	order	Enterobacterales	order	Enterobacterales	11254626; 19482926; 15781495; 20851899; 16257053	draft
pET37_AA117	ET37	C1	ColRNAI_rep_cluster_1987	CP024554_00008	-	-	-	-	-	-	non-mobilizable	CP024526	7.15897e-05	Klebsiella pneumoniae	AA117	AH742	multi-phylla	Actinobacteria,Proteobacteria	multi-phylla	Actinobacteria,Proteobacteria	-	-	-	draft
pET37_AA118	ET37	C1	ColRNAI_rep_cluster_1987	CP024554_00008	-	-	-	-	-	-	non-mobilizable	CP018446	0.000361208	Klebsiella pneumoniae	AA118	AH744	multi-phylla	Actinobacteria,Proteobacteria	multi-phylla	Actinobacteria,Proteobacteria	-	-	-	draft
pET37_AA360	ET37	C1	-	-	MOBP	NC_017723_00002	-	-	-	-	mobilizable	MH595534	0.0427316	Klebsiella pneumoniae	AA360	-	family	Enterobacteriaceae	family	Enterobacteriaceae	-	-	-	draft
pET37_AA406	ET37	C1	IncFIB,IncHI1B	000107__CP014778_00094,JN420336	-	-	-	-	-	-	non-mobilizable	MK649822	0.00363721	Klebsiella pneumoniae	AA406	AI451	order	Enterobacterales	order	Enterobacterales	order	Enterobacterales	18606786; 11254626; 19482926; 15781495; 20851899; 16257053	draft
pET37_AA452	ET37	C1	IncFII,rep_cluster_1418	000124__KP125893_00142,000759__NC_013950_00034	MOBF,MOBF	NC_021231_00058,CP035180_00077	MPF_F	NC_019155_00032,NC_019165_00034,NC_021654_00016,NC_011281_00082,NC_022609_00081,NC_014312_00128,NC_019389_00068,NC_023332_00154,NC_014312_00118,NC_014312_00116,NC_021502_00150,NC_021502_00131	-	-	conjugative	JX424423	0.0196919	Klebsiella pneumoniae	AA452	AI551	order	Enterobacterales	order	Enterobacterales	family	Enterobacteriaceae	16940067; 20851899	draft
pET37_AA671	ET37	C1	rep_cluster_2350,rep_cluster_2370	CP041342_00001,EU580135_00003	MOBF	CP019897	-	-	MOB_unknown	NC_019102	mobilizable	NC_019077	0.00126265	Escherichia coli	AA671	AI948	family	Enterobacteriaceae	family	Enterobacteriaceae	-	-	-	draft
pET37_AA944	ET37	C1	ColRNAI_rep_cluster_1857	000003__NC_002119_00001	MOBC	NC_009793_00003	-	-	-	-	mobilizable	CP035911	9.55247e-05	Klebsiella pneumoniae	AA944	AJ427	order	Enterobacterales	order	Enterobacterales	genus	Klebsiella	23800906; 24777092	draft
pET37_AC125	ET37	C1	IncFIB	000100__NZ_CP016161_00012	-	-	-	-	-	-	non-mobilizable	CP022128	0.00213483	Klebsiella pneumoniae	AC125	AL184	order	Enterobacterales	order	Enterobacterales	order	Enterobacterales	11254626; 19482926; 15781495; 20851899; 16257053	draft
pET37_AC129	ET37	C1	rep_cluster_1195	000483__CP010949_00006	MOBP	NC_019160_00002	-	-	-	-	mobilizable	CP012562	0.000508006	Klebsiella pneumoniae	AC129	AL194	class	Gammaproteobacteria	class	Gammaproteobacteria	-	-	-	draft
pET39_AA019	ET39	C1	IncFIB	000097__NC_025166_00051	-	-	-	-	-	-	non-mobilizable	NC_021656	0.0280449	Klebsiella pneumoniae	AA019	-	order	Enterobacterales	order	Enterobacterales	order	Enterobacterales	11254626; 19482926; 15781495; 20851899; 16257053	draft
pET39_AA117	ET39	C1	ColRNAI_rep_cluster_1987	CP024554_00008	-	-	-	-	-	-	non-mobilizable	CP024526	7.15897e-05	Klebsiella pneumoniae	AA117	AH742	multi-phylla	Proteobacteria,Actinobacteria	multi-phylla	Proteobacteria,Actinobacteria	-	-	-	draft
pET39_AA118	ET39	C1	ColRNAI_rep_cluster_1987	CP024554_00008	-	-	-	-	-	-	non-mobilizable	CP018446	0.000361208	Klebsiella pneumoniae	AA118	AH744	multi-phylla	Proteobacteria,Actinobacteria	multi-phylla	Proteobacteria,Actinobacteria	-	-	-	draft
pET39_AA360	ET39	C1	-	-	MOBP	NC_017723_00002	-	-	-	-	mobilizable	MH595534	0.0427316	Klebsiella pneumoniae	AA360	-	family	Enterobacteriaceae	family	Enterobacteriaceae	-	-	-	draft
pET39_AA406	ET39	C1	IncFIB,IncHI1B	000107__CP014778_00094,JN420336	-	-	-	-	-	-	non-mobilizable	MK649822	0.00369655	Klebsiella pneumoniae	AA406	AI451	order	Enterobacterales	order	Enterobacterales	order	Enterobacterales	18606786; 11254626; 19482926; 15781495; 20851899; 16257053	draft
pET39_AA452	ET39	C1	rep_cluster_1418	000759__NC_013950_00034	MOBF,MOBF	CP035180_00077,NC_021231_00058	MPF_F	NC_014312_00116,NC_014312_00118,NC_023332_00154,NC_019389_00068,NC_014312_00128,NC_022609_00081,NC_011281_00082,NC_021654_00016,NC_019165_00034,NC_019155_00032,NC_021502_00131,NC_021502_00150	-	-	conjugative	JX424423	0.0205456	Klebsiella pneumoniae	AA452	AI551	family	Enterobacteriaceae	family	Enterobacteriaceae	genus	Klebsiella	16940067	draft
pET39_AA671	ET39	C1	rep_cluster_2350	CP041342_00001	MOBF	CP019897	-	-	MOB_unknown	CP017722	mobilizable	NC_019077	0.00126265	Escherichia coli	AA671	AI948	multi-phylla	Proteobacteria,Bacteroidetes,Firmicutes,Actinobacteria	multi-phylla	Proteobacteria,Bacteroidetes,Firmicutes,Actinobacteria	genus	Escherichia	6263753; 17122402; 26802429	draft
pET39_AA944	ET39	C1	ColRNAI_rep_cluster_1857	000003__NC_002119_00001	MOBC	NC_009793_00003	-	-	-	-	mobilizable	CP035911	9.55247e-05	Klebsiella pneumoniae	AA944	AJ427	order	Enterobacterales	order	Enterobacterales	genus	Klebsiella	23800906; 24777092	draft
pET39_AC125	ET39	C1	IncFIB	000100__NZ_CP016161_00012	-	-	-	-	-	-	non-mobilizable	CP022128	0.00197282	Klebsiella pneumoniae	AC125	AL184	order	Enterobacterales	order	Enterobacterales	order	Enterobacterales	11254626; 19482926; 15781495; 20851899; 16257053	draft
pET39_AC129	ET39	C1	rep_cluster_1195	000483__CP010949_00006	MOBP	NC_019160_00002	-	-	-	-	mobilizable	CP012562	0.000508006	Klebsiella pneumoniae	AC129	AL194	class	Gammaproteobacteria	class	Gammaproteobacteria	-	-	-	draft
pET4_AA019	ET4	C1	IncFIB	000097__NC_025166_00051	-	-	-	-	-	-	non-mobilizable	NC_021656	0.0284057	Klebsiella pneumoniae	AA019	-	order	Enterobacterales	order	Enterobacterales	order	Enterobacterales	11254626; 19482926; 15781495; 20851899; 16257053	draft
pET4_AA117	ET4	C1	ColRNAI_rep_cluster_1987	CP024554_00008	-	-	-	-	-	-	non-mobilizable	CP024526	7.15897e-05	Klebsiella pneumoniae	AA117	AH742	multi-phylla	Proteobacteria,Actinobacteria	multi-phylla	Proteobacteria,Actinobacteria	-	-	-	draft
pET4_AA118	ET4	C1	ColRNAI_rep_cluster_1987	CP024554_00008	-	-	-	-	-	-	non-mobilizable	CP018446	0.000361208	Klebsiella pneumoniae	AA118	AH744	multi-phylla	Proteobacteria,Actinobacteria	multi-phylla	Proteobacteria,Actinobacteria	-	-	-	draft
pET4_AA360	ET4	C1	-	-	MOBP	NC_017723_00002	-	-	-	-	mobilizable	MH595534	0.0427316	Klebsiella pneumoniae	AA360	-	family	Enterobacteriaceae	family	Enterobacteriaceae	-	-	-	draft
pET4_AA406	ET4	C1	IncFIB,IncFII,IncHI1B	000107__CP014778_00094,000124__KP125893_00142,JN420336	MOBF,MOBF	CP035180_00077,NC_021231_00058	MPF_F	NC_014312_00116,NC_014312_00118,NC_023332_00154,NC_019389_00068,NC_014312_00128,NC_022609_00081,NC_011281_00082,NC_021654_00016,NC_019165_00034,NC_019155_00032,NC_021502_00131,NC_021502_00150	-	-	conjugative	MK649822	0.00989629	Klebsiella pneumoniae	AA406	AI451	order	Enterobacterales	order	Enterobacterales	order	Enterobacterales	18606786; 11254626; 19482926; 15781495; 20851899; 16257053	draft
pET4_AA554	ET4	C1	rep_cluster_1418	000759__NC_013950_00034	-	-	-	-	-	-	non-mobilizable	CP016925	0.0302852	Klebsiella pneumoniae	AA554	-	family	Enterobacteriaceae	family	Enterobacteriaceae	genus	Klebsiella	16940067	draft
pET4_AA671	ET4	C1	rep_cluster_2350,rep_cluster_2370	CP041342_00001,EU580135_00003	MOBF	CP019897	-	-	MOB_unknown	NC_019102	mobilizable	NC_019077	0.00126265	Escherichia coli	AA671	AI948	family	Enterobacteriaceae	family	Enterobacteriaceae	-	-	-	draft
pET4_AA944	ET4	C1	ColRNAI_rep_cluster_1857	000003__NC_002119_00001	MOBC	NC_009793_00003	-	-	-	-	mobilizable	CP035911	9.55247e-05	Klebsiella pneumoniae	AA944	AJ427	order	Enterobacterales	order	Enterobacterales	genus	Klebsiella	23800906; 24777092	draft
pET4_AC125	ET4	C1	IncFIB	000100__NZ_CP016161_00012	-	-	-	-	-	-	non-mobilizable	CP022128	0.00197282	Klebsiella pneumoniae	AC125	AL184	order	Enterobacterales	order	Enterobacterales	order	Enterobacterales	11254626; 19482926; 15781495; 20851899; 16257053	draft
pET4_AC129	ET4	C1	rep_cluster_1195	000483__CP010949_00006	MOBP	NC_019160_00002	-	-	-	-	mobilizable	CP012562	0.000508006	Klebsiella pneumoniae	AC129	AL194	class	Gammaproteobacteria	class	Gammaproteobacteria	-	-	-	draft
pET40_AA019	ET40	C1	IncFIB	000097__NC_025166_00051	-	-	-	-	-	-	non-mobilizable	NC_021656	0.0280449	Klebsiella pneumoniae	AA019	-	order	Enterobacterales	order	Enterobacterales	order	Enterobacterales	11254626; 19482926; 15781495; 20851899; 16257053	draft
pET40_AA117	ET40	C1	ColRNAI_rep_cluster_1987	CP024554_00008	-	-	-	-	-	-	non-mobilizable	CP024526	7.15897e-05	Klebsiella pneumoniae	AA117	AH742	multi-phylla	Proteobacteria,Actinobacteria	multi-phylla	Proteobacteria,Actinobacteria	-	-	-	draft
pET40_AA118	ET40	C1	ColRNAI_rep_cluster_1987	CP024554_00008	-	-	-	-	-	-	non-mobilizable	CP018446	0.000361208	Klebsiella pneumoniae	AA118	AH744	multi-phylla	Proteobacteria,Actinobacteria	multi-phylla	Proteobacteria,Actinobacteria	-	-	-	draft
pET40_AA360	ET40	C1	-	-	MOBP	NC_017723_00002	-	-	-	-	mobilizable	MH595534	0.0427316	Klebsiella pneumoniae	AA360	-	family	Enterobacteriaceae	family	Enterobacteriaceae	-	-	-	draft
pET40_AA406	ET40	C1	IncFIB,IncHI1B	000107__CP014778_00094,JN420336	-	-	-	-	-	-	non-mobilizable	MK649822	0.0122604	Klebsiella pneumoniae	AA406	AI451	order	Enterobacterales	order	Enterobacterales	order	Enterobacterales	18606786; 11254626; 19482926; 15781495; 20851899; 16257053	draft
pET40_AA452	ET40	C1	IncFII,rep_cluster_1418	000124__KP125893_00142,000759__NC_013950_00034	MOBF,MOBF	NC_021231_00058,CP035180_00077	MPF_F	NC_019155_00032,NC_019165_00034,NC_021654_00016,NC_011281_00082,NC_022609_00081,NC_014312_00128,NC_019389_00068,NC_023332_00154,NC_014312_00118,NC_014312_00116,NC_021502_00150,NC_021502_00131	-	-	conjugative	JX424423	0.0236777	Klebsiella pneumoniae	AA452	AI551	order	Enterobacterales	order	Enterobacterales	family	Enterobacteriaceae	16940067; 20851899	draft
pET40_AA671	ET40	C1	rep_cluster_2350,rep_cluster_2370	CP041342_00001,EU580135_00003	MOBF	CP019897	-	-	MOB_unknown	CP017722	mobilizable	NC_019077	0.0142009	Escherichia coli	AA671	AI948	family	Enterobacteriaceae	family	Enterobacteriaceae	-	-	-	draft
pET40_AA944	ET40	C1	ColRNAI_rep_cluster_1857	000003__NC_002119_00001	MOBC	NC_009793_00003	-	-	-	-	mobilizable	CP035911	9.55247e-05	Klebsiella pneumoniae	AA944	AJ427	order	Enterobacterales	order	Enterobacterales	genus	Klebsiella	23800906; 24777092	draft
pET40_AC125	ET40	C1	IncFIB	000100__NZ_CP016161_00012	-	-	-	-	-	-	non-mobilizable	CP022128	0.00216198	Klebsiella pneumoniae	AC125	AL184	order	Enterobacterales	order	Enterobacterales	order	Enterobacterales	11254626; 19482926; 15781495; 20851899; 16257053	draft
pET40_AC129	ET40	C1	rep_cluster_1195	000483__CP010949_00006	MOBP	NC_019160_00002	-	-	-	-	mobilizable	CP012562	0.000508006	Klebsiella pneumoniae	AC129	AL194	class	Gammaproteobacteria	class	Gammaproteobacteria	-	-	-	draft
pET41_AA019	ET41	C1	IncFIB	000097__NC_025166_00051	-	-	-	-	-	-	non-mobilizable	NC_021656	0.0280449	Klebsiella pneumoniae	AA019	-	order	Enterobacterales	order	Enterobacterales	order	Enterobacterales	11254626; 19482926; 15781495; 20851899; 16257053	draft
pET41_AA117	ET41	C1	ColRNAI_rep_cluster_1987	CP024554_00008	-	-	-	-	-	-	non-mobilizable	CP024526	7.15897e-05	Klebsiella pneumoniae	AA117	AH742	multi-phylla	Proteobacteria,Actinobacteria	multi-phylla	Proteobacteria,Actinobacteria	-	-	-	draft
pET41_AA118	ET41	C1	ColRNAI_rep_cluster_1987	CP024554_00008	-	-	-	-	-	-	non-mobilizable	CP018446	0.000361208	Klebsiella pneumoniae	AA118	AH744	multi-phylla	Proteobacteria,Actinobacteria	multi-phylla	Proteobacteria,Actinobacteria	-	-	-	draft
pET41_AA360	ET41	C1	-	-	MOBP	NC_017723_00002	-	-	-	-	mobilizable	MH595534	0.0427316	Klebsiella pneumoniae	AA360	-	family	Enterobacteriaceae	family	Enterobacteriaceae	-	-	-	draft
pET41_AA406	ET41	C1	IncFIB,IncFII,IncHI1B	000107__CP014778_00094,000124__KP125893_00142,JN420336	MOBF,MOBF	NC_021231_00058,CP035180_00077	MPF_F	NC_019155_00032,NC_019165_00034,NC_021654_00016,NC_011281_00082,NC_022609_00081,NC_014312_00128,NC_019389_00068,NC_023332_00154,NC_014312_00118,NC_014312_00116,NC_021502_00150,NC_021502_00131	-	-	conjugative	MK649822	0.011984	Klebsiella pneumoniae	AA406	AI451	order	Enterobacterales	order	Enterobacterales	order	Enterobacterales	18606786; 11254626; 19482926; 15781495; 20851899; 16257053	draft
pET41_AA554	ET41	C1	rep_cluster_1418	000759__NC_013950_00034	-	-	-	-	-	-	non-mobilizable	CP016925	0.0324062	Klebsiella pneumoniae	AA554	-	family	Enterobacteriaceae	family	Enterobacteriaceae	genus	Klebsiella	16940067	draft
pET41_AA671	ET41	C1	rep_cluster_2350	CP041342_00001	MOBF	CP019897	-	-	MOB_unknown	CP017722	mobilizable	NC_019077	0.00126265	Escherichia coli	AA671	AI948	multi-phylla	Proteobacteria,Firmicutes,Bacteroidetes,Actinobacteria	multi-phylla	Proteobacteria,Firmicutes,Bacteroidetes,Actinobacteria	genus	Escherichia	6263753; 17122402; 26802429	draft
pET41_AA944	ET41	C1	ColRNAI_rep_cluster_1857	000003__NC_002119_00001	MOBC	NC_009793_00003	-	-	-	-	mobilizable	CP035911	9.55247e-05	Klebsiella pneumoniae	AA944	AJ427	order	Enterobacterales	order	Enterobacterales	genus	Klebsiella	23800906; 24777092	draft
pET41_AC125	ET41	C1	IncFIB	000100__NZ_CP016161_00012	-	-	-	-	-	-	non-mobilizable	CP022128	0.00197282	Klebsiella pneumoniae	AC125	AL184	order	Enterobacterales	order	Enterobacterales	order	Enterobacterales	11254626; 19482926; 15781495; 20851899; 16257053	draft
pET41_AC129	ET41	C1	rep_cluster_1195	000483__CP010949_00006	MOBP	NC_019160_00002	-	-	-	-	mobilizable	CP012562	0.000508006	Klebsiella pneumoniae	AC129	AL194	class	Gammaproteobacteria	class	Gammaproteobacteria	-	-	-	draft
pET42_AA019	ET42	C1	IncFIB	000097__NC_025166_00051	-	-	-	-	-	-	non-mobilizable	NC_021656	0.0280449	Klebsiella pneumoniae	AA019	-	order	Enterobacterales	order	Enterobacterales	order	Enterobacterales	11254626; 19482926; 15781495; 20851899; 16257053	draft
pET42_AA117	ET42	C1	ColRNAI_rep_cluster_1987	CP024554_00008	-	-	-	-	-	-	non-mobilizable	CP024526	7.15897e-05	Klebsiella pneumoniae	AA117	AH742	multi-phylla	Actinobacteria,Proteobacteria	multi-phylla	Actinobacteria,Proteobacteria	-	-	-	draft
pET42_AA118	ET42	C1	ColRNAI_rep_cluster_1987	CP024554_00008	-	-	-	-	-	-	non-mobilizable	CP018446	0.000361208	Klebsiella pneumoniae	AA118	AH744	multi-phylla	Actinobacteria,Proteobacteria	multi-phylla	Actinobacteria,Proteobacteria	-	-	-	draft
pET42_AA360	ET42	C1	-	-	MOBP	NC_017723_00002	-	-	-	-	mobilizable	MH595534	0.0427316	Klebsiella pneumoniae	AA360	-	family	Enterobacteriaceae	family	Enterobacteriaceae	-	-	-	draft
pET42_AA406	ET42	C1	IncFIB,IncHI1B	000107__CP014778_00094,JN420336	-	-	-	-	-	-	non-mobilizable	MK649822	0.00299754	Klebsiella pneumoniae	AA406	AI451	order	Enterobacterales	order	Enterobacterales	order	Enterobacterales	18606786; 11254626; 19482926; 15781495; 20851899; 16257053	draft
pET42_AA452	ET42	C1	rep_cluster_1418	000759__NC_013950_00034	MOBF,MOBF	CP035180_00077,NC_021231_00058	MPF_F	NC_014312_00116,NC_014312_00118,NC_023332_00154,NC_019389_00068,NC_014312_00128,NC_022609_00081,NC_011281_00082,NC_021654_00016,NC_019165_00034,NC_019155_00032,NC_021502_00131,NC_021502_00150	-	-	conjugative	JX424423	0.0230043	Klebsiella pneumoniae	AA452	AI551	family	Enterobacteriaceae	family	Enterobacteriaceae	genus	Klebsiella	16940067	draft
pET42_AA671	ET42	C1	rep_cluster_2350	CP041342_00001	MOBF	CP019897	-	-	MOB_unknown	CP017722	mobilizable	NC_019077	0.00126265	Escherichia coli	AA671	AI948	multi-phylla	Actinobacteria,Firmicutes,Proteobacteria,Bacteroidetes	multi-phylla	Actinobacteria,Firmicutes,Proteobacteria,Bacteroidetes	genus	Escherichia	6263753; 17122402; 26802429	draft
pET42_AA944	ET42	C1	ColRNAI_rep_cluster_1857	000003__NC_002119_00001	MOBC	NC_009793_00003	-	-	-	-	mobilizable	CP035911	9.55247e-05	Klebsiella pneumoniae	AA944	AJ427	order	Enterobacterales	order	Enterobacterales	genus	Klebsiella	23800906; 24777092	draft
pET42_AC125	ET42	C1	IncFIB	000100__NZ_CP016161_00012	-	-	-	-	-	-	non-mobilizable	CP022128	0.00197282	Klebsiella pneumoniae	AC125	AL184	order	Enterobacterales	order	Enterobacterales	order	Enterobacterales	11254626; 19482926; 15781495; 20851899; 16257053	draft
pET42_AC129	ET42	C1	rep_cluster_1195	000483__CP010949_00006	MOBP	NC_019160_00002	-	-	-	-	mobilizable	CP012562	0.000508006	Klebsiella pneumoniae	AC129	AL194	class	Gammaproteobacteria	class	Gammaproteobacteria	-	-	-	draft
pET43_AA019	ET43	C1	IncFIB	000097__NC_025166_00051	-	-	-	-	-	-	non-mobilizable	NC_021656	0.0280449	Klebsiella pneumoniae	AA019	-	order	Enterobacterales	order	Enterobacterales	order	Enterobacterales	11254626; 19482926; 15781495; 20851899; 16257053	draft
pET43_AA117	ET43	C1	ColRNAI_rep_cluster_1987	CP024554_00008	-	-	-	-	-	-	non-mobilizable	CP024526	7.15897e-05	Klebsiella pneumoniae	AA117	AH742	multi-phylla	Actinobacteria,Proteobacteria	multi-phylla	Actinobacteria,Proteobacteria	-	-	-	draft
pET43_AA118	ET43	C1	ColRNAI_rep_cluster_1987	CP024554_00008	-	-	-	-	-	-	non-mobilizable	CP018446	0.000361208	Klebsiella pneumoniae	AA118	AH744	multi-phylla	Actinobacteria,Proteobacteria	multi-phylla	Actinobacteria,Proteobacteria	-	-	-	draft
pET43_AA360	ET43	C1	-	-	MOBP	NC_017723_00002	-	-	-	-	mobilizable	MH595534	0.0427316	Klebsiella pneumoniae	AA360	-	family	Enterobacteriaceae	family	Enterobacteriaceae	-	-	-	draft
pET43_AA406	ET43	C1	IncFIB,IncHI1B	000107__CP014778_00094,JN420336	-	-	-	-	-	-	non-mobilizable	MK649822	0.00378594	Klebsiella pneumoniae	AA406	AI451	order	Enterobacterales	order	Enterobacterales	order	Enterobacterales	18606786; 11254626; 19482926; 15781495; 20851899; 16257053	draft
pET43_AA452	ET43	C1	IncFII,rep_cluster_1418	000124__KP125893_00142,000759__NC_013950_00034	MOBF,MOBF	NC_021231_00058,CP035180_00077	MPF_F	NC_019155_00032,NC_019165_00034,NC_021654_00016,NC_011281_00082,NC_022609_00081,NC_014312_00128,NC_019389_00068,NC_023332_00154,NC_014312_00118,NC_014312_00116,NC_021502_00150,NC_021502_00131	-	-	conjugative	JX424423	0.0194991	Klebsiella pneumoniae	AA452	AI551	order	Enterobacterales	order	Enterobacterales	family	Enterobacteriaceae	16940067; 20851899	draft
pET43_AA944	ET43	C1	ColRNAI_rep_cluster_1857	000003__NC_002119_00001	MOBC	NC_009793_00003	-	-	-	-	mobilizable	CP035911	9.55247e-05	Klebsiella pneumoniae	AA944	AJ427	order	Enterobacterales	order	Enterobacterales	genus	Klebsiella	23800906; 24777092	draft
pET43_AC125	ET43	C1	IncFIB	000100__NZ_CP016161_00012	-	-	-	-	-	-	non-mobilizable	CP022128	0.00216198	Klebsiella pneumoniae	AC125	AL184	order	Enterobacterales	order	Enterobacterales	order	Enterobacterales	11254626; 19482926; 15781495; 20851899; 16257053	draft
pET43_AC129	ET43	C1	rep_cluster_1195	000483__CP010949_00006	MOBP	NC_019160_00002	-	-	-	-	mobilizable	CP012562	0.000508006	Klebsiella pneumoniae	AC129	AL194	class	Gammaproteobacteria	class	Gammaproteobacteria	-	-	-	draft
pET44_AA019	ET44	C1	IncFIB	000097__NC_025166_00051	-	-	-	-	-	-	non-mobilizable	NC_021656	0.0280449	Klebsiella pneumoniae	AA019	-	order	Enterobacterales	order	Enterobacterales	order	Enterobacterales	11254626; 19482926; 15781495; 20851899; 16257053	draft
pET44_AA117	ET44	C1	ColRNAI_rep_cluster_1987	CP024554_00008	-	-	-	-	-	-	non-mobilizable	CP024526	7.15897e-05	Klebsiella pneumoniae	AA117	AH742	multi-phylla	Proteobacteria,Actinobacteria	multi-phylla	Proteobacteria,Actinobacteria	-	-	-	draft
pET44_AA118	ET44	C1	ColRNAI_rep_cluster_1987	CP024554_00008	-	-	-	-	-	-	non-mobilizable	CP018446	0.00075568	Klebsiella pneumoniae	AA118	AH744	multi-phylla	Proteobacteria,Actinobacteria	multi-phylla	Proteobacteria,Actinobacteria	-	-	-	draft
pET44_AA360	ET44	C1	-	-	MOBP	NC_017723_00002	-	-	-	-	mobilizable	MH595534	0.0427316	Klebsiella pneumoniae	AA360	-	family	Enterobacteriaceae	family	Enterobacteriaceae	-	-	-	draft
pET44_AA406	ET44	C1	IncFIB,IncHI1B	000107__CP014778_00094,JN420336	-	-	-	-	-	-	non-mobilizable	MK649822	0.00366686	Klebsiella pneumoniae	AA406	AI451	order	Enterobacterales	order	Enterobacterales	order	Enterobacterales	18606786; 11254626; 19482926; 15781495; 20851899; 16257053	draft
pET44_AA452	ET44	C1	rep_cluster_1418	000759__NC_013950_00034	MOBF,MOBF	CP035180_00077,NC_021231_00058	MPF_F	NC_014312_00116,NC_014312_00118,NC_023332_00154,NC_019389_00068,NC_014312_00128,NC_022609_00081,NC_011281_00082,NC_021654_00016,NC_019165_00034,NC_019155_00032,NC_021502_00131,NC_021502_00150	-	-	conjugative	JX424423	0.0217093	Klebsiella pneumoniae	AA452	AI551	family	Enterobacteriaceae	family	Enterobacteriaceae	genus	Klebsiella	16940067	draft
pET44_AA671	ET44	C1	rep_cluster_2350,rep_cluster_2370	CP041342_00001,EU580135_00003	MOBF	CP019897	-	-	MOB_unknown	CP017722	mobilizable	NC_019077	0.0143537	Escherichia coli	AA671	AI948	family	Enterobacteriaceae	family	Enterobacteriaceae	-	-	-	draft
pET44_AA944	ET44	C1	ColRNAI_rep_cluster_1857,ColRNAI_rep_cluster_1857	GU949535_00001,000003__NC_002119_00001	MOBC	NC_009793_00003	-	-	-	-	mobilizable	CP035911	9.55247e-05	Klebsiella pneumoniae	AA944	AJ427	family	Enterobacteriaceae	family	Enterobacteriaceae	-	-	-	draft
pET44_AC125	ET44	C1	IncFIB	000100__NZ_CP016161_00012	-	-	-	-	-	-	non-mobilizable	CP022128	0.00194597	Klebsiella pneumoniae	AC125	AL184	order	Enterobacterales	order	Enterobacterales	order	Enterobacterales	11254626; 19482926; 15781495; 20851899; 16257053	draft
pET44_AC129	ET44	C1	rep_cluster_1195	000483__CP010949_00006	MOBP	NC_019160_00002	-	-	-	-	mobilizable	CP012562	0.000508006	Klebsiella pneumoniae	AC129	AL194	class	Gammaproteobacteria	class	Gammaproteobacteria	-	-	-	draft
pET45_AA019	ET45	C1	IncFIB	000097__NC_025166_00051	-	-	-	-	-	-	non-mobilizable	CP022146	0.0297077	Klebsiella pneumoniae	AA019	-	order	Enterobacterales	order	Enterobacterales	order	Enterobacterales	11254626; 19482926; 15781495; 20851899; 16257053	draft
pET45_AA117	ET45	C1	ColRNAI_rep_cluster_1987	CP024554_00008	-	-	-	-	-	-	non-mobilizable	CP024526	7.15897e-05	Klebsiella pneumoniae	AA117	AH742	multi-phylla	Actinobacteria,Proteobacteria	multi-phylla	Actinobacteria,Proteobacteria	-	-	-	draft
pET45_AA118	ET45	C1	ColRNAI_rep_cluster_1987	CP024554_00008	-	-	-	-	-	-	non-mobilizable	CP018446	0.000361208	Klebsiella pneumoniae	AA118	AH744	multi-phylla	Actinobacteria,Proteobacteria	multi-phylla	Actinobacteria,Proteobacteria	-	-	-	draft
pET45_AA360	ET45	C1	-	-	MOBP	NC_017723_00002	-	-	-	-	mobilizable	MH595534	0.0427316	Klebsiella pneumoniae	AA360	-	family	Enterobacteriaceae	family	Enterobacteriaceae	-	-	-	draft
pET45_AA406	ET45	C1	IncFIB,IncHI1B,rep_cluster_1418	000107__CP014778_00094,JN420336,000759__NC_013950_00034	MOBF,MOBF	NC_021231_00058,CP035180_00077	MPF_F	NC_019155_00032,NC_019165_00034,NC_021654_00016,NC_011281_00082,NC_022609_00081,NC_014312_00128,NC_019389_00068,NC_023332_00154,NC_014312_00118,NC_014312_00116,NC_021502_00150,NC_021502_00131	-	-	conjugative	MK649822	0.0118017	Klebsiella pneumoniae	AA406	AI451	order	Enterobacterales	order	Enterobacterales	order	Enterobacterales	18606786; 11254626; 16940067; 19482926; 15781495; 20851899; 16257053	draft
pET45_AA554	ET45	C1	-	-	-	-	-	-	-	-	non-mobilizable	CP021698	0.0545702	Klebsiella pneumoniae	AA554	-	genus	Klebsiella	genus	Klebsiella	-	-	-	draft
pET45_AA671	ET45	C1	rep_cluster_2350,rep_cluster_2370	CP041342_00001,EU580135_00003	MOBF	CP019897	-	-	MOB_unknown	CP017722	mobilizable	NC_019077	0.00853806	Escherichia coli	AA671	AI948	family	Enterobacteriaceae	family	Enterobacteriaceae	-	-	-	draft
pET45_AA944	ET45	C1	ColRNAI_rep_cluster_1857	000003__NC_002119_00001	MOBC	NC_009793_00003	-	-	-	-	mobilizable	CP035911	9.55247e-05	Klebsiella pneumoniae	AA944	AJ427	order	Enterobacterales	order	Enterobacterales	genus	Klebsiella	23800906; 24777092	draft
pET45_AC125	ET45	C1	IncFIB	000100__NZ_CP016161_00012	-	-	-	-	-	-	non-mobilizable	CP022128	0.00197282	Klebsiella pneumoniae	AC125	AL184	order	Enterobacterales	order	Enterobacterales	order	Enterobacterales	11254626; 19482926; 15781495; 20851899; 16257053	draft
pET45_AC129	ET45	C1	rep_cluster_1195	000483__CP010949_00006	MOBP	NC_019160_00002	-	-	-	-	mobilizable	CP012562	0.000508006	Klebsiella pneumoniae	AC129	AL194	class	Gammaproteobacteria	class	Gammaproteobacteria	-	-	-	draft
pET46_AA019	ET46	C1	IncFIB	000097__NC_025166_00051	-	-	-	-	-	-	non-mobilizable	NC_021656	0.0280449	Klebsiella pneumoniae	AA019	-	order	Enterobacterales	order	Enterobacterales	order	Enterobacterales	11254626; 19482926; 15781495; 20851899; 16257053	draft
pET46_AA117	ET46	C1	ColRNAI_rep_cluster_1987	CP024554_00008	-	-	-	-	-	-	non-mobilizable	CP024526	7.15897e-05	Klebsiella pneumoniae	AA117	AH742	multi-phylla	Actinobacteria,Proteobacteria	multi-phylla	Actinobacteria,Proteobacteria	-	-	-	draft
pET46_AA118	ET46	C1	ColRNAI_rep_cluster_1987	CP024554_00008	-	-	-	-	-	-	non-mobilizable	CP018446	0.000361208	Klebsiella pneumoniae	AA118	AH744	multi-phylla	Actinobacteria,Proteobacteria	multi-phylla	Actinobacteria,Proteobacteria	-	-	-	draft
pET46_AA360	ET46	C1	-	-	MOBP	NC_017723_00002	-	-	-	-	mobilizable	MH595534	0.0427316	Klebsiella pneumoniae	AA360	-	family	Enterobacteriaceae	family	Enterobacteriaceae	-	-	-	draft
pET46_AA406	ET46	C1	IncFIB,IncHI1B,rep_cluster_1418	000107__CP014778_00094,JN420336,000759__NC_013950_00034	-	-	-	-	-	-	non-mobilizable	MK649822	0.00574147	Klebsiella pneumoniae	AA406	AI451	order	Enterobacterales	order	Enterobacterales	order	Enterobacterales	18606786; 11254626; 16940067; 19482926; 15781495; 20851899; 16257053	draft
pET46_AA452	ET46	C1	IncFII	000124__KP125893_00142	MOBF,MOBF	CP035180_00077,NC_021231_00058	MPF_F	NC_014312_00116,NC_014312_00118,NC_023332_00154,NC_019389_00068,NC_014312_00128,NC_022609_00081,NC_011281_00082,NC_021654_00016,NC_019165_00034,NC_019155_00032,NC_021502_00131,NC_021502_00150	-	-	conjugative	JX424423	0.0228571	Klebsiella pneumoniae	AA452	AI551	order	Enterobacterales	order	Enterobacterales	family	Enterobacteriaceae	20851899	draft
pET46_AA671	ET46	C1	rep_cluster_2350,rep_cluster_2370	CP035723_00002,EU580135_00003	MOBF	CP019897	-	-	MOB_unknown	CP017722	mobilizable	NC_019077	0.00126265	Escherichia coli	AA671	AI948	family	Enterobacteriaceae	family	Enterobacteriaceae	-	-	-	draft
pET46_AA944	ET46	C1	ColRNAI_rep_cluster_1857	000003__NC_002119_00001	MOBC	NC_009793_00003	-	-	-	-	mobilizable	CP035911	9.55247e-05	Klebsiella pneumoniae	AA944	AJ427	order	Enterobacterales	order	Enterobacterales	genus	Klebsiella	23800906; 24777092	draft
pET46_AC125	ET46	C1	IncFIB	000100__NZ_CP016161_00012	-	-	-	-	-	-	non-mobilizable	CP022128	0.00197282	Klebsiella pneumoniae	AC125	AL184	order	Enterobacterales	order	Enterobacterales	order	Enterobacterales	11254626; 19482926; 15781495; 20851899; 16257053	draft
pET46_AC129	ET46	C1	rep_cluster_1195	000483__CP010949_00006	MOBP	NC_019160_00002	-	-	-	-	mobilizable	CP012562	0.000508006	Klebsiella pneumoniae	AC129	AL194	class	Gammaproteobacteria	class	Gammaproteobacteria	-	-	-	draft
pET47_AA019	ET47	C1	IncFIB	000097__NC_025166_00051	-	-	-	-	-	-	non-mobilizable	NC_021656	0.0280449	Klebsiella pneumoniae	AA019	-	order	Enterobacterales	order	Enterobacterales	order	Enterobacterales	11254626; 19482926; 15781495; 20851899; 16257053	draft
pET47_AA117	ET47	C1	ColRNAI_rep_cluster_1987	CP024554_00008	-	-	-	-	-	-	non-mobilizable	CP024526	7.15897e-05	Klebsiella pneumoniae	AA117	AH742	multi-phylla	Proteobacteria,Actinobacteria	multi-phylla	Proteobacteria,Actinobacteria	-	-	-	draft
pET47_AA118	ET47	C1	ColRNAI_rep_cluster_1987	CP024554_00008	-	-	-	-	-	-	non-mobilizable	CP018446	0.000361208	Klebsiella pneumoniae	AA118	AH744	multi-phylla	Proteobacteria,Actinobacteria	multi-phylla	Proteobacteria,Actinobacteria	-	-	-	draft
pET47_AA360	ET47	C1	-	-	MOBP	NC_017723_00002	-	-	-	-	mobilizable	MH595534	0.0427316	Klebsiella pneumoniae	AA360	-	family	Enterobacteriaceae	family	Enterobacteriaceae	-	-	-	draft
pET47_AA406	ET47	C1	IncFIB,IncHI1B,rep_cluster_1418	000107__CP014778_00094,JN420336,000759__NC_013950_00034	-	-	-	-	-	-	non-mobilizable	MK649822	0.006248	Klebsiella pneumoniae	AA406	AI451	order	Enterobacterales	order	Enterobacterales	order	Enterobacterales	18606786; 11254626; 16940067; 19482926; 15781495; 20851899; 16257053	draft
pET47_AA452	ET47	C1	IncFII	000124__KP125893_00142	MOBF,MOBF	CP035180_00077,NC_021231_00058	MPF_F	NC_014312_00116,NC_014312_00118,NC_023332_00154,NC_019389_00068,NC_014312_00128,NC_022609_00081,NC_011281_00082,NC_021654_00016,NC_019165_00034,NC_019155_00032,NC_021502_00131,NC_021502_00150	-	-	conjugative	CP020523	0.0244475	Escherichia coli	AA452	AI551	order	Enterobacterales	order	Enterobacterales	family	Enterobacteriaceae	20851899	draft
pET47_AA671	ET47	C1	rep_cluster_2350,rep_cluster_2370	CP041342_00001,EU580135_00003	MOBF	CP019897	-	-	MOB_unknown	NC_019102	mobilizable	NC_019077	0.00126265	Escherichia coli	AA671	AI948	family	Enterobacteriaceae	family	Enterobacteriaceae	-	-	-	draft
pET47_AA944	ET47	C1	ColRNAI_rep_cluster_1857	000003__NC_002119_00001	MOBC	NC_009793_00003	-	-	-	-	mobilizable	CP035911	9.55247e-05	Klebsiella pneumoniae	AA944	AJ427	order	Enterobacterales	order	Enterobacterales	genus	Klebsiella	23800906; 24777092	draft
pET47_AC125	ET47	C1	IncFIB	000100__NZ_CP016161_00012	-	-	-	-	-	-	non-mobilizable	CP022128	0.00162709	Klebsiella pneumoniae	AC125	AL184	order	Enterobacterales	order	Enterobacterales	order	Enterobacterales	11254626; 19482926; 15781495; 20851899; 16257053	draft
pET47_AC129	ET47	C1	rep_cluster_1195	000483__CP010949_00006	MOBP	NC_019160_00002	-	-	-	-	mobilizable	CP012562	0.000508006	Klebsiella pneumoniae	AC129	AL194	class	Gammaproteobacteria	class	Gammaproteobacteria	-	-	-	draft
pET48_AA019	ET48	C1	IncFIB	000097__NC_025166_00051	-	-	-	-	-	-	non-mobilizable	NC_021656	0.0280449	Klebsiella pneumoniae	AA019	-	order	Enterobacterales	order	Enterobacterales	order	Enterobacterales	11254626; 19482926; 15781495; 20851899; 16257053	draft
pET48_AA117	ET48	C1	ColRNAI_rep_cluster_1987	CP024554_00008	-	-	-	-	-	-	non-mobilizable	CP024526	7.15897e-05	Klebsiella pneumoniae	AA117	AH742	multi-phylla	Proteobacteria,Actinobacteria	multi-phylla	Proteobacteria,Actinobacteria	-	-	-	draft
pET48_AA118	ET48	C1	ColRNAI_rep_cluster_1987	CP024554_00008	-	-	-	-	-	-	non-mobilizable	CP018446	0.000361208	Klebsiella pneumoniae	AA118	AH744	multi-phylla	Proteobacteria,Actinobacteria	multi-phylla	Proteobacteria,Actinobacteria	-	-	-	draft
pET48_AA360	ET48	C1	-	-	MOBP	NC_017723_00002	-	-	-	-	mobilizable	MH595534	0.0427316	Klebsiella pneumoniae	AA360	-	family	Enterobacteriaceae	family	Enterobacteriaceae	-	-	-	draft
pET48_AA406	ET48	C1	IncFIB,IncHI1B	000107__CP014778_00094,JN420336	-	-	-	-	-	-	non-mobilizable	MK649822	0.00483188	Klebsiella pneumoniae	AA406	AI451	order	Enterobacterales	order	Enterobacterales	order	Enterobacterales	18606786; 11254626; 19482926; 15781495; 20851899; 16257053	draft
pET48_AA452	ET48	C1	rep_cluster_1418	000759__NC_013950_00034	MOBF,MOBF	CP035180_00077,NC_021231_00058	MPF_F	NC_014312_00116,NC_014312_00118,NC_023332_00154,NC_019389_00068,NC_014312_00128,NC_022609_00081,NC_011281_00082,NC_021654_00016,NC_019165_00034,NC_019155_00032,NC_021502_00131,NC_021502_00150	-	-	conjugative	JX424423	0.0202797	Klebsiella pneumoniae	AA452	AI551	family	Enterobacteriaceae	family	Enterobacteriaceae	genus	Klebsiella	16940067	draft
pET48_AA671	ET48	C1	rep_cluster_2350	CP041342_00001	MOBF	CP019897	-	-	MOB_unknown	CP017722	mobilizable	NC_019077	0.00126265	Escherichia coli	AA671	AI948	multi-phylla	Proteobacteria,Bacteroidetes,Firmicutes,Actinobacteria	multi-phylla	Proteobacteria,Bacteroidetes,Firmicutes,Actinobacteria	genus	Escherichia	6263753; 17122402; 26802429	draft
pET48_AA944	ET48	C1	ColRNAI_rep_cluster_1857	000003__NC_002119_00001	MOBC	NC_009793_00003	-	-	-	-	mobilizable	CP035911	9.55247e-05	Klebsiella pneumoniae	AA944	AJ427	order	Enterobacterales	order	Enterobacterales	genus	Klebsiella	23800906; 24777092	draft
pET48_AC125	ET48	C1	IncFIB	000100__NZ_CP016161_00012	-	-	-	-	-	-	non-mobilizable	CP022128	0.00194597	Klebsiella pneumoniae	AC125	AL184	order	Enterobacterales	order	Enterobacterales	order	Enterobacterales	11254626; 19482926; 15781495; 20851899; 16257053	draft
pET48_AC129	ET48	C1	rep_cluster_1195	000483__CP010949_00006	MOBP	NC_019160_00002	-	-	-	-	mobilizable	CP012562	0.000508006	Klebsiella pneumoniae	AC129	AL194	class	Gammaproteobacteria	class	Gammaproteobacteria	-	-	-	draft
pET49_AA019	ET49	C1	IncFIB	000097__NC_025166_00051	-	-	-	-	-	-	non-mobilizable	NC_021656	0.0280449	Klebsiella pneumoniae	AA019	-	order	Enterobacterales	order	Enterobacterales	order	Enterobacterales	11254626; 19482926; 15781495; 20851899; 16257053	draft
pET49_AA117	ET49	C1	ColRNAI_rep_cluster_1987	CP024554_00008	-	-	-	-	-	-	non-mobilizable	CP024526	7.15897e-05	Klebsiella pneumoniae	AA117	AH742	multi-phylla	Actinobacteria,Proteobacteria	multi-phylla	Actinobacteria,Proteobacteria	-	-	-	draft
pET49_AA118	ET49	C1	ColRNAI_rep_cluster_1987	CP024554_00008	-	-	-	-	-	-	non-mobilizable	CP018446	0.000361208	Klebsiella pneumoniae	AA118	AH744	multi-phylla	Actinobacteria,Proteobacteria	multi-phylla	Actinobacteria,Proteobacteria	-	-	-	draft
pET49_AA360	ET49	C1	-	-	MOBP	NC_017723_00002	-	-	-	-	mobilizable	MH595534	0.0427316	Klebsiella pneumoniae	AA360	-	family	Enterobacteriaceae	family	Enterobacteriaceae	-	-	-	draft
pET49_AA406	ET49	C1	IncFIB,IncHI1B	000107__CP014778_00094,JN420336	-	-	-	-	-	-	non-mobilizable	MK649822	0.00473708	Klebsiella pneumoniae	AA406	AI451	order	Enterobacterales	order	Enterobacterales	order	Enterobacterales	18606786; 11254626; 19482926; 15781495; 20851899; 16257053	draft
pET49_AA452	ET49	C1	rep_cluster_1418	000759__NC_013950_00034	MOBF,MOBF	NC_021231_00058,CP035180_00077	MPF_F	NC_019155_00032,NC_019165_00034,NC_021654_00016,NC_011281_00082,NC_022609_00081,NC_014312_00128,NC_019389_00068,NC_023332_00154,NC_014312_00118,NC_014312_00116,NC_021502_00150,NC_021502_00131	-	-	conjugative	JX424423	0.0206797	Klebsiella pneumoniae	AA452	AI551	family	Enterobacteriaceae	family	Enterobacteriaceae	genus	Klebsiella	16940067	draft
pET49_AA671	ET49	C1	rep_cluster_2350	CP041342_00001	MOBF	CP019897	-	-	MOB_unknown	CP017722	mobilizable	NC_019077	0.00126265	Escherichia coli	AA671	AI948	multi-phylla	Actinobacteria,Bacteroidetes,Proteobacteria,Firmicutes	multi-phylla	Actinobacteria,Bacteroidetes,Proteobacteria,Firmicutes	genus	Escherichia	6263753; 17122402; 26802429	draft
pET49_AA944	ET49	C1	ColRNAI_rep_cluster_1857	000003__NC_002119_00001	MOBC	NC_009793_00003	-	-	-	-	mobilizable	CP035911	9.55247e-05	Klebsiella pneumoniae	AA944	AJ427	order	Enterobacterales	order	Enterobacterales	genus	Klebsiella	23800906; 24777092	draft
pET49_AC125	ET49	C1	IncFIB	000100__NZ_CP016161_00012	-	-	-	-	-	-	non-mobilizable	CP022128	0.00197282	Klebsiella pneumoniae	AC125	AL184	order	Enterobacterales	order	Enterobacterales	order	Enterobacterales	11254626; 19482926; 15781495; 20851899; 16257053	draft
pET49_AC129	ET49	C1	rep_cluster_1195	000483__CP010949_00006	MOBP	NC_019160_00002	-	-	-	-	mobilizable	CP012562	0.000508006	Klebsiella pneumoniae	AC129	AL194	class	Gammaproteobacteria	class	Gammaproteobacteria	-	-	-	draft
pET5_AA019	ET5	C1	IncFIB	000097__NC_025166_00051	-	-	-	-	-	-	non-mobilizable	NC_021656	0.0265635	Klebsiella pneumoniae	AA019	-	order	Enterobacterales	order	Enterobacterales	order	Enterobacterales	11254626; 19482926; 15781495; 20851899; 16257053	draft
pET5_AA117	ET5	C1	ColRNAI_rep_cluster_1987	CP024554_00008	-	-	-	-	-	-	non-mobilizable	CP024526	7.15897e-05	Klebsiella pneumoniae	AA117	AH742	multi-phylla	Actinobacteria,Proteobacteria	multi-phylla	Actinobacteria,Proteobacteria	-	-	-	draft
pET5_AA118	ET5	C1	ColRNAI_rep_cluster_1987	CP024554_00008	-	-	-	-	-	-	non-mobilizable	CP018446	0.000361208	Klebsiella pneumoniae	AA118	AH744	multi-phylla	Actinobacteria,Proteobacteria	multi-phylla	Actinobacteria,Proteobacteria	-	-	-	draft
pET5_AA360	ET5	C1	-	-	MOBP	NC_017723_00002	-	-	-	-	mobilizable	MH595534	0.0427316	Klebsiella pneumoniae	AA360	-	family	Enterobacteriaceae	family	Enterobacteriaceae	-	-	-	draft
pET5_AA406	ET5	C1	IncFIB,IncHI1B	000107__CP014778_00094,JN420336	-	-	-	-	-	-	non-mobilizable	MK649822	0.00454897	Klebsiella pneumoniae	AA406	AI451	order	Enterobacterales	order	Enterobacterales	order	Enterobacterales	18606786; 11254626; 19482926; 15781495; 20851899; 16257053	draft
pET5_AA452	ET5	C1	IncFII,rep_cluster_1418	000124__KP125893_00142,000759__NC_013950_00034	MOBF,MOBF	CP035180_00077,NC_021231_00058	MPF_F	NC_014312_00116,NC_014312_00118,NC_023332_00154,NC_019389_00068,NC_014312_00128,NC_022609_00081,NC_011281_00082,NC_021654_00016,NC_019165_00034,NC_019155_00032,NC_021502_00131,NC_021502_00150	-	-	conjugative	CP020523	0.017653	Escherichia coli	AA452	AI551	order	Enterobacterales	order	Enterobacterales	family	Enterobacteriaceae	16940067; 20851899	draft
pET5_AA671	ET5	C1	ColRNAI_rep_cluster_1857,rep_cluster_2350	GU949535_00001,CP041342_00001	MOBF	CP019897	-	-	MOB_unknown	CP017722	mobilizable	NC_019077	0.00126265	Escherichia coli	AA671	AI948	family	Enterobacteriaceae	family	Enterobacteriaceae	-	-	-	draft
pET5_AA944	ET5	C1	ColRNAI_rep_cluster_1857	000003__NC_002119_00001	MOBC	NC_009793_00003	-	-	-	-	mobilizable	CP035911	9.55247e-05	Klebsiella pneumoniae	AA944	AJ427	order	Enterobacterales	order	Enterobacterales	genus	Klebsiella	23800906; 24777092	draft
pET5_AC125	ET5	C1	IncFIB	000100__NZ_CP016161_00012	-	-	-	-	-	-	non-mobilizable	CP022128	0.00197282	Klebsiella pneumoniae	AC125	AL184	order	Enterobacterales	order	Enterobacterales	order	Enterobacterales	11254626; 19482926; 15781495; 20851899; 16257053	draft
pET5_AC129	ET5	C1	rep_cluster_1195	000483__CP010949_00006	MOBP	NC_019160_00002	-	-	-	-	mobilizable	CP012562	0.000508006	Klebsiella pneumoniae	AC129	AL194	class	Gammaproteobacteria	class	Gammaproteobacteria	-	-	-	draft
pET50_AA019	ET50	C1	IncFIB	000097__NC_025166_00051	-	-	-	-	-	-	non-mobilizable	NC_021656	0.0280449	Klebsiella pneumoniae	AA019	-	order	Enterobacterales	order	Enterobacterales	order	Enterobacterales	11254626; 19482926; 15781495; 20851899; 16257053	draft
pET50_AA117	ET50	C1	ColRNAI_rep_cluster_1987	CP024554_00008	-	-	-	-	-	-	non-mobilizable	CP024526	7.15897e-05	Klebsiella pneumoniae	AA117	AH742	multi-phylla	Actinobacteria,Proteobacteria	multi-phylla	Actinobacteria,Proteobacteria	-	-	-	draft
pET50_AA118	ET50	C1	ColRNAI_rep_cluster_1987	CP024554_00008	-	-	-	-	-	-	non-mobilizable	CP018446	0.000361208	Klebsiella pneumoniae	AA118	AH744	multi-phylla	Actinobacteria,Proteobacteria	multi-phylla	Actinobacteria,Proteobacteria	-	-	-	draft
pET50_AA360	ET50	C1	-	-	MOBP,MOBP	NC_017723_00002,CP023983_00001	-	-	-	-	mobilizable	MH595534	0.0427316	Klebsiella pneumoniae	AA360	-	genus	Klebsiella	genus	Klebsiella	-	-	-	draft
pET50_AA406	ET50	C1	IncFIB,IncHI1B,rep_cluster_1418	000107__CP014778_00094,JN420336,000759__NC_013950_00034	MOBF,MOBF	CP035180_00077,NC_021231_00058	MPF_F	NC_014312_00116,NC_014312_00118,NC_023332_00154,NC_019389_00068,NC_014312_00128,NC_022609_00081,NC_011281_00082,NC_021654_00016,NC_019165_00034,NC_019155_00032,NC_021502_00131,NC_021502_00150	-	-	conjugative	MK649822	0.0122604	Klebsiella pneumoniae	AA406	AI451	order	Enterobacterales	order	Enterobacterales	order	Enterobacterales	18606786; 11254626; 16940067; 19482926; 15781495; 20851899; 16257053	draft
pET50_AA554	ET50	C1	-	-	-	-	-	-	-	-	non-mobilizable	CP021698	0.0403101	Klebsiella pneumoniae	AA554	-	genus	Klebsiella	genus	Klebsiella	-	-	-	draft
pET50_AA671	ET50	C1	rep_cluster_2350	CP041342_00001	MOBF	CP019897	-	-	MOB_unknown	NC_019102	mobilizable	NC_019077	0.00126265	Escherichia coli	AA671	AI948	multi-phylla	Firmicutes,Actinobacteria,Bacteroidetes,Proteobacteria	multi-phylla	Firmicutes,Actinobacteria,Bacteroidetes,Proteobacteria	genus	Escherichia	6263753; 17122402; 26802429	draft
pET50_AA944	ET50	C1	ColRNAI_rep_cluster_1857	000003__NC_002119_00001	MOBC	NC_009793_00003	-	-	-	-	mobilizable	CP035911	9.55247e-05	Klebsiella pneumoniae	AA944	AJ427	order	Enterobacterales	order	Enterobacterales	genus	Klebsiella	23800906; 24777092	draft
pET50_AC125	ET50	C1	IncFIB	000100__NZ_CP016161_00012	-	-	-	-	-	-	non-mobilizable	CP022128	0.00194597	Klebsiella pneumoniae	AC125	AL184	order	Enterobacterales	order	Enterobacterales	order	Enterobacterales	11254626; 19482926; 15781495; 20851899; 16257053	draft
pET50_AC129	ET50	C1	rep_cluster_1195	000483__CP010949_00006	MOBP	NC_019160_00002	-	-	-	-	mobilizable	CP012562	0.000508006	Klebsiella pneumoniae	AC129	AL194	class	Gammaproteobacteria	class	Gammaproteobacteria	-	-	-	draft
pET50_AC431	ET50	C1	-	-	-	-	-	-	-	-	non-mobilizable	JQ319768	0.0494626	Escherichia coli	AC431	-	order	Enterobacterales	order	Enterobacterales	-	-	-	draft
pET51_AA019	ET51	C1	IncFIB	000097__NC_025166_00051	-	-	-	-	-	-	non-mobilizable	NC_021656	0.0280449	Klebsiella pneumoniae	AA019	-	order	Enterobacterales	order	Enterobacterales	order	Enterobacterales	11254626; 19482926; 15781495; 20851899; 16257053	draft
pET51_AA117	ET51	C1	ColRNAI_rep_cluster_1987	CP024554_00008	-	-	-	-	-	-	non-mobilizable	CP024526	0.000483446	Klebsiella pneumoniae	AA117	AH742	multi-phylla	Proteobacteria,Actinobacteria	multi-phylla	Proteobacteria,Actinobacteria	-	-	-	draft
pET51_AA118	ET51	C1	ColRNAI_rep_cluster_1987	CP024554_00008	-	-	-	-	-	-	non-mobilizable	CP018446	0.000361208	Klebsiella pneumoniae	AA118	AH744	multi-phylla	Proteobacteria,Actinobacteria	multi-phylla	Proteobacteria,Actinobacteria	-	-	-	draft
pET51_AA360	ET51	C1	-	-	MOBP	NC_017723_00002	-	-	-	-	mobilizable	MH595534	0.0427316	Klebsiella pneumoniae	AA360	-	family	Enterobacteriaceae	family	Enterobacteriaceae	-	-	-	draft
pET51_AA406	ET51	C1	IncFIB,IncHI1B	000107__CP014778_00094,JN420336	-	-	-	-	-	-	non-mobilizable	MK649822	0.00541137	Klebsiella pneumoniae	AA406	AI451	order	Enterobacterales	order	Enterobacterales	order	Enterobacterales	18606786; 11254626; 19482926; 15781495; 20851899; 16257053	draft
pET51_AA452	ET51	C1	IncFII,rep_cluster_1418	000124__KP125893_00142,000759__NC_013950_00034	MOBF,MOBF	NC_021231_00058,CP035180_00077	MPF_F	NC_019155_00032,NC_019165_00034,NC_021654_00016,NC_011281_00082,NC_022609_00081,NC_014312_00128,NC_019389_00068,NC_023332_00154,NC_014312_00118,NC_014312_00116,NC_021502_00150,NC_021502_00131	-	-	conjugative	CP020523	0.0329357	Escherichia coli	AA452	-	order	Enterobacterales	order	Enterobacterales	family	Enterobacteriaceae	16940067; 20851899	draft
pET51_AA671	ET51	C1	rep_cluster_2350,rep_cluster_2370	CP041342_00001,EU580135_00003	MOBF	CP019897	-	-	MOB_unknown	CP017722	mobilizable	NC_019077	0.0143537	Escherichia coli	AA671	AI948	family	Enterobacteriaceae	family	Enterobacteriaceae	-	-	-	draft
pET51_AA944	ET51	C1	ColRNAI_rep_cluster_1857	000003__NC_002119_00001	MOBC	NC_009793_00003	-	-	-	-	mobilizable	CP035911	9.55247e-05	Klebsiella pneumoniae	AA944	AJ427	order	Enterobacterales	order	Enterobacterales	genus	Klebsiella	23800906; 24777092	draft
pET51_AC125	ET51	C1	IncFIB	000100__NZ_CP016161_00012	-	-	-	-	-	-	non-mobilizable	CP022128	0.00175922	Klebsiella pneumoniae	AC125	AL184	order	Enterobacterales	order	Enterobacterales	order	Enterobacterales	11254626; 19482926; 15781495; 20851899; 16257053	draft
pET51_AC129	ET51	C1	rep_cluster_1195	000483__CP010949_00006	MOBP	NC_019160_00002	-	-	-	-	mobilizable	CP012562	0.000508006	Klebsiella pneumoniae	AC129	AL194	class	Gammaproteobacteria	class	Gammaproteobacteria	-	-	-	draft
pET51_AC431	ET51	C1	-	-	-	-	-	-	-	-	non-mobilizable	JQ319768	0.0533217	Escherichia coli	AC431	-	order	Enterobacterales	order	Enterobacterales	-	-	-	draft
pET51_AC434	ET51	C1	-	-	-	-	-	-	-	-	non-mobilizable	CP014125	0.0590885	Klebsiella pneumoniae	AC434	-	family	Enterobacteriaceae	family	Enterobacteriaceae	-	-	-	draft
pET53_AA019	ET53	C1	IncFIB	000097__NC_025166_00051	-	-	-	-	-	-	non-mobilizable	NC_021656	0.0211548	Klebsiella pneumoniae	AA019	AH564	order	Enterobacterales	order	Enterobacterales	order	Enterobacterales	11254626; 19482926; 15781495; 20851899; 16257053	draft
pET53_AA117	ET53	C1	ColRNAI_rep_cluster_1987	CP024554_00008	-	-	-	-	-	-	non-mobilizable	CP024533	0.00621379	Klebsiella pneumoniae	AA117	AH742	multi-phylla	Actinobacteria,Proteobacteria	multi-phylla	Actinobacteria,Proteobacteria	-	-	-	draft
pET53_AA118	ET53	C1	ColRNAI_rep_cluster_1987	CP024554_00008	-	-	-	-	-	-	non-mobilizable	CP018446	0.00960897	Klebsiella pneumoniae	AA118	AH744	multi-phylla	Actinobacteria,Proteobacteria	multi-phylla	Actinobacteria,Proteobacteria	-	-	-	draft
pET53_AA360	ET53	C1	-	-	MOBP	NC_017723_00002	-	-	-	-	mobilizable	MH595534	0.0424367	Klebsiella pneumoniae	AA360	-	family	Enterobacteriaceae	family	Enterobacteriaceae	-	-	-	draft
pET53_AA406	ET53	C1	IncFIB,IncHI1B	000107__CP014778_00094,JN420336	-	-	-	-	-	-	non-mobilizable	MK649822	0.00570819	Klebsiella pneumoniae	AA406	AI451	order	Enterobacterales	order	Enterobacterales	order	Enterobacterales	18606786; 11254626; 19482926; 15781495; 20851899; 16257053	draft
pET53_AA452	ET53	C1	IncFII,rep_cluster_1418	000124__KP125893_00142,000759__NC_013950_00034	MOBF,MOBF	CP035180_00077,NC_021231_00058	MPF_F	NC_014312_00116,NC_014312_00118,NC_023332_00154,NC_019389_00068,NC_014312_00128,NC_022609_00081,NC_011281_00082,NC_021654_00016,NC_019165_00034,NC_019155_00032,NC_021502_00131,NC_021502_00150	-	-	conjugative	CP020523	0.0225651	Escherichia coli	AA452	AI551	order	Enterobacterales	order	Enterobacterales	family	Enterobacteriaceae	16940067; 20851899	draft
pET53_AA671	ET53	C1	rep_cluster_2350	CP041342_00001	MOBF	CP019897	-	-	MOB_unknown	NC_019102	mobilizable	NC_019077	0.00165343	Escherichia coli	AA671	AI948	multi-phylla	Firmicutes,Actinobacteria,Bacteroidetes,Proteobacteria	multi-phylla	Firmicutes,Actinobacteria,Bacteroidetes,Proteobacteria	genus	Escherichia	6263753; 17122402; 26802429	draft
pET53_AA944	ET53	C1	ColRNAI_rep_cluster_1857	000003__NC_002119_00001	MOBC	NC_009793_00003	-	-	-	-	mobilizable	CP035911	9.55247e-05	Klebsiella pneumoniae	AA944	AJ427	order	Enterobacterales	order	Enterobacterales	genus	Klebsiella	23800906; 24777092	draft
pET53_AA964	ET53	C1	-	-	-	-	-	-	-	-	non-mobilizable	CP012569	0.0581372	Klebsiella pneumoniae	AA964	-	family	Enterobacteriaceae	family	Enterobacteriaceae	-	-	-	draft
pET53_AC125	ET53	C1	IncFIB	000100__NZ_CP016161_00012	-	-	-	-	-	-	non-mobilizable	CP022128	0.00232584	Klebsiella pneumoniae	AC125	AL184	order	Enterobacterales	order	Enterobacterales	order	Enterobacterales	11254626; 19482926; 15781495; 20851899; 16257053	draft
pET53_AC129	ET53	C1	rep_cluster_1195	000483__CP010949_00006	MOBP	NC_019160_00002	-	-	-	-	mobilizable	CP012562	0.000705841	Klebsiella pneumoniae	AC129	AL194	class	Gammaproteobacteria	class	Gammaproteobacteria	-	-	-	draft
pET54_AA019	ET54	C1	IncFIB	000097__NC_025166_00051	-	-	-	-	-	-	non-mobilizable	NC_021656	0.0280449	Klebsiella pneumoniae	AA019	-	order	Enterobacterales	order	Enterobacterales	order	Enterobacterales	11254626; 19482926; 15781495; 20851899; 16257053	draft
pET54_AA117	ET54	C1	ColRNAI_rep_cluster_1987	CP024554_00008	-	-	-	-	-	-	non-mobilizable	CP024526	7.15897e-05	Klebsiella pneumoniae	AA117	AH742	multi-phylla	Proteobacteria,Actinobacteria	multi-phylla	Proteobacteria,Actinobacteria	-	-	-	draft
pET54_AA118	ET54	C1	ColRNAI_rep_cluster_1987	CP024554_00008	-	-	-	-	-	-	non-mobilizable	CP018446	0.00075568	Klebsiella pneumoniae	AA118	AH744	multi-phylla	Proteobacteria,Actinobacteria	multi-phylla	Proteobacteria,Actinobacteria	-	-	-	draft
pET54_AA360	ET54	C1	-	-	MOBP	NC_017723_00002	-	-	-	-	mobilizable	MH595534	0.0427316	Klebsiella pneumoniae	AA360	-	family	Enterobacteriaceae	family	Enterobacteriaceae	-	-	-	draft
pET54_AA406	ET54	C1	IncFIB,IncHI1B	000107__CP014778_00094,JN420336	-	-	-	-	-	-	non-mobilizable	MK649822	0.00334352	Klebsiella pneumoniae	AA406	AI451	order	Enterobacterales	order	Enterobacterales	order	Enterobacterales	18606786; 11254626; 19482926; 15781495; 20851899; 16257053	draft
pET54_AA452	ET54	C1	IncFII,rep_cluster_1418	000124__KP125893_00142,000759__NC_013950_00034	MOBF,MOBF	NC_021231_00058,CP035180_00077	MPF_F	NC_019155_00032,NC_019165_00034,NC_021654_00016,NC_011281_00082,NC_022609_00081,NC_014312_00128,NC_019389_00068,NC_023332_00154,NC_014312_00118,NC_014312_00116,NC_021502_00150,NC_021502_00131	-	-	conjugative	JX424423	0.0198213	Klebsiella pneumoniae	AA452	AI551	order	Enterobacterales	order	Enterobacterales	family	Enterobacteriaceae	16940067; 20851899	draft
pET54_AA671	ET54	C1	rep_cluster_2350,rep_cluster_2370	CP041342_00001,EU580135_00003	MOBF	CP019897	-	-	MOB_unknown	NC_019102	mobilizable	NC_019077	0.00881017	Escherichia coli	AA671	AI948	family	Enterobacteriaceae	family	Enterobacteriaceae	-	-	-	draft
pET54_AA944	ET54	C1	ColRNAI_rep_cluster_1857	000003__NC_002119_00001	MOBC	NC_009793_00003	-	-	-	-	mobilizable	CP035911	9.55247e-05	Klebsiella pneumoniae	AA944	AJ427	order	Enterobacterales	order	Enterobacterales	genus	Klebsiella	23800906; 24777092	draft
pET54_AC125	ET54	C1	IncFIB	000100__NZ_CP016161_00012	-	-	-	-	-	-	non-mobilizable	CP022128	0.00197282	Klebsiella pneumoniae	AC125	AL184	order	Enterobacterales	order	Enterobacterales	order	Enterobacterales	11254626; 19482926; 15781495; 20851899; 16257053	draft
pET54_AC129	ET54	C1	rep_cluster_1195	000483__CP010949_00006	MOBP	NC_019160_00002	-	-	-	-	mobilizable	CP012562	0.000508006	Klebsiella pneumoniae	AC129	AL194	class	Gammaproteobacteria	class	Gammaproteobacteria	-	-	-	draft
pET55_AA019	ET55	C1	IncFIB	000097__NC_025166_00051	-	-	-	-	-	-	non-mobilizable	NC_021656	0.0280449	Klebsiella pneumoniae	AA019	-	order	Enterobacterales	order	Enterobacterales	order	Enterobacterales	11254626; 19482926; 15781495; 20851899; 16257053	draft
pET55_AA117	ET55	C1	ColRNAI_rep_cluster_1987	CP024554_00008	-	-	-	-	-	-	non-mobilizable	CP024526	7.15897e-05	Klebsiella pneumoniae	AA117	AH742	multi-phylla	Proteobacteria,Actinobacteria	multi-phylla	Proteobacteria,Actinobacteria	-	-	-	draft
pET55_AA118	ET55	C1	ColRNAI_rep_cluster_1987	CP024554_00008	-	-	-	-	-	-	non-mobilizable	CP018446	0.000631368	Klebsiella pneumoniae	AA118	AH744	multi-phylla	Proteobacteria,Actinobacteria	multi-phylla	Proteobacteria,Actinobacteria	-	-	-	draft
pET55_AA360	ET55	C1	-	-	MOBP	NC_017723_00002	-	-	-	-	mobilizable	MH595534	0.0427316	Klebsiella pneumoniae	AA360	-	family	Enterobacteriaceae	family	Enterobacteriaceae	-	-	-	draft
pET55_AA406	ET55	C1	IncFIB,IncHI1B	000107__CP014778_00094,JN420336	-	-	-	-	-	-	non-mobilizable	MK649822	0.00524853	Klebsiella pneumoniae	AA406	AI451	order	Enterobacterales	order	Enterobacterales	order	Enterobacterales	18606786; 11254626; 19482926; 15781495; 20851899; 16257053	draft
pET55_AA452	ET55	C1	IncFII	000124__KP125893_00142	MOBF,MOBF	CP035180_00077,NC_021231_00058	MPF_F	NC_014312_00116,NC_014312_00118,NC_023332_00154,NC_019389_00068,NC_014312_00128,NC_022609_00081,NC_011281_00082,NC_021654_00016,NC_019165_00034,NC_019155_00032,NC_021502_00131,NC_021502_00150	-	-	conjugative	CP020523	0.0218499	Escherichia coli	AA452	AI551	order	Enterobacterales	order	Enterobacterales	family	Enterobacteriaceae	20851899	draft
pET55_AA671	ET55	C1	rep_cluster_2350	CP041342_00001	MOBF	CP019897	-	-	MOB_unknown	CP017722	mobilizable	NC_019077	0.00126265	Escherichia coli	AA671	AI948	multi-phylla	Firmicutes,Proteobacteria,Actinobacteria,Bacteroidetes	multi-phylla	Firmicutes,Proteobacteria,Actinobacteria,Bacteroidetes	genus	Escherichia	6263753; 17122402; 26802429	draft
pET55_AA944	ET55	C1	ColRNAI_rep_cluster_1857,ColRNAI_rep_cluster_1857	000003__NC_002119_00001,GU949535_00001	MOBC	NC_009793_00003	-	-	-	-	mobilizable	CP035911	9.55247e-05	Klebsiella pneumoniae	AA944	AJ427	family	Enterobacteriaceae	family	Enterobacteriaceae	-	-	-	draft
pET55_AC125	ET55	C1	IncFIB	000100__NZ_CP016161_00012	-	-	-	-	-	-	non-mobilizable	CP022128	0.00162709	Klebsiella pneumoniae	AC125	AL184	order	Enterobacterales	order	Enterobacterales	order	Enterobacterales	11254626; 19482926; 15781495; 20851899; 16257053	draft
pET55_AC129	ET55	C1	rep_cluster_1195	000483__CP010949_00006	MOBP	NC_019160_00002	-	-	-	-	mobilizable	CP012562	0.000508006	Klebsiella pneumoniae	AC129	AL194	class	Gammaproteobacteria	class	Gammaproteobacteria	-	-	-	draft
pET55_AD548	ET55	C1	rep_cluster_1418	000759__NC_013950_00034	-	-	-	-	-	-	non-mobilizable	CP006921	0.0404475	Klebsiella pneumoniae 30684/NJST258_2	AD548	-	family	Enterobacteriaceae	family	Enterobacteriaceae	genus	Klebsiella	16940067	draft
pET6_AA019	ET6	C1	IncFIB	000097__NC_025166_00051	-	-	-	-	-	-	non-mobilizable	NC_021656	0.0280449	Klebsiella pneumoniae	AA019	-	order	Enterobacterales	order	Enterobacterales	order	Enterobacterales	11254626; 19482926; 15781495; 20851899; 16257053	draft
pET6_AA118	ET6	C1	ColRNAI_rep_cluster_1987	CP024554_00008	-	-	-	-	-	-	non-mobilizable	CP018446	0.000361208	Klebsiella pneumoniae	AA118	AH744	multi-phylla	Actinobacteria,Proteobacteria	multi-phylla	Actinobacteria,Proteobacteria	-	-	-	draft
pET6_AA360	ET6	C1	-	-	MOBP	NC_017723_00002	-	-	-	-	mobilizable	MH595534	0.0427316	Klebsiella pneumoniae	AA360	-	family	Enterobacteriaceae	family	Enterobacteriaceae	-	-	-	draft
pET6_AA406	ET6	C1	IncFIB,IncFII,IncHI1B	000107__CP014778_00094,000124__KP125893_00142,JN420336	MOBF,MOBF	NC_021231_00058,CP035180_00077	MPF_F	NC_019155_00032,NC_019165_00034,NC_021654_00016,NC_011281_00082,NC_022609_00081,NC_014312_00128,NC_019389_00068,NC_023332_00154,NC_014312_00118,NC_014312_00116,NC_021502_00150,NC_021502_00131	-	-	conjugative	MK649822	0.0108702	Klebsiella pneumoniae	AA406	AI451	order	Enterobacterales	order	Enterobacterales	order	Enterobacterales	18606786; 11254626; 19482926; 15781495; 20851899; 16257053	draft
pET6_AA554	ET6	C1	rep_cluster_1418	000759__NC_013950_00034	-	-	-	-	-	-	non-mobilizable	CP016925	0.0324062	Klebsiella pneumoniae	AA554	-	family	Enterobacteriaceae	family	Enterobacteriaceae	genus	Klebsiella	16940067	draft
pET6_AA671	ET6	C1	rep_cluster_2350,rep_cluster_2370	CP041342_00001,EU580135_00003	MOBF	CP019897	-	-	MOB_unknown	NC_019102	mobilizable	NC_019077	0.00126265	Escherichia coli	AA671	AI948	family	Enterobacteriaceae	family	Enterobacteriaceae	-	-	-	draft
pET6_AA944	ET6	C1	ColRNAI_rep_cluster_1857	000003__NC_002119_00001	MOBC	NC_009793_00003	-	-	-	-	mobilizable	CP035911	9.55247e-05	Klebsiella pneumoniae	AA944	AJ427	order	Enterobacterales	order	Enterobacterales	genus	Klebsiella	23800906; 24777092	draft
pET6_AC125	ET6	C1	IncFIB	000100__NZ_CP016161_00012	-	-	-	-	-	-	non-mobilizable	CP022128	0.00194597	Klebsiella pneumoniae	AC125	AL184	order	Enterobacterales	order	Enterobacterales	order	Enterobacterales	11254626; 19482926; 15781495; 20851899; 16257053	draft
pET6_AC129	ET6	C1	rep_cluster_1195	000483__CP010949_00006	MOBP	NC_019160_00002	-	-	-	-	mobilizable	CP012562	0.000508006	Klebsiella pneumoniae	AC129	AL194	class	Gammaproteobacteria	class	Gammaproteobacteria	-	-	-	draft
pET7_AA019	ET7	C1	IncFIB	000097__NC_025166_00051	-	-	-	-	-	-	non-mobilizable	NC_021656	0.0249208	Klebsiella pneumoniae	AA019	AH564	order	Enterobacterales	order	Enterobacterales	order	Enterobacterales	11254626; 19482926; 15781495; 20851899; 16257053	draft
pET7_AA117	ET7	C1	ColRNAI_rep_cluster_1987	CP024554_00008	-	-	-	-	-	-	non-mobilizable	CP024526	7.15897e-05	Klebsiella pneumoniae	AA117	AH742	multi-phylla	Proteobacteria,Actinobacteria	multi-phylla	Proteobacteria,Actinobacteria	-	-	-	draft
pET7_AA118	ET7	C1	ColRNAI_rep_cluster_1987	CP024554_00008	-	-	-	-	-	-	non-mobilizable	CP018446	0.000361208	Klebsiella pneumoniae	AA118	AH744	multi-phylla	Proteobacteria,Actinobacteria	multi-phylla	Proteobacteria,Actinobacteria	-	-	-	draft
pET7_AA360	ET7	C1	-	-	MOBP	NC_017723_00002	-	-	-	-	mobilizable	MH595534	0.0427316	Klebsiella pneumoniae	AA360	-	family	Enterobacteriaceae	family	Enterobacteriaceae	-	-	-	draft
pET7_AA406	ET7	C1	IncFIB,IncHI1B	000107__CP014778_00094,JN420336	-	-	-	-	-	-	non-mobilizable	MK649822	0.00325637	Klebsiella pneumoniae	AA406	AI451	order	Enterobacterales	order	Enterobacterales	order	Enterobacterales	18606786; 11254626; 19482926; 15781495; 20851899; 16257053	draft
pET7_AA452	ET7	C1	IncFII,rep_cluster_1418	000124__KP125893_00142,000759__NC_013950_00034	MOBF,MOBF	NC_021231_00058,CP035180_00077	MPF_F	NC_019155_00032,NC_019165_00034,NC_021654_00016,NC_011281_00082,NC_022609_00081,NC_014312_00128,NC_019389_00068,NC_023332_00154,NC_014312_00118,NC_014312_00116,NC_021502_00150,NC_021502_00131	-	-	conjugative	JX424423	0.0197565	Klebsiella pneumoniae	AA452	AI551	order	Enterobacterales	order	Enterobacterales	family	Enterobacteriaceae	16940067; 20851899	draft
pET7_AA671	ET7	C1	rep_cluster_2350	CP041342_00001	MOBF	CP019897	-	-	MOB_unknown	CP017722	mobilizable	NC_019077	0.00126265	Escherichia coli	AA671	AI948	multi-phylla	Proteobacteria,Bacteroidetes,Actinobacteria,Firmicutes	multi-phylla	Proteobacteria,Bacteroidetes,Actinobacteria,Firmicutes	genus	Escherichia	6263753; 17122402; 26802429	draft
pET7_AA944	ET7	C1	ColRNAI_rep_cluster_1857	000003__NC_002119_00001	MOBC	NC_009793_00003	-	-	-	-	mobilizable	CP035911	9.55247e-05	Klebsiella pneumoniae	AA944	AJ427	order	Enterobacterales	order	Enterobacterales	genus	Klebsiella	23800906; 24777092	draft
pET7_AC125	ET7	C1	IncFIB	000100__NZ_CP016161_00012	-	-	-	-	-	-	non-mobilizable	CP022128	0.00216198	Klebsiella pneumoniae	AC125	AL184	order	Enterobacterales	order	Enterobacterales	order	Enterobacterales	11254626; 19482926; 15781495; 20851899; 16257053	draft
pET7_AC129	ET7	C1	rep_cluster_1195	000483__CP010949_00006	MOBP	NC_019160_00002	-	-	-	-	mobilizable	CP012562	0.000508006	Klebsiella pneumoniae	AC129	AL194	class	Gammaproteobacteria	class	Gammaproteobacteria	-	-	-	draft
pET8_AA019	ET8	C1	IncFIB	000097__NC_025166_00051	-	-	-	-	-	-	non-mobilizable	NC_021656	0.0574401	Klebsiella pneumoniae	AA019	-	order	Enterobacterales	order	Enterobacterales	order	Enterobacterales	11254626; 19482926; 15781495; 20851899; 16257053	draft
pET8_AA117	ET8	C1	ColRNAI_rep_cluster_1987	CP024554_00008	-	-	-	-	-	-	non-mobilizable	CP024526	7.15897e-05	Klebsiella pneumoniae	AA117	AH742	multi-phylla	Actinobacteria,Proteobacteria	multi-phylla	Actinobacteria,Proteobacteria	-	-	-	draft
pET8_AA118	ET8	C1	ColRNAI_rep_cluster_1987	CP024554_00008	-	-	-	-	-	-	non-mobilizable	CP018446	0.000361208	Klebsiella pneumoniae	AA118	AH744	multi-phylla	Actinobacteria,Proteobacteria	multi-phylla	Actinobacteria,Proteobacteria	-	-	-	draft
pET8_AA360	ET8	C1	-	-	MOBP	NC_017723_00002	-	-	-	-	mobilizable	MH595534	0.0427316	Klebsiella pneumoniae	AA360	-	family	Enterobacteriaceae	family	Enterobacteriaceae	-	-	-	draft
pET8_AA406	ET8	C1	IncFIB,IncFII,IncHI1B	000107__CP014778_00094,000124__KP125893_00142,JN420336	MOBF,MOBF	NC_021231_00058,CP035180_00077	MPF_F	NC_019155_00032,NC_019165_00034,NC_021654_00016,NC_011281_00082,NC_022609_00081,NC_014312_00128,NC_019389_00068,NC_023332_00154,NC_014312_00118,NC_014312_00116,NC_021502_00150,NC_021502_00131	-	-	conjugative	MK649822	0.0106545	Klebsiella pneumoniae	AA406	AI451	order	Enterobacterales	order	Enterobacterales	order	Enterobacterales	18606786; 11254626; 19482926; 15781495; 20851899; 16257053	draft
pET8_AA554	ET8	C1	rep_cluster_1418	000759__NC_013950_00034	-	-	-	-	-	-	non-mobilizable	CP016925	0.030677	Klebsiella pneumoniae	AA554	-	family	Enterobacteriaceae	family	Enterobacteriaceae	genus	Klebsiella	16940067	draft
pET8_AA671	ET8	C1	rep_cluster_2350	CP041342_00001	MOBF	CP019897	-	-	MOB_unknown	CP017722	mobilizable	NC_019077	0.00126265	Escherichia coli	AA671	AI948	multi-phylla	Bacteroidetes,Firmicutes,Actinobacteria,Proteobacteria	multi-phylla	Bacteroidetes,Firmicutes,Actinobacteria,Proteobacteria	genus	Escherichia	6263753; 17122402; 26802429	draft
pET8_AA944	ET8	C1	ColRNAI_rep_cluster_1857	000003__NC_002119_00001	MOBC	NC_009793_00003	-	-	-	-	mobilizable	CP035911	9.55247e-05	Klebsiella pneumoniae	AA944	AJ427	order	Enterobacterales	order	Enterobacterales	genus	Klebsiella	23800906; 24777092	draft
pET8_AC125	ET8	C1	IncFIB	000100__NZ_CP016161_00012	-	-	-	-	-	-	non-mobilizable	CP022128	0.0037263	Klebsiella pneumoniae	AC125	AL184	order	Enterobacterales	order	Enterobacterales	order	Enterobacterales	11254626; 19482926; 15781495; 20851899; 16257053	draft
pET8_AC129	ET8	C1	rep_cluster_1195	000483__CP010949_00006	MOBP	NC_019160_00002	-	-	-	-	mobilizable	CP012562	0.000508006	Klebsiella pneumoniae	AC129	AL194	class	Gammaproteobacteria	class	Gammaproteobacteria	-	-	-	draft
pET88_AA019	ET88	C1	IncFIB	000097__NC_025166_00051	-	-	-	-	-	-	non-mobilizable	NC_021656	0.025484	Klebsiella pneumoniae	AA019	-	order	Enterobacterales	order	Enterobacterales	order	Enterobacterales	11254626; 19482926; 15781495; 20851899; 16257053	draft
pET88_AA117	ET88	C1	ColRNAI_rep_cluster_1987	CP024554_00008	-	-	-	-	-	-	non-mobilizable	CP024526	7.15897e-05	Klebsiella pneumoniae	AA117	AH742	multi-phylla	Proteobacteria,Actinobacteria	multi-phylla	Proteobacteria,Actinobacteria	-	-	-	draft
pET88_AA118	ET88	C1	ColRNAI_rep_cluster_1987	CP024554_00008	-	-	-	-	-	-	non-mobilizable	CP018446	0.000361208	Klebsiella pneumoniae	AA118	AH744	multi-phylla	Proteobacteria,Actinobacteria	multi-phylla	Proteobacteria,Actinobacteria	-	-	-	draft
pET88_AA360	ET88	C1	-	-	MOBP	NC_017723_00002	-	-	-	-	mobilizable	MH595534	0.0425838	Klebsiella pneumoniae	AA360	-	family	Enterobacteriaceae	family	Enterobacteriaceae	-	-	-	draft
pET88_AA406	ET88	C1	IncFIB,IncHI1B	000107__CP014778_00094,JN420336	-	-	-	-	-	-	non-mobilizable	MK649822	0.0042398	Klebsiella pneumoniae	AA406	AI451	genus	Klebsiella	genus	Klebsiella	-	-	-	draft
pET88_AA450	ET88	C1	rep_cluster_1418	000759__NC_013950_00034	MOBF,MOBF	NC_021231_00058,CP035180_00077	MPF_F	NC_019155_00032,NC_019165_00034,NC_021654_00016,NC_011281_00082,NC_022609_00081,NC_014312_00128,NC_019389_00068,NC_023332_00154,NC_014312_00118,NC_014312_00116,NC_021502_00150,NC_021502_00131	-	-	conjugative	CP044038	0.0230782	Klebsiella pneumoniae	AA450	AI544	family	Enterobacteriaceae	family	Enterobacteriaceae	genus	Klebsiella	16940067	draft
pET88_AA554	ET88	C1	-	-	-	-	-	-	-	-	non-mobilizable	CP016925	0.0348125	Klebsiella pneumoniae	AA554	-	genus	Klebsiella	genus	Klebsiella	-	-	-	draft
pET88_AA667	ET88	C1	-	-	-	-	-	-	-	-	non-mobilizable	CP014109	0.0362143	Escherichia coli	AA667	-	family	Enterobacteriaceae	family	Enterobacteriaceae	-	-	-	draft
pET88_AA671	ET88	C1	rep_cluster_2350	CP041342_00001	MOBF	CP019897	-	-	MOB_unknown	NC_019102	mobilizable	NC_019077	0.00134007	Escherichia coli	AA671	AI948	multi-phylla	Proteobacteria,Bacteroidetes,Actinobacteria,Firmicutes	multi-phylla	Proteobacteria,Bacteroidetes,Actinobacteria,Firmicutes	genus	Escherichia	6263753; 17122402; 26802429	draft
pET88_AA944	ET88	C1	ColRNAI_rep_cluster_1857	000003__NC_002119_00001	MOBC	NC_009793_00003	-	-	-	-	mobilizable	CP035911	9.55247e-05	Klebsiella pneumoniae	AA944	AJ427	order	Enterobacterales	order	Enterobacterales	genus	Klebsiella	23800906; 24777092	draft
pET88_AC125	ET88	C1	IncFIB	000100__NZ_CP016161_00012	-	-	-	-	-	-	non-mobilizable	CP022128	0.00279888	Klebsiella pneumoniae	AC125	AL184	order	Enterobacterales	order	Enterobacterales	order	Enterobacterales	11254626; 19482926; 15781495; 20851899; 16257053	draft
pET88_AC129	ET88	C1	rep_cluster_1195	000483__CP010949_00006	MOBP	NC_019160_00002	-	-	-	-	mobilizable	CP012562	0.000143503	Klebsiella pneumoniae	AC129	AL194	class	Gammaproteobacteria	class	Gammaproteobacteria	-	-	-	draft
pET9_AA117	ET9	C1	ColRNAI_rep_cluster_1987	CP024554_00008	-	-	-	-	-	-	non-mobilizable	CP024526	7.15897e-05	Klebsiella pneumoniae	AA117	AH742	multi-phylla	Proteobacteria,Actinobacteria	multi-phylla	Proteobacteria,Actinobacteria	-	-	-	draft
pET9_AA118	ET9	C1	ColRNAI_rep_cluster_1987	CP024554_00008	-	-	-	-	-	-	non-mobilizable	CP018446	0.000361208	Klebsiella pneumoniae	AA118	AH744	multi-phylla	Proteobacteria,Actinobacteria	multi-phylla	Proteobacteria,Actinobacteria	-	-	-	draft
pET9_AA360	ET9	C1	-	-	MOBP	NC_017723_00002	-	-	-	-	mobilizable	MH595534	0.0427316	Klebsiella pneumoniae	AA360	-	family	Enterobacteriaceae	family	Enterobacteriaceae	-	-	-	draft
pET9_AA406	ET9	C1	IncFIB,IncHI1B	000107__CP014778_00094,JN420336	-	-	-	-	-	-	non-mobilizable	MK649822	0.00417861	Klebsiella pneumoniae	AA406	AI451	order	Enterobacterales	order	Enterobacterales	order	Enterobacterales	18606786; 11254626; 19482926; 15781495; 20851899; 16257053	draft
pET9_AA452	ET9	C1	IncFII,rep_cluster_1418	000124__KP125893_00142,000759__NC_013950_00034	MOBF,MOBF	CP035180_00077,NC_021231_00058	MPF_F	NC_014312_00116,NC_014312_00118,NC_023332_00154,NC_019389_00068,NC_014312_00128,NC_022609_00081,NC_011281_00082,NC_021654_00016,NC_019165_00034,NC_019155_00032,NC_021502_00131,NC_021502_00150	-	-	conjugative	CP020523	0.0196919	Escherichia coli	AA452	AI551	order	Enterobacterales	order	Enterobacterales	family	Enterobacteriaceae	16940067; 20851899	draft
pET9_AA671	ET9	C1	rep_cluster_2350,rep_cluster_2370	CP041342_00001,EU580135_00003	MOBF	CP019897	-	-	MOB_unknown	CP017722	mobilizable	NC_019077	0.00126265	Escherichia coli	AA671	AI948	family	Enterobacteriaceae	family	Enterobacteriaceae	-	-	-	draft
pET9_AA944	ET9	C1	ColRNAI_rep_cluster_1857	000003__NC_002119_00001	MOBC	NC_009793_00003	-	-	-	-	mobilizable	CP035911	9.55247e-05	Klebsiella pneumoniae	AA944	AJ427	order	Enterobacterales	order	Enterobacterales	genus	Klebsiella	23800906; 24777092	draft
pET9_AC125	ET9	C1	IncFIB	000100__NZ_CP016161_00012	-	-	-	-	-	-	non-mobilizable	CP022128	0.0037263	Klebsiella pneumoniae	AC125	AL184	order	Enterobacterales	order	Enterobacterales	order	Enterobacterales	11254626; 19482926; 15781495; 20851899; 16257053	draft
pET9_AC129	ET9	C1	rep_cluster_1195	000483__CP010949_00006	MOBP	NC_019160_00002	-	-	-	-	mobilizable	CP012562	0.000508006	Klebsiella pneumoniae	AC129	AL194	class	Gammaproteobacteria	class	Gammaproteobacteria	-	-	-	draft
pfc53_AA275	fc53	C2	IncFIB,IncFII,IncFII,IncU	000107__CP014778_00094,000114__CP015527,000128__CP023916,000210__KF623109_00045	MOBF,MOBF	NC_021231_00058,CP035180_00077	MPF_F	NC_019389_00080,NC_022609_00081,NC_021502_00131	-	-	conjugative	CP002474	0.0117564	Klebsiella pneumoniae	AA275	AI077	phylum	Proteobacteria	class	Gammaproteobacteria	phylum	Proteobacteria	24096417; 11254626; 18502921; 25389419; 19482926; 30619542; 15781495; 20851899; 16257053	draft
pfc53_AA942	fc53	C2	ColRNAI_rep_cluster_1857	GU949535_00001	MOBC	NC_009793_00003	-	-	-	-	mobilizable	CP028801	0.0482105	Klebsiella pneumoniae	AA942	-	order	Enterobacterales	order	Enterobacterales	genus	Klebsiella	23800906; 24777092	draft
pfc53_AD548	fc53	C2	-	-	-	-	-	-	-	-	non-mobilizable	CP006921	0.054149	Klebsiella pneumoniae 30684/NJST258_2	AD548	-	genus	Klebsiella	genus	Klebsiella	-	-	-	draft
pFK3006_AA117	FK3006	C1	ColRNAI_rep_cluster_1987	CP024554_00008	-	-	-	-	-	-	non-mobilizable	CP024526	0.00103256	Klebsiella pneumoniae	AA117	AH742	multi-phylla	Actinobacteria,Proteobacteria	multi-phylla	Actinobacteria,Proteobacteria	-	-	-	draft
pFK3006_AA118	FK3006	C1	ColRNAI_rep_cluster_1987,rep_cluster_2373	CP024554_00008,LT985313_00005	-	-	-	-	-	-	non-mobilizable	CP018446	0.00136596	Klebsiella pneumoniae	AA118	AH744	genus	Klebsiella	genus	Klebsiella	-	-	-	draft
pFK3006_AA360	FK3006	C1	-	-	MOBP	NC_017723_00002	-	-	-	-	mobilizable	MH595534	0.0433296	Klebsiella pneumoniae	AA360	-	family	Enterobacteriaceae	family	Enterobacteriaceae	-	-	-	draft
pFK3006_AA406	FK3006	C1	IncFIB,IncHI1B	000107__CP014778_00094,JN420336	-	-	-	-	-	-	non-mobilizable	MK649822	0.00134007	Klebsiella pneumoniae	AA406	AI451	genus	Klebsiella	genus	Klebsiella	-	-	-	draft
pFK3006_AA452	FK3006	C1	IncFII,rep_cluster_1418	000124__KP125893_00142,000759__NC_013950_00034	MOBF,MOBF	NC_021231_00058,CP035180_00077	MPF_F	NC_019155_00032,NC_019165_00034,NC_021654_00016,NC_011281_00082,NC_022609_00081,NC_014312_00128,NC_019389_00068,NC_023332_00154,NC_014312_00118,NC_022609_00068,NC_014312_00116,NC_021502_00150,NC_021502_00131	-	-	conjugative	CP020523	0.0146626	Escherichia coli	AA452	AI551	family	Enterobacteriaceae	family	Enterobacteriaceae	-	-	-	draft
pFK3006_AA671	FK3006	C1	rep_cluster_2350	CP041342_00001	MOBF	CP019897	-	-	MOB_unknown,MOB_unknown	NC_019102,NC_019102	mobilizable	NC_019077	0.00167981	Escherichia coli	AA671	AI948	multi-phylla	Bacteroidetes,Firmicutes,Actinobacteria,Proteobacteria	multi-phylla	Bacteroidetes,Firmicutes,Actinobacteria,Proteobacteria	genus	Escherichia	6263753; 17122402; 26802429	draft
pFK3006_AA944	FK3006	C1	ColRNAI_rep_cluster_1857	000003__NC_002119_00001	MOBC	NC_009793_00003	-	-	-	-	mobilizable	CP035911	0.000805673	Klebsiella pneumoniae	AA944	AJ427	order	Enterobacterales	order	Enterobacterales	genus	Klebsiella	23800906; 24777092	draft
pFK3006_AC125	FK3006	C1	IncFIB	000100__NZ_CP016161_00012	-	-	-	-	-	-	non-mobilizable	CP022128	0.00375609	Klebsiella pneumoniae	AC125	AL184	order	Enterobacterales	order	Enterobacterales	order	Enterobacterales	11254626; 19482926; 15781495; 20851899; 16257053	draft
pFK3006_AC129	FK3006	C1	ColKP3,rep_cluster_1195	JN205800,000483__CP010949_00006	MOBP	NC_019160_00002	-	-	-	-	mobilizable	CP012562	0.000557238	Klebsiella pneumoniae	AC129	AL194	family	Enterobacteriaceae	family	Enterobacteriaceae	-	-	-	draft
pG407-2_AA019	G407-2	C1	IncFIB	000097__NC_025166_00051	-	-	-	-	-	-	non-mobilizable	NC_021656	0.0280449	Klebsiella pneumoniae	AA019	-	order	Enterobacterales	order	Enterobacterales	order	Enterobacterales	11254626; 19482926; 15781495; 20851899; 16257053	draft
pG407-2_AA117	G407-2	C1	ColRNAI_rep_cluster_1987	CP024554_00008	-	-	-	-	-	-	non-mobilizable	CP024526	7.15897e-05	Klebsiella pneumoniae	AA117	AH742	multi-phylla	Proteobacteria,Actinobacteria	multi-phylla	Proteobacteria,Actinobacteria	-	-	-	draft
pG407-2_AA118	G407-2	C1	ColRNAI_rep_cluster_1987	CP024554_00008	-	-	-	-	-	-	non-mobilizable	CP018446	0.000361208	Klebsiella pneumoniae	AA118	AH744	multi-phylla	Proteobacteria,Actinobacteria	multi-phylla	Proteobacteria,Actinobacteria	-	-	-	draft
pG407-2_AA360	G407-2	C1	-	-	MOBP	NC_017723_00002	-	-	-	-	mobilizable	MH595534	0.0427316	Klebsiella pneumoniae	AA360	-	family	Enterobacteriaceae	family	Enterobacteriaceae	-	-	-	draft
pG407-2_AA406	G407-2	C1	IncFIB,IncHI1B	000107__CP014778_00094,JN420336	-	-	-	-	-	-	non-mobilizable	MK649822	0.00436283	Klebsiella pneumoniae	AA406	AI451	order	Enterobacterales	order	Enterobacterales	order	Enterobacterales	18606786; 11254626; 19482926; 15781495; 20851899; 16257053	draft
pG407-2_AA452	G407-2	C1	IncFII,rep_cluster_1418	000124__KP125893_00142,000759__NC_013950_00034	MOBF,MOBF	NC_021231_00058,CP035180_00077	MPF_F	NC_019155_00032,NC_019165_00034,NC_021654_00016,NC_011281_00082,NC_022609_00081,NC_014312_00128,NC_019389_00068,NC_023332_00154,NC_014312_00118,NC_014312_00116,NC_021502_00150,NC_021502_00131	-	-	conjugative	CP020523	0.0211548	Escherichia coli	AA452	AI551	order	Enterobacterales	order	Enterobacterales	family	Enterobacteriaceae	16940067; 20851899	draft
pG407-2_AA554	G407-2	C1	-	-	-	-	-	-	-	-	non-mobilizable	CP016925	0.0392331	Klebsiella pneumoniae	AA554	-	genus	Klebsiella	genus	Klebsiella	-	-	-	draft
pG407-2_AA671	G407-2	C1	rep_cluster_2350	CP041342_00001	MOBF	CP019897	-	-	MOB_unknown	CP017722	mobilizable	NC_019077	0.00126265	Escherichia coli	AA671	AI948	multi-phylla	Proteobacteria,Actinobacteria,Bacteroidetes,Firmicutes	multi-phylla	Proteobacteria,Actinobacteria,Bacteroidetes,Firmicutes	genus	Escherichia	6263753; 17122402; 26802429	draft
pG407-2_AA944	G407-2	C1	ColRNAI_rep_cluster_1857	000003__NC_002119_00001	MOBC	NC_009793_00003	-	-	-	-	mobilizable	CP035911	9.55247e-05	Klebsiella pneumoniae	AA944	AJ427	order	Enterobacterales	order	Enterobacterales	genus	Klebsiella	23800906; 24777092	draft
pG407-2_AC125	G407-2	C1	IncFIB	000100__NZ_CP016161_00012	-	-	-	-	-	-	non-mobilizable	CP022128	0.00216198	Klebsiella pneumoniae	AC125	AL184	order	Enterobacterales	order	Enterobacterales	order	Enterobacterales	11254626; 19482926; 15781495; 20851899; 16257053	draft
pG407-2_AC129	G407-2	C1	rep_cluster_1195	000483__CP010949_00006	MOBP	NC_019160_00002	-	-	-	-	mobilizable	CP016038	0.000409992	Escherichia coli	AC129	AL194	class	Gammaproteobacteria	class	Gammaproteobacteria	-	-	-	draft
pG407-2_AD480	G407-2	C1	-	-	-	-	-	-	MOBP,MOB_unknown	NC_011754,NC_019986	mobilizable	CP042592	0.0489202	Escherichia coli	AD480	-	family	Enterobacteriaceae	family	Enterobacteriaceae	-	-	-	draft
pG412-2_AA019	G412-2	C1	IncFIB	000097__NC_025166_00051	-	-	-	-	-	-	non-mobilizable	NC_021656	0.0280449	Klebsiella pneumoniae	AA019	-	order	Enterobacterales	order	Enterobacterales	order	Enterobacterales	11254626; 19482926; 15781495; 20851899; 16257053	draft
pG412-2_AA117	G412-2	C1	ColRNAI_rep_cluster_1987	CP024554_00008	-	-	-	-	-	-	non-mobilizable	CP024526	7.15897e-05	Klebsiella pneumoniae	AA117	AH742	multi-phylla	Proteobacteria,Actinobacteria	multi-phylla	Proteobacteria,Actinobacteria	-	-	-	draft
pG412-2_AA118	G412-2	C1	ColRNAI_rep_cluster_1987	CP024554_00008	-	-	-	-	-	-	non-mobilizable	CP018446	0.000361208	Klebsiella pneumoniae	AA118	AH744	multi-phylla	Proteobacteria,Actinobacteria	multi-phylla	Proteobacteria,Actinobacteria	-	-	-	draft
pG412-2_AA360	G412-2	C1	-	-	MOBP	NC_017723_00002	-	-	-	-	mobilizable	MH595534	0.0427316	Klebsiella pneumoniae	AA360	-	family	Enterobacteriaceae	family	Enterobacteriaceae	-	-	-	draft
pG412-2_AA406	G412-2	C1	IncFIB,IncHI1B	000107__CP014778_00094,JN420336	-	-	-	-	-	-	non-mobilizable	MK649822	0.0234513	Klebsiella pneumoniae	AA406	AI451	order	Enterobacterales	order	Enterobacterales	order	Enterobacterales	18606786; 11254626; 19482926; 15781495; 20851899; 16257053	draft
pG412-2_AA452	G412-2	C1	IncFII,rep_cluster_1418	000124__KP125893_00142,000759__NC_013950_00034	MOBF,MOBF	CP035180_00077,NC_021231_00058	MPF_F	NC_014312_00116,NC_014312_00118,NC_023332_00154,NC_019389_00068,NC_014312_00128,NC_022609_00081,NC_011281_00082,NC_021654_00016,NC_019165_00034,NC_019155_00032,NC_021502_00131,NC_021502_00150	-	-	conjugative	JX424423	0.0227838	Klebsiella pneumoniae	AA452	AI551	order	Enterobacterales	order	Enterobacterales	family	Enterobacteriaceae	16940067; 20851899	draft
pG412-2_AA671	G412-2	C1	rep_cluster_2350	CP041342_00001	MOBF	CP019897	-	-	MOB_unknown	CP017722	mobilizable	NC_019077	0.00126265	Escherichia coli	AA671	AI948	multi-phylla	Proteobacteria,Bacteroidetes,Firmicutes,Actinobacteria	multi-phylla	Proteobacteria,Bacteroidetes,Firmicutes,Actinobacteria	genus	Escherichia	6263753; 17122402; 26802429	draft
pG412-2_AA944	G412-2	C1	ColRNAI_rep_cluster_1857	000003__NC_002119_00001	MOBC	NC_009793_00003	-	-	-	-	mobilizable	CP035911	9.55247e-05	Klebsiella pneumoniae	AA944	AJ427	order	Enterobacterales	order	Enterobacterales	genus	Klebsiella	23800906; 24777092	draft
pG412-2_AC125	G412-2	C1	IncFIB	000100__NZ_CP016161_00012	-	-	-	-	-	-	non-mobilizable	CP022128	0.00232584	Klebsiella pneumoniae	AC125	AL184	order	Enterobacterales	order	Enterobacterales	order	Enterobacterales	11254626; 19482926; 15781495; 20851899; 16257053	draft
pG412-2_AC129	G412-2	C1	rep_cluster_1195	000483__CP010949_00006	MOBP	NC_019160_00002	-	-	-	-	mobilizable	CP016038	0.000409992	Escherichia coli	AC129	AL194	class	Gammaproteobacteria	class	Gammaproteobacteria	-	-	-	draft
pG415-1_AA019	G415-1	C1	IncFIB	000097__NC_025166_00051	-	-	-	-	-	-	non-mobilizable	NC_021656	0.0280449	Klebsiella pneumoniae	AA019	-	order	Enterobacterales	order	Enterobacterales	order	Enterobacterales	11254626; 19482926; 15781495; 20851899; 16257053	draft
pG415-1_AA117	G415-1	C1	ColRNAI_rep_cluster_1987	CP024554_00008	-	-	-	-	-	-	non-mobilizable	CP024526	7.15897e-05	Klebsiella pneumoniae	AA117	AH742	multi-phylla	Proteobacteria,Actinobacteria	multi-phylla	Proteobacteria,Actinobacteria	-	-	-	draft
pG415-1_AA118	G415-1	C1	ColRNAI_rep_cluster_1987	CP024554_00008	-	-	-	-	-	-	non-mobilizable	CP018446	0.000361208	Klebsiella pneumoniae	AA118	AH744	multi-phylla	Proteobacteria,Actinobacteria	multi-phylla	Proteobacteria,Actinobacteria	-	-	-	draft
pG415-1_AA360	G415-1	C1	-	-	MOBP	NC_017723_00002	-	-	-	-	mobilizable	MH595534	0.0427316	Klebsiella pneumoniae	AA360	-	family	Enterobacteriaceae	family	Enterobacteriaceae	-	-	-	draft
pG415-1_AA406	G415-1	C1	IncFIB,IncHI1B	000107__CP014778_00094,JN420336	-	-	-	-	-	-	non-mobilizable	MK649822	0.00467416	Klebsiella pneumoniae	AA406	AI451	order	Enterobacterales	order	Enterobacterales	order	Enterobacterales	18606786; 11254626; 19482926; 15781495; 20851899; 16257053	draft
pG415-1_AA450	G415-1	C1	IncFII,rep_cluster_1418	000124__KP125893_00142,000759__NC_013950_00034	MOBF,MOBF	NC_021231_00058,CP035180_00077	MPF_F	NC_019155_00032,NC_019165_00034,NC_021654_00016,NC_011281_00082,NC_022609_00081,NC_014312_00128,NC_019389_00068,NC_023332_00154,NC_014312_00118,NC_014312_00116,NC_021502_00150,NC_021502_00131	-	-	conjugative	AP019690	0.0215695	Klebsiella quasipneumoniae	AA450	AI545	order	Enterobacterales	order	Enterobacterales	family	Enterobacteriaceae	16940067; 20851899	draft
pG415-1_AA554	G415-1	C1	-	-	-	-	-	-	-	-	non-mobilizable	CP016925	0.0375603	Klebsiella pneumoniae	AA554	-	genus	Klebsiella	genus	Klebsiella	-	-	-	draft
pG415-1_AA671	G415-1	C1	rep_cluster_2350	CP041342_00001	MOBF	CP019897	-	-	MOB_unknown	CP017722	mobilizable	NC_019077	0.00126265	Escherichia coli	AA671	AI948	multi-phylla	Firmicutes,Proteobacteria,Bacteroidetes,Actinobacteria	multi-phylla	Firmicutes,Proteobacteria,Bacteroidetes,Actinobacteria	genus	Escherichia	6263753; 17122402; 26802429	draft
pG415-1_AA944	G415-1	C1	ColRNAI_rep_cluster_1857	000003__NC_002119_00001	MOBC	NC_009793_00003	-	-	-	-	mobilizable	CP035911	9.55247e-05	Klebsiella pneumoniae	AA944	AJ427	order	Enterobacterales	order	Enterobacterales	genus	Klebsiella	23800906; 24777092	draft
pG415-1_AC125	G415-1	C1	IncFIB	000100__NZ_CP016161_00012	-	-	-	-	-	-	non-mobilizable	CP022128	0.00199971	Klebsiella pneumoniae	AC125	AL184	order	Enterobacterales	order	Enterobacterales	order	Enterobacterales	11254626; 19482926; 15781495; 20851899; 16257053	draft
pG415-1_AC129	G415-1	C1	rep_cluster_1195	000483__CP010949_00006	MOBP	NC_019160_00002	-	-	-	-	mobilizable	CP016038	0.000409992	Escherichia coli	AC129	AL194	class	Gammaproteobacteria	class	Gammaproteobacteria	-	-	-	draft
pGCMMYY6-CR_AA275	GCMMYY6-CR	C2	IncFIB,IncFII,rep_cluster_2183	000107__CP014778_00094,000128__CP023916,CP017721_00179	MOBF,MOBF	CP035180_00077,NC_021231_00058	MPF_F	NC_014312_00116,NC_014312_00118,NC_023332_00154,NC_019389_00068,NC_014312_00128,NC_022609_00081,NC_019389_00080,NC_021654_00016,NC_019165_00034,NC_014312_00141,NC_021502_00131,NC_021502_00150	-	-	conjugative	CP002474	0.00136596	Klebsiella pneumoniae	AA275	AI077	order	Enterobacterales	order	Enterobacterales	order	Enterobacterales	11254626; 19482926; 15781495; 20851899; 16257053	draft
pGCMMYY6-CR_AA942	GCMMYY6-CR	C2	ColRNAI_rep_cluster_1857	000003__NC_002119_00001	MOBC	NC_009793_00003	-	-	-	-	mobilizable	MK181634	0	Klebsiella pneumoniae	AA942	AJ424	order	Enterobacterales	order	Enterobacterales	genus	Klebsiella	23800906; 24777092	draft
pGCMMYY6-CR_AD158	GCMMYY6-CR	C2	rep_cluster_1760	001178__CP006640_00046	MOBF	NC_020122_00018	MPF_T	NC_020122_00012,NC_020122_00011,NC_020122_00009,NC_020122_00006,NC_020122_00019	-	-	conjugative	CP006640	0.00436283	Escherichia coli PCN061	AD158	AM603	order	Enterobacterales	order	Enterobacterales	genus	Escherichia	-	draft
pH401-2_AA019	H401-2	C1	IncFIB	000097__NC_025166_00051	-	-	-	-	-	-	non-mobilizable	NC_021656	0.0280449	Klebsiella pneumoniae	AA019	-	order	Enterobacterales	order	Enterobacterales	order	Enterobacterales	11254626; 19482926; 15781495; 20851899; 16257053	draft
pH401-2_AA117	H401-2	C1	ColRNAI_rep_cluster_1987	CP024554_00008	-	-	-	-	-	-	non-mobilizable	CP024526	7.15897e-05	Klebsiella pneumoniae	AA117	AH742	multi-phylla	Actinobacteria,Proteobacteria	multi-phylla	Actinobacteria,Proteobacteria	-	-	-	draft
pH401-2_AA118	H401-2	C1	ColRNAI_rep_cluster_1987	CP024554_00008	-	-	-	-	-	-	non-mobilizable	CP018446	0.000361208	Klebsiella pneumoniae	AA118	AH744	multi-phylla	Actinobacteria,Proteobacteria	multi-phylla	Actinobacteria,Proteobacteria	-	-	-	draft
pH401-2_AA360	H401-2	C1	-	-	MOBP	NC_017723_00002	-	-	-	-	mobilizable	MH595534	0.0427316	Klebsiella pneumoniae	AA360	-	family	Enterobacteriaceae	family	Enterobacteriaceae	-	-	-	draft
pH401-2_AA406	H401-2	C1	IncFIB,IncHI1B	000107__CP014778_00094,JN420336	-	-	-	-	-	-	non-mobilizable	MK649822	0.00427048	Klebsiella pneumoniae	AA406	AI451	order	Enterobacterales	order	Enterobacterales	order	Enterobacterales	18606786; 11254626; 19482926; 15781495; 20851899; 16257053	draft
pH401-2_AA452	H401-2	C1	IncFII,rep_cluster_1418	000124__KP125893_00142,000759__NC_013950_00034	MOBF,MOBF	NC_021231_00058,CP035180_00077	MPF_F	NC_019155_00032,NC_019165_00034,NC_021654_00016,NC_011281_00082,NC_022609_00081,NC_014312_00128,NC_019389_00068,NC_023332_00154,NC_014312_00118,NC_014312_00116,NC_021502_00150,NC_021502_00131	-	-	conjugative	CP020523	0.0204789	Escherichia coli	AA452	AI551	order	Enterobacterales	order	Enterobacterales	family	Enterobacteriaceae	16940067; 20851899	draft
pH401-2_AA554	H401-2	C1	-	-	-	-	-	-	-	-	non-mobilizable	CP016925	0.0369409	Klebsiella pneumoniae	AA554	-	genus	Klebsiella	genus	Klebsiella	-	-	-	draft
pH401-2_AA671	H401-2	C1	rep_cluster_2350	CP041342_00001	MOBF	CP019897	-	-	MOB_unknown	CP017722	mobilizable	NC_019077	0.00126265	Escherichia coli	AA671	AI948	multi-phylla	Actinobacteria,Firmicutes,Proteobacteria,Bacteroidetes	multi-phylla	Actinobacteria,Firmicutes,Proteobacteria,Bacteroidetes	genus	Escherichia	6263753; 17122402; 26802429	draft
pH401-2_AA944	H401-2	C1	ColRNAI_rep_cluster_1857	000003__NC_002119_00001	MOBC	NC_009793_00003	-	-	-	-	mobilizable	CP035911	9.55247e-05	Klebsiella pneumoniae	AA944	AJ427	order	Enterobacterales	order	Enterobacterales	genus	Klebsiella	23800906; 24777092	draft
pH401-2_AC125	H401-2	C1	IncFIB	000100__NZ_CP016161_00012	-	-	-	-	-	-	non-mobilizable	CP022128	0.00202665	Klebsiella pneumoniae	AC125	AL184	order	Enterobacterales	order	Enterobacterales	order	Enterobacterales	11254626; 19482926; 15781495; 20851899; 16257053	draft
pH401-2_AC129	H401-2	C1	rep_cluster_1195	000483__CP010949_00006	MOBP	NC_019160_00002	-	-	-	-	mobilizable	CP016038	0.000409992	Escherichia coli	AC129	AL194	class	Gammaproteobacteria	class	Gammaproteobacteria	-	-	-	draft
pH415-1_AA019	H415-1	C1	IncFIB	000097__NC_025166_00051	-	-	-	-	-	-	non-mobilizable	NC_021656	0.0280449	Klebsiella pneumoniae	AA019	-	order	Enterobacterales	order	Enterobacterales	order	Enterobacterales	11254626; 19482926; 15781495; 20851899; 16257053	draft
pH415-1_AA117	H415-1	C1	ColRNAI_rep_cluster_1987	CP024554_00008	-	-	-	-	-	-	non-mobilizable	CP024526	7.15897e-05	Klebsiella pneumoniae	AA117	AH742	multi-phylla	Proteobacteria,Actinobacteria	multi-phylla	Proteobacteria,Actinobacteria	-	-	-	draft
pH415-1_AA118	H415-1	C1	ColRNAI_rep_cluster_1987	CP024554_00008	-	-	-	-	-	-	non-mobilizable	CP018446	0.000361208	Klebsiella pneumoniae	AA118	AH744	multi-phylla	Proteobacteria,Actinobacteria	multi-phylla	Proteobacteria,Actinobacteria	-	-	-	draft
pH415-1_AA360	H415-1	C1	-	-	MOBP	NC_017723_00002	-	-	-	-	mobilizable	MH595534	0.0427316	Klebsiella pneumoniae	AA360	-	family	Enterobacteriaceae	family	Enterobacteriaceae	-	-	-	draft
pH415-1_AA406	H415-1	C1	IncFIB,IncHI1B	000107__CP014778_00094,JN420336	-	-	-	-	-	-	non-mobilizable	MK649822	0.00436283	Klebsiella pneumoniae	AA406	AI451	order	Enterobacterales	order	Enterobacterales	order	Enterobacterales	18606786; 11254626; 19482926; 15781495; 20851899; 16257053	draft
pH415-1_AA452	H415-1	C1	IncFII,rep_cluster_1418	000124__KP125893_00142,000759__NC_013950_00034	MOBF,MOBF	NC_021231_00058,CP035180_00077	MPF_F	NC_019155_00032,NC_019165_00034,NC_021654_00016,NC_011281_00082,NC_022609_00081,NC_014312_00128,NC_019389_00068,NC_023332_00154,NC_014312_00118,NC_014312_00116,NC_021502_00150,NC_021502_00131	-	-	conjugative	CP020523	0.0211548	Escherichia coli	AA452	AI551	order	Enterobacterales	order	Enterobacterales	family	Enterobacteriaceae	16940067; 20851899	draft
pH415-1_AA554	H415-1	C1	-	-	-	-	-	-	-	-	non-mobilizable	CP016925	0.0375603	Klebsiella pneumoniae	AA554	-	genus	Klebsiella	genus	Klebsiella	-	-	-	draft
pH415-1_AA671	H415-1	C1	rep_cluster_2350	CP041342_00001	MOBF	CP019897	-	-	MOB_unknown	NC_019102	mobilizable	NC_019077	0.00126265	Escherichia coli	AA671	AI948	multi-phylla	Proteobacteria,Bacteroidetes,Actinobacteria,Firmicutes	multi-phylla	Proteobacteria,Bacteroidetes,Actinobacteria,Firmicutes	genus	Escherichia	6263753; 17122402; 26802429	draft
pH415-1_AA944	H415-1	C1	ColRNAI_rep_cluster_1857	000003__NC_002119_00001	MOBC	NC_009793_00003	-	-	-	-	mobilizable	CP035911	9.55247e-05	Klebsiella pneumoniae	AA944	AJ427	order	Enterobacterales	order	Enterobacterales	genus	Klebsiella	23800906; 24777092	draft
pH415-1_AC125	H415-1	C1	IncFIB	000100__NZ_CP016161_00012	-	-	-	-	-	-	non-mobilizable	CP022128	0.00218918	Klebsiella pneumoniae	AC125	AL184	order	Enterobacterales	order	Enterobacterales	order	Enterobacterales	11254626; 19482926; 15781495; 20851899; 16257053	draft
pH415-1_AC129	H415-1	C1	rep_cluster_1195	000483__CP010949_00006	MOBP	NC_019160_00002	-	-	-	-	mobilizable	CP016038	0.000409992	Escherichia coli	AC129	AL194	class	Gammaproteobacteria	class	Gammaproteobacteria	-	-	-	draft
pH415-2_AA019	H415-2	C1	IncFIB	000097__NC_025166_00051	-	-	-	-	-	-	non-mobilizable	NC_021656	0.0280449	Klebsiella pneumoniae	AA019	-	order	Enterobacterales	order	Enterobacterales	order	Enterobacterales	11254626; 19482926; 15781495; 20851899; 16257053	draft
pH415-2_AA117	H415-2	C1	ColRNAI_rep_cluster_1987	CP024554_00008	-	-	-	-	-	-	non-mobilizable	CP024526	7.15897e-05	Klebsiella pneumoniae	AA117	AH742	multi-phylla	Actinobacteria,Proteobacteria	multi-phylla	Actinobacteria,Proteobacteria	-	-	-	draft
pH415-2_AA118	H415-2	C1	ColRNAI_rep_cluster_1987	CP024554_00008	-	-	-	-	-	-	non-mobilizable	CP018446	0.000361208	Klebsiella pneumoniae	AA118	AH744	multi-phylla	Actinobacteria,Proteobacteria	multi-phylla	Actinobacteria,Proteobacteria	-	-	-	draft
pH415-2_AA360	H415-2	C1	-	-	MOBP	NC_017723_00002	-	-	-	-	mobilizable	MH595534	0.0427316	Klebsiella pneumoniae	AA360	-	family	Enterobacteriaceae	family	Enterobacteriaceae	-	-	-	draft
pH415-2_AA406	H415-2	C1	IncFIB,IncHI1B	000107__CP014778_00094,JN420336	-	-	-	-	-	-	non-mobilizable	MK649822	0.00476862	Klebsiella pneumoniae	AA406	AI451	order	Enterobacterales	order	Enterobacterales	order	Enterobacterales	18606786; 11254626; 19482926; 15781495; 20851899; 16257053	draft
pH415-2_AA452	H415-2	C1	IncFII,rep_cluster_1418	000124__KP125893_00142,000759__NC_013950_00034	MOBF,MOBF	NC_021231_00058,CP035180_00077	MPF_F	NC_019155_00032,NC_019165_00034,NC_021654_00016,NC_011281_00082,NC_022609_00081,NC_014312_00128,NC_019389_00068,NC_023332_00154,NC_014312_00118,NC_014312_00116,NC_021502_00150,NC_021502_00131	-	-	conjugative	CP020523	0.0216393	Escherichia coli	AA452	AI551	order	Enterobacterales	order	Enterobacterales	family	Enterobacteriaceae	16940067; 20851899	draft
pH415-2_AA554	H415-2	C1	-	-	-	-	-	-	-	-	non-mobilizable	CP016925	0.0375603	Klebsiella pneumoniae	AA554	-	genus	Klebsiella	genus	Klebsiella	-	-	-	draft
pH415-2_AA671	H415-2	C1	rep_cluster_2350	CP041342_00001	MOBF	CP019897	-	-	MOB_unknown	NC_019102	mobilizable	NC_019077	0.00126265	Escherichia coli	AA671	AI948	multi-phylla	Actinobacteria,Bacteroidetes,Proteobacteria,Firmicutes	multi-phylla	Actinobacteria,Bacteroidetes,Proteobacteria,Firmicutes	genus	Escherichia	6263753; 17122402; 26802429	draft
pH415-2_AA944	H415-2	C1	ColRNAI_rep_cluster_1857	000003__NC_002119_00001	MOBC	NC_009793_00003	-	-	-	-	mobilizable	CP035911	9.55247e-05	Klebsiella pneumoniae	AA944	AJ427	order	Enterobacterales	order	Enterobacterales	genus	Klebsiella	23800906; 24777092	draft
pH415-2_AC125	H415-2	C1	IncFIB	000100__NZ_CP016161_00012	-	-	-	-	-	-	non-mobilizable	CP022128	0.00202665	Klebsiella pneumoniae	AC125	AL184	order	Enterobacterales	order	Enterobacterales	order	Enterobacterales	11254626; 19482926; 15781495; 20851899; 16257053	draft
pH415-2_AC129	H415-2	C1	rep_cluster_1195	000483__CP010949_00006	MOBP	NC_019160_00002	-	-	-	-	mobilizable	CP016038	0.000409992	Escherichia coli	AC129	AL194	class	Gammaproteobacteria	class	Gammaproteobacteria	-	-	-	draft
pH420-4_AA019	H420-4	C1	IncFIB	000097__NC_025166_00051	-	-	-	-	-	-	non-mobilizable	NC_021656	0.0280449	Klebsiella pneumoniae	AA019	-	order	Enterobacterales	order	Enterobacterales	order	Enterobacterales	11254626; 19482926; 15781495; 20851899; 16257053	draft
pH420-4_AA117	H420-4	C1	ColRNAI_rep_cluster_1987	CP024554_00008	-	-	-	-	-	-	non-mobilizable	CP024526	0.000264084	Klebsiella pneumoniae	AA117	AH742	multi-phylla	Proteobacteria,Actinobacteria	multi-phylla	Proteobacteria,Actinobacteria	-	-	-	draft
pH420-4_AA118	H420-4	C1	ColRNAI_rep_cluster_1987	CP024554_00008	-	-	-	-	-	-	non-mobilizable	CP018446	0.000361208	Klebsiella pneumoniae	AA118	AH744	multi-phylla	Proteobacteria,Actinobacteria	multi-phylla	Proteobacteria,Actinobacteria	-	-	-	draft
pH420-4_AA360	H420-4	C1	-	-	MOBP	NC_017723_00002	-	-	-	-	mobilizable	MH595534	0.0427316	Klebsiella pneumoniae	AA360	-	family	Enterobacteriaceae	family	Enterobacteriaceae	-	-	-	draft
pH420-4_AA406	H420-4	C1	IncFIB,IncHI1B,rep_cluster_1418	000107__CP014778_00094,JN420336,000759__NC_013950_00034	-	-	-	-	-	-	non-mobilizable	MK649822	0.00557568	Klebsiella pneumoniae	AA406	AI451	order	Enterobacterales	order	Enterobacterales	order	Enterobacterales	18606786; 11254626; 16940067; 19482926; 15781495; 20851899; 16257053	draft
pH420-4_AA452	H420-4	C1	IncFII	000124__KP125893_00142	MOBF,MOBF	CP035180_00077,NC_021231_00058	MPF_F	NC_014312_00116,NC_014312_00118,NC_023332_00154,NC_019389_00068,NC_014312_00128,NC_022609_00081,NC_011281_00082,NC_021654_00016,NC_019165_00034,NC_019155_00032,NC_021502_00131,NC_021502_00150	-	-	conjugative	CP020523	0.0202797	Escherichia coli	AA452	AI551	order	Enterobacterales	order	Enterobacterales	family	Enterobacteriaceae	20851899	draft
pH420-4_AA671	H420-4	C1	rep_cluster_2350	CP041342_00001	MOBF	CP019897	-	-	MOB_unknown	CP017722	mobilizable	NC_019077	0.00126265	Escherichia coli	AA671	AI948	multi-phylla	Proteobacteria,Actinobacteria,Bacteroidetes,Firmicutes	multi-phylla	Proteobacteria,Actinobacteria,Bacteroidetes,Firmicutes	genus	Escherichia	6263753; 17122402; 26802429	draft
pH420-4_AA944	H420-4	C1	ColRNAI_rep_cluster_1857	000003__NC_002119_00001	MOBC	NC_009793_00003	-	-	-	-	mobilizable	CP035911	9.55247e-05	Klebsiella pneumoniae	AA944	AJ427	order	Enterobacterales	order	Enterobacterales	genus	Klebsiella	23800906; 24777092	draft
pH420-4_AC125	H420-4	C1	IncFIB	000100__NZ_CP016161_00012	-	-	-	-	-	-	non-mobilizable	CP022128	0.00199971	Klebsiella pneumoniae	AC125	AL184	order	Enterobacterales	order	Enterobacterales	order	Enterobacterales	11254626; 19482926; 15781495; 20851899; 16257053	draft
pH420-4_AC129	H420-4	C1	rep_cluster_1195	000483__CP010949_00006	MOBP	NC_019160_00002	-	-	-	-	mobilizable	CP016038	9.55247e-05	Escherichia coli	AC129	AL194	class	Gammaproteobacteria	class	Gammaproteobacteria	-	-	-	draft
pHD006_AA024	HD006	C2	rep_cluster_1418	000759__NC_013950_00034	-	-	-	-	-	-	non-mobilizable	CP026185	0.0307758	Klebsiella pneumoniae	AA024	-	family	Enterobacteriaceae	family	Enterobacteriaceae	genus	Klebsiella	16940067	draft
pHD006_AA275	HD006	C2	IncFIB,IncU,rep_cluster_2183	000107__CP014778_00094,000210__KF623109_00045,CP033468_00001	MOBF,MOBF	NC_021231_00058,CP035180_00077	MPF_F	NC_014312_00141,NC_019165_00034,NC_021654_00016,NC_019389_00080,NC_022609_00081,NC_014312_00128,NC_019389_00068,NC_021502_00150,NC_021502_00131,NC_014312_00116,NC_022609_00068,NC_014312_00118,NC_022609_00070	-	-	conjugative	CP032186	0.00944662	Klebsiella pneumoniae	AA275	AI077	order	Enterobacterales	order	Enterobacterales	order	Enterobacterales	11254626; 19482926; 15781495; 20851899; 16257053	draft
pHD6655_AA117	HD6655	C1	ColRNAI_rep_cluster_1987	CP024554_00008	-	-	-	-	-	-	non-mobilizable	CP024526	7.15897e-05	Klebsiella pneumoniae	AA117	AH742	multi-phylla	Proteobacteria,Actinobacteria	multi-phylla	Proteobacteria,Actinobacteria	-	-	-	draft
pHD6655_AA118	HD6655	C1	ColRNAI_rep_cluster_1987	CP024554_00008	-	-	-	-	-	-	non-mobilizable	CP018446	0.000361208	Klebsiella pneumoniae	AA118	AH744	multi-phylla	Proteobacteria,Actinobacteria	multi-phylla	Proteobacteria,Actinobacteria	-	-	-	draft
pHD6655_AA360	HD6655	C1	-	-	MOBP	NC_017723_00002	-	-	-	-	mobilizable	MH595534	0.0427316	Klebsiella pneumoniae	AA360	-	family	Enterobacteriaceae	family	Enterobacteriaceae	-	-	-	draft
pHD6655_AA406	HD6655	C1	IncFIB,IncHI1B	000107__CP014778_00094,JN420336	-	-	-	-	-	-	non-mobilizable	MK649822	0.0107836	Klebsiella pneumoniae	AA406	AI451	order	Enterobacterales	order	Enterobacterales	order	Enterobacterales	18606786; 11254626; 19482926; 15781495; 20851899; 16257053	draft
pHD6655_AA452	HD6655	C1	IncFII,rep_cluster_1418	000124__KP125893_00142,000759__NC_013950_00034	MOBF,MOBF	NC_021231_00058,CP035180_00077	MPF_F	NC_019155_00032,NC_019165_00034,NC_021654_00016,NC_011281_00082,NC_022609_00081,NC_014312_00128,NC_019389_00068,NC_023332_00154,NC_014312_00118,NC_014312_00116,NC_021502_00150,NC_021502_00131	-	-	conjugative	CP020523	0.0147145	Escherichia coli	AA452	AI551	order	Enterobacterales	order	Enterobacterales	family	Enterobacteriaceae	16940067; 20851899	draft
pHD6655_AA671	HD6655	C1	rep_cluster_2350	CP041342_00001	MOBF	CP019897	-	-	MOB_unknown	CP017722	mobilizable	NC_019077	0.00126265	Escherichia coli	AA671	AI948	multi-phylla	Bacteroidetes,Proteobacteria,Firmicutes,Actinobacteria	multi-phylla	Bacteroidetes,Proteobacteria,Firmicutes,Actinobacteria	genus	Escherichia	6263753; 17122402; 26802429	draft
pHD6655_AA944	HD6655	C1	ColRNAI_rep_cluster_1857	000003__NC_002119_00001	MOBC	NC_009793_00003	-	-	-	-	mobilizable	CP035911	9.55247e-05	Klebsiella pneumoniae	AA944	AJ427	order	Enterobacterales	order	Enterobacterales	genus	Klebsiella	23800906; 24777092	draft
pHD6655_AC125	HD6655	C1	IncFIB	000100__NZ_CP016161_00012	-	-	-	-	-	-	non-mobilizable	CP022128	0.00167981	Klebsiella pneumoniae	AC125	AL184	order	Enterobacterales	order	Enterobacterales	order	Enterobacterales	11254626; 19482926; 15781495; 20851899; 16257053	draft
pHD6655_AC129	HD6655	C1	rep_cluster_1195	000483__CP010949_00006	MOBP	NC_019160_00002	-	-	-	-	mobilizable	CP012562	0.000191626	Klebsiella pneumoniae	AC129	AL194	class	Gammaproteobacteria	class	Gammaproteobacteria	-	-	-	draft
pHD6665_AA118	HD6665	C1	ColRNAI_rep_cluster_1987	CP024554_00008	-	-	-	-	-	-	non-mobilizable	CP018446	0.000361208	Klebsiella pneumoniae	AA118	AH744	multi-phylla	Actinobacteria,Proteobacteria	multi-phylla	Actinobacteria,Proteobacteria	-	-	-	draft
pHD6665_AA360	HD6665	C1	-	-	MOBP	NC_017723_00002	-	-	-	-	mobilizable	MH595534	0.0427316	Klebsiella pneumoniae	AA360	-	family	Enterobacteriaceae	family	Enterobacteriaceae	-	-	-	draft
pHD6665_AA406	HD6665	C1	IncFIB,IncHI1B	000107__CP014778_00094,JN420336	-	-	-	-	-	-	non-mobilizable	MK649822	0.00956826	Klebsiella pneumoniae	AA406	AI451	order	Enterobacterales	order	Enterobacterales	order	Enterobacterales	18606786; 11254626; 19482926; 15781495; 20851899; 16257053	draft
pHD6665_AA452	HD6665	C1	IncFII,rep_cluster_1418	000124__KP125893_00142,000759__NC_013950_00034	MOBF,MOBF	CP035180_00077,NC_021231_00058	MPF_F	NC_014312_00116,NC_014312_00118,NC_023332_00154,NC_019389_00068,NC_014312_00128,NC_022609_00081,NC_011281_00082,NC_021654_00016,NC_019165_00034,NC_019155_00032,NC_021502_00131,NC_021502_00150	-	-	conjugative	CP020523	0.0147145	Escherichia coli	AA452	AI551	order	Enterobacterales	order	Enterobacterales	family	Enterobacteriaceae	16940067; 20851899	draft
pHD6665_AA671	HD6665	C1	rep_cluster_2350	CP041342_00001	MOBF	CP019897	-	-	MOB_unknown	CP017722	mobilizable	NC_019077	0.00126265	Escherichia coli	AA671	AI948	multi-phylla	Bacteroidetes,Actinobacteria,Proteobacteria,Firmicutes	multi-phylla	Bacteroidetes,Actinobacteria,Proteobacteria,Firmicutes	genus	Escherichia	6263753; 17122402; 26802429	draft
pHD6665_AA944	HD6665	C1	ColRNAI_rep_cluster_1857	000003__NC_002119_00001	MOBC	NC_009793_00003	-	-	-	-	mobilizable	CP035911	9.55247e-05	Klebsiella pneumoniae	AA944	AJ427	order	Enterobacterales	order	Enterobacterales	genus	Klebsiella	23800906; 24777092	draft
pHD6665_AC125	HD6665	C1	IncFIB	000100__NZ_CP016161_00012	-	-	-	-	-	-	non-mobilizable	CP022128	0.00167981	Klebsiella pneumoniae	AC125	AL184	order	Enterobacterales	order	Enterobacterales	order	Enterobacterales	11254626; 19482926; 15781495; 20851899; 16257053	draft
pHD6665_AC129	HD6665	C1	rep_cluster_1195	000483__CP010949_00006	MOBP	NC_019160_00002	-	-	-	-	mobilizable	CP012562	0.000191626	Klebsiella pneumoniae	AC129	AL194	class	Gammaproteobacteria	class	Gammaproteobacteria	-	-	-	draft
pHD6703_AA117	HD6703	C1	ColRNAI_rep_cluster_1987	CP024554_00008	-	-	-	-	-	-	non-mobilizable	CP024526	7.15897e-05	Klebsiella pneumoniae	AA117	AH742	multi-phylla	Proteobacteria,Actinobacteria	multi-phylla	Proteobacteria,Actinobacteria	-	-	-	draft
pHD6703_AA118	HD6703	C1	ColRNAI_rep_cluster_1987	CP024554_00008	-	-	-	-	-	-	non-mobilizable	CP018446	0.000361208	Klebsiella pneumoniae	AA118	AH744	multi-phylla	Proteobacteria,Actinobacteria	multi-phylla	Proteobacteria,Actinobacteria	-	-	-	draft
pHD6703_AA360	HD6703	C1	-	-	MOBP	NC_017723_00002	-	-	-	-	mobilizable	MH595534	0.0427316	Klebsiella pneumoniae	AA360	-	family	Enterobacteriaceae	family	Enterobacteriaceae	-	-	-	draft
pHD6703_AA406	HD6703	C1	IncFIB,IncHI1B	000107__CP014778_00094,JN420336	-	-	-	-	-	-	non-mobilizable	MK649822	0.0108702	Klebsiella pneumoniae	AA406	AI451	order	Enterobacterales	order	Enterobacterales	order	Enterobacterales	18606786; 11254626; 19482926; 15781495; 20851899; 16257053	draft
pHD6703_AA452	HD6703	C1	IncFII,rep_cluster_1418	000124__KP125893_00142,000759__NC_013950_00034	MOBF,MOBF	NC_021231_00058,CP035180_00077	MPF_F	NC_019155_00032,NC_019165_00034,NC_021654_00016,NC_011281_00082,NC_022609_00081,NC_014312_00128,NC_019389_00068,NC_023332_00154,NC_014312_00118,NC_014312_00116,NC_021502_00150,NC_021502_00131	-	-	conjugative	CP020523	0.0144049	Escherichia coli	AA452	AI551	order	Enterobacterales	order	Enterobacterales	family	Enterobacteriaceae	16940067; 20851899	draft
pHD6703_AA671	HD6703	C1	rep_cluster_2350	CP041342_00001	MOBF	CP019897	-	-	MOB_unknown	CP017722	mobilizable	NC_019077	0.00126265	Escherichia coli	AA671	AI948	multi-phylla	Proteobacteria,Bacteroidetes,Actinobacteria,Firmicutes	multi-phylla	Proteobacteria,Bacteroidetes,Actinobacteria,Firmicutes	genus	Escherichia	6263753; 17122402; 26802429	draft
pHD6703_AA944	HD6703	C1	ColRNAI_rep_cluster_1857	000003__NC_002119_00001	MOBC	NC_009793_00003	-	-	-	-	mobilizable	CP035911	9.55247e-05	Klebsiella pneumoniae	AA944	AJ427	order	Enterobacterales	order	Enterobacterales	genus	Klebsiella	23800906; 24777092	draft
pHD6703_AC125	HD6703	C1	IncFIB	000100__NZ_CP016161_00012	-	-	-	-	-	-	non-mobilizable	CP022128	0.00167981	Klebsiella pneumoniae	AC125	AL184	order	Enterobacterales	order	Enterobacterales	order	Enterobacterales	11254626; 19482926; 15781495; 20851899; 16257053	draft
pHD6703_AC129	HD6703	C1	rep_cluster_1195	000483__CP010949_00006	MOBP	NC_019160_00002	-	-	-	-	mobilizable	CP012562	0.000191626	Klebsiella pneumoniae	AC129	AL194	class	Gammaproteobacteria	class	Gammaproteobacteria	-	-	-	draft
pHDDKT_AA024	HDDKT	C2	rep_cluster_1418	000759__NC_013950_00034	-	-	-	-	-	-	non-mobilizable	CP026185	0.0283151	Klebsiella pneumoniae	AA024	-	family	Enterobacteriaceae	family	Enterobacteriaceae	genus	Klebsiella	16940067	draft
pHDDKT_AA275	HDDKT	C2	IncFIB,IncU,rep_cluster_2183	000107__CP014778_00094,000210__KF623109_00045,CP033468_00001	MOBF,MOBF	NC_021231_00058,CP035180_00077	MPF_F	NC_014312_00141,NC_019165_00034,NC_021654_00016,NC_019389_00080,NC_022609_00081,NC_014312_00128,NC_019389_00068,NC_021502_00150,NC_021502_00131,NC_022609_00070,NC_014312_00118,NC_014312_00116	-	-	conjugative	CP012567	0.00853806	Klebsiella pneumoniae	AA275	AI077	order	Enterobacterales	order	Enterobacterales	order	Enterobacterales	11254626; 19482926; 15781495; 20851899; 16257053	draft
pHN36-2_AA114	HN36-2	C2	rep_cluster_2373	LT985313_00005	-	-	-	-	-	-	non-mobilizable	CP024506	0.00655869	Klebsiella pneumoniae	AA114	AH738	order	Enterobacterales	order	Enterobacterales	genus	Klebsiella	26169555	draft
pHN36-2_AA402	HN36-2	C2	IncFIB,IncHI1B,IncU	000107__CP014778_00094,JN420336,000212__CP012556_00176	-	-	-	-	-	-	non-mobilizable	CP021697	0.0167251	Klebsiella pneumoniae	AA402	AI429	genus	Klebsiella	genus	Klebsiella	-	-	-	draft
pHN36-2_AA440	HN36-2	C2	IncFIA,IncFII,rep_cluster_2183	AF250878,000129__CP018340,CP017721_00179	MOBF,MOBF	CP035180_00077,NC_021231_00058	MPF_F	NC_014312_00116,NC_014312_00118,NC_023332_00154,NC_019389_00068,NC_014312_00128,NC_022609_00081,NC_019389_00080,NC_021654_00016,NC_019165_00034,NC_019155_00032,NC_021502_00131,NC_021502_00150	-	-	conjugative	MG736312	0.025484	Klebsiella pneumoniae	AA440	-	genus	Klebsiella	genus	Klebsiella	-	-	-	draft
pHN36-2_AA538	HN36-2	C2	ColRNAI_rep_cluster_1987	CP024554_00008	-	-	-	-	-	-	non-mobilizable	CP023887	0.0448759	Raoultella ornithinolytica	AA538	-	multi-phylla	Actinobacteria,Proteobacteria	multi-phylla	Actinobacteria,Proteobacteria	-	-	-	draft
pHN36-2_AA556	HN36-2	C2	IncFIA,rep_cluster_1418	AF250878,000759__NC_013950_00034	-	-	-	-	MOBF	NZ_CP016035	mobilizable	CP028782	0.00340187	Klebsiella pneumoniae subsp. pneumoniae	AA556	AI768	family	Enterobacteriaceae	family	Enterobacteriaceae	-	-	-	draft
pHN36-2_AA738	HN36-2	C2	IncHI2A,rep_cluster_1088	BX664015,000340__KU353730	MOBH	NC_012555_00231	MPF_F	NC_005211_00005,NC_009838_00006,NC_021845_00017,NC_005211_00030,NC_005211_00200,NC_005211_00207,NC_005211_00012	MOBH	NC_015864	conjugative	KU341381	0.000312573	Escherichia coli	AA738	AJ047	order	Enterobacterales	order	Enterobacterales	-	-	-	draft
pHN36-2_AB685	HN36-2	C2	Col(MG828)	NC_008486	-	-	-	-	MOB_unknown	GQ900404	mobilizable	CP030338	0.00712406	Escherichia coli	AB685	AK562	order	Enterobacterales	order	Enterobacterales	genus	Escherichia	30761100	draft
pHN6-2_AA114	HN6-2	C2	rep_cluster_2373	LT985313_00005	-	-	-	-	-	-	non-mobilizable	CP024506	0.0064892	Klebsiella pneumoniae	AA114	AH738	order	Enterobacterales	order	Enterobacterales	genus	Klebsiella	26169555	draft
pHN6-2_AA402	HN6-2	C2	IncFIB,IncHI1B,IncU,rep_cluster_1254	000107__CP014778_00094,JN420336,000212__CP012556_00176,000562__KT346360_00001	-	-	-	-	-	-	non-mobilizable	CP031563	0.0174175	Klebsiella pneumoniae	AA402	AI429	genus	Klebsiella	genus	Klebsiella	-	-	-	draft
pHN6-2_AA440	HN6-2	C2	IncFIA,IncFII,rep_cluster_2183	AF250878,000129__CP018340,CP017721_00179	MOBF,MOBF	CP035180_00077,NC_021231_00058	MPF_F	NC_014312_00116,NC_014312_00118,NC_023332_00154,NC_019389_00068,NC_014312_00128,NC_022609_00081,NC_019389_00080,NC_021654_00016,NC_019165_00034,NC_019155_00032,NC_021502_00131,NC_021502_00150	-	-	conjugative	MG736312	0.0254028	Klebsiella pneumoniae	AA440	-	genus	Klebsiella	genus	Klebsiella	-	-	-	draft
pHN6-2_AA538	HN6-2	C2	rep_cluster_2327	AY033516_00007	-	-	-	-	-	-	non-mobilizable	CP023887	0.0448759	Raoultella ornithinolytica	AA538	-	family	Enterobacteriaceae	family	Enterobacteriaceae	-	-	-	draft
pHN6-2_AA556	HN6-2	C2	IncFIA,rep_cluster_1418	AF250878,000759__NC_013950_00034	-	-	-	-	MOBF	NZ_CP016035	mobilizable	CP028782	0.00348975	Klebsiella pneumoniae subsp. pneumoniae	AA556	AI768	family	Enterobacteriaceae	family	Enterobacteriaceae	-	-	-	draft
pHN6-2_AA738	HN6-2	C2	IncHI2A,rep_cluster_1088	BX664015,000340__KU353730	MOBH	NC_012555_00231	MPF_F	NC_005211_00005,NC_009838_00006,NC_021845_00017,NC_005211_00030,NC_005211_00200,NC_005211_00207,NC_005211_00012	MOBH	NC_015864	conjugative	MK477616	0.00028831	Salmonella enterica	AA738	AJ047	order	Enterobacterales	order	Enterobacterales	-	-	-	draft
pHN6-2_AB685	HN6-2	C2	Col(MG828)	NC_008486	-	-	-	-	MOB_unknown	GQ900404	mobilizable	CP030338	0.00712406	Escherichia coli	AB685	AK562	order	Enterobacterales	order	Enterobacterales	genus	Escherichia	30761100	draft
pHS20R14_1	HS20R14	C2	IncFIB,rep_cluster_2183	000107__CP014778_00094,CP033468_00001	MOBF,MOBF	NC_021231_00058,CP035180_00077	MPF_F	NC_014312_00141,NC_019165_00034,NC_021654_00016,NC_019389_00080,NC_022609_00081,NC_014312_00128,NC_019389_00068,NC_023332_00154,NC_014312_00118,NC_014312_00116,NC_021502_00150,NC_021502_00131	-	-	conjugative	CP033402	0.00502299	Klebsiella pneumoniae	AA275	AI077	order	Enterobacterales	order	Enterobacterales	order	Enterobacterales	11254626; 20547789; 19482926; 15781495; 20851899; 16257053	complete
pHS20R14_2	HS20R14	C2	IncN	000150__JQ996149	MOBF	NC_020122_00018	MPF_T	NC_020122_00019,NC_020122_00006,NC_020122_00009,NC_020122_00011,NC_020122_00012	-	-	conjugative	CP024853	0.00139189	Escherichia coli	AD158	AM605	class	Gammaproteobacteria	class	Gammaproteobacteria	order	Enterobacterales	23114770; 20851899; 28842132	complete
pHS20R14_3	HS20R14	C2	IncU,rep_cluster_1418,rep_cluster_2183	000210__KF623109_00045,000759__NC_013950_00034,CP033468_00001	MOBF,MOBF	NC_021231_00058,CP035180_00077	MPF_F	NC_014312_00141,NC_019165_00034,NC_021654_00016,NC_019389_00080,NC_022609_00081,NC_014312_00128,NC_019389_00068,NC_023332_00154,NC_014312_00118,NC_014312_00116,NC_021502_00150,NC_021502_00131	-	-	conjugative	MK191023	0.00652391	Klebsiella pneumoniae	AA448	AI530	phylum	Proteobacteria	class	Gammaproteobacteria	phylum	Proteobacteria	24096417; 16940067; 18502921; 25389419; 20547789; 30619542; 20851899	complete
pK200002_AA024	K200002	C2	IncU,rep_cluster_1418	000210__KF623109_00045,000759__NC_013950_00034	-	-	-	-	-	-	non-mobilizable	CP038279	0.0242142	Raoultella ornithinolytica	AA024	AH579	phylum	Proteobacteria	class	Gammaproteobacteria	phylum	Proteobacteria	24096417; 16940067; 18502921; 25389419; 30619542; 20851899	draft
pK200002_AA275	K200002	C2	IncFIB,rep_cluster_2183	000107__CP014778_00094,CP033468_00001	MOBF,MOBF	NC_021231_00058,CP035180_00077	MPF_F	NC_014312_00141,NC_019165_00034,NC_021654_00016,NC_019389_00080,NC_022609_00081,NC_014312_00128,NC_021502_00150,NC_021502_00131,NC_019389_00068,NC_023332_00154,NC_014312_00118,NC_014312_00116	-	-	conjugative	CP036188	0.00537869	Klebsiella pneumoniae	AA275	AI077	order	Enterobacterales	order	Enterobacterales	order	Enterobacterales	11254626; 20547789; 19482926; 15781495; 20851899; 16257053	draft
pK200002_AA942	K200002	C2	ColRNAI_rep_cluster_1857	000003__NC_002119_00001	MOBC	NC_009793_00003	-	-	-	-	mobilizable	MK181634	7.15897e-05	Klebsiella pneumoniae	AA942	AJ424	order	Enterobacterales	order	Enterobacterales	genus	Klebsiella	23800906; 24777092	draft
pK200002_AA966	K200002	C2	IncFII	000119__MF133496_00001	MOBP	NC_021198_00256	MPF_I	NC_021198_00230,NC_021198_00234,NC_021198_00235,NC_021198_00236,NC_021198_00238,NC_021198_00239,NC_021198_00240,NC_021198_00243,NC_021198_00249	-	-	conjugative	CP033957	0.0024636	Klebsiella pneumoniae	AA966	AJ461	order	Enterobacterales	order	Enterobacterales	family	Enterobacteriaceae	20851899	draft
pK200002_AB531	K200002	C2	rep_cluster_1	000232__CP012429	-	-	-	-	-	-	non-mobilizable	CP031806	0.00574147	Klebsiella pneumoniae	AB531	AK353	family	Enterobacteriaceae	family	Enterobacteriaceae	-	-	-	draft
pK200002_AC125	K200002	C2	IncFIB	000100__NZ_CP016161_00012	-	-	-	-	-	-	non-mobilizable	CP031791	0.000119496	Klebsiella pneumoniae	AC125	AL189	order	Enterobacterales	order	Enterobacterales	order	Enterobacterales	11254626; 19482926; 15781495; 20851899; 16257053	draft
pK200003_AA100	K200003	C2	-	-	-	-	-	-	-	-	non-mobilizable	CP034042	0.00343111	Klebsiella pneumoniae subsp. pneumoniae	AA100	AH716	genus	Klebsiella	genus	Klebsiella	-	-	-	draft
pK200003_AA275	K200003	C2	IncFIB,IncFII,rep_cluster_2183,IncQ1	000107__CP014778_00094,000128__CP023916,CP017721_00179,000195__NC_013728_00014	MOBF,MOBF	MF156708_00148,CP035180_00077	MPF_F	NC_019389_00068,NC_023332_00154,NC_014312_00118,NC_014312_00116,NC_019389_00068,NC_023332_00154,NC_014312_00118,NC_014312_00116,NC_014312_00128,NC_022609_00081,NC_019389_00080,NC_014312_00141,NC_019165_00034	-	-	conjugative	CP029588	0.00861543	Klebsiella pneumoniae	AA275	AI077	phylum	Proteobacteria	phylum	Proteobacteria	phylum	Proteobacteria	11254626; 25389419; 2653965; 19482926; 15781495; 20851899; 16257053	draft
pK200003_AA942	K200003	C2	ColRNAI_rep_cluster_1857	000003__NC_002119_00001	MOBC	NC_009793_00003	-	-	-	-	mobilizable	MK181634	0.000409992	Klebsiella pneumoniae	AA942	AJ424	order	Enterobacterales	order	Enterobacterales	genus	Klebsiella	23800906; 24777092	draft
pK200003_AD548	K200003	C2	rep_cluster_1418	000759__NC_013950_00034	-	-	-	-	-	-	non-mobilizable	CP006921	0.0511448	Klebsiella pneumoniae 30684/NJST258_2	AD548	-	family	Enterobacteriaceae	family	Enterobacteriaceae	genus	Klebsiella	16940067	draft
pK200004_AA275	K200004	C3	IncFIB,IncFII,rep_cluster_2183	000107__CP014778_00094,000128__CP023916,CP017721_00179	MOBF,MOBF	NC_021231_00058,CP035180_00077	MPF_F	NC_014312_00141,NC_019165_00034,NC_021654_00016,NC_019389_00080,NC_022609_00081,NC_014312_00128,NC_019389_00068,NC_023332_00154,NC_014312_00118,NC_014312_00116,NC_021502_00150,NC_021502_00131	-	-	conjugative	CP029588	0.000830728	Klebsiella pneumoniae	AA275	AI077	order	Enterobacterales	order	Enterobacterales	order	Enterobacterales	11254626; 19482926; 15781495; 20851899; 16257053	draft
pK200004_AC212	K200004	C3	IncU	000212__CP012556_00176	MOBH	NC_018107_00109	MPF_F	NC_016980_00110,NC_018107_00216,NC_018107_00235,NC_023911_00309,NC_016980_00099,NC_016980_00240,NC_018107_00101	-	-	conjugative	KY270853	0.00873204	Raoultella ornithinolytica	AC212	AL309	phylum	Proteobacteria	class	Gammaproteobacteria	phylum	Proteobacteria	24096417; 18502921; 25389419; 30619542; 20851899	draft
pK200004_AD094	K200004	C3	-	-	-	-	-	-	-	-	non-mobilizable	CP015133	0.0515304	Klebsiella pneumoniae	AD094	-	genus	Klebsiella	genus	Klebsiella	-	-	-	draft
pK200004_AE581	K200004	C3	-	-	-	-	-	-	-	-	non-mobilizable	MH917717	0.0326168	Escherichia coli	AE581	-	class	Gammaproteobacteria	class	Gammaproteobacteria	-	-	-	draft
pK210003_AA117	K210003	C1	ColRNAI_rep_cluster_1987	CP024554_00008	-	-	-	-	-	-	non-mobilizable	CP024526	7.15897e-05	Klebsiella pneumoniae	AA117	AH742	multi-phylla	Actinobacteria,Proteobacteria	multi-phylla	Actinobacteria,Proteobacteria	-	-	-	draft
pK210003_AA118	K210003	C1	ColRNAI_rep_cluster_1987	CP024554_00008	-	-	-	-	-	-	non-mobilizable	CP018446	0.000361208	Klebsiella pneumoniae	AA118	AH744	multi-phylla	Actinobacteria,Proteobacteria	multi-phylla	Actinobacteria,Proteobacteria	-	-	-	draft
pK210003_AA360	K210003	C1	-	-	MOBP	NC_017723_00002	-	-	-	-	mobilizable	MH595534	0.0427316	Klebsiella pneumoniae	AA360	-	family	Enterobacteriaceae	family	Enterobacteriaceae	-	-	-	draft
pK210003_AA406	K210003	C1	IncFIB,IncHI1B	000107__CP014778_00094,JN420336	-	-	-	-	-	-	non-mobilizable	MK649822	0.00451781	Klebsiella pneumoniae	AA406	AI451	genus	Klebsiella	genus	Klebsiella	-	-	-	draft
pK210003_AA452	K210003	C1	IncFII,rep_cluster_1418	000124__KP125893_00142,000759__NC_013950_00034	MOBF,MOBF	NC_021231_00058,CP035180_00077	MPF_F	NC_019155_00032,NC_019165_00034,NC_021654_00016,NC_011281_00082,NC_022609_00081,NC_014312_00128,NC_019389_00068,NC_023332_00154,NC_014312_00118,NC_014312_00116,NC_021502_00150,NC_021502_00131	-	-	conjugative	CP020523	0.0233762	Escherichia coli	AA452	AI551	order	Enterobacterales	order	Enterobacterales	family	Enterobacteriaceae	16940067; 20851899	draft
pK210003_AA671	K210003	C1	rep_cluster_2350	CP041342_00001	MOBF	CP019897	-	-	MOB_unknown	CP017722	mobilizable	NC_019077	0.00126265	Escherichia coli	AA671	AI948	multi-phylla	Bacteroidetes,Actinobacteria,Proteobacteria,Firmicutes	multi-phylla	Bacteroidetes,Actinobacteria,Proteobacteria,Firmicutes	genus	Escherichia	6263753; 17122402; 26802429	draft
pK210003_AA944	K210003	C1	ColRNAI_rep_cluster_1857	000003__NC_002119_00001	MOBC	NC_009793_00003	-	-	-	-	mobilizable	CP035911	9.55247e-05	Klebsiella pneumoniae	AA944	AJ427	order	Enterobacterales	order	Enterobacterales	genus	Klebsiella	23800906; 24777092	draft
pK210003_AC125	K210003	C1	IncFIB	000100__NZ_CP016161_00012	-	-	-	-	-	-	non-mobilizable	CP022128	0.00167981	Klebsiella pneumoniae	AC125	AL184	order	Enterobacterales	order	Enterobacterales	order	Enterobacterales	11254626; 19482926; 15781495; 20851899; 16257053	draft
pK210003_AC129	K210003	C1	rep_cluster_1195	000483__CP010949_00006	MOBP	NC_019160_00002	-	-	-	-	mobilizable	CP016038	0.000409992	Escherichia coli	AC129	AL194	class	Gammaproteobacteria	class	Gammaproteobacteria	-	-	-	draft
pK210003_AC431	K210003	C1	-	-	-	-	-	-	-	-	non-mobilizable	JQ319768	0.0399018	Escherichia coli	AC431	-	order	Enterobacterales	order	Enterobacterales	-	-	-	draft
pK210005_AA117	K210005	C1	ColRNAI_rep_cluster_1987	CP024554_00008	-	-	-	-	-	-	non-mobilizable	CP024526	7.15897e-05	Klebsiella pneumoniae	AA117	AH742	multi-phylla	Proteobacteria,Actinobacteria	multi-phylla	Proteobacteria,Actinobacteria	-	-	-	draft
pK210005_AA118	K210005	C1	ColRNAI_rep_cluster_1987	CP024554_00008	-	-	-	-	-	-	non-mobilizable	CP018446	0.000361208	Klebsiella pneumoniae	AA118	AH744	multi-phylla	Proteobacteria,Actinobacteria	multi-phylla	Proteobacteria,Actinobacteria	-	-	-	draft
pK210005_AA360	K210005	C1	-	-	MOBP	NC_017723_00002	-	-	-	-	mobilizable	MH595534	0.0427316	Klebsiella pneumoniae	AA360	-	family	Enterobacteriaceae	family	Enterobacteriaceae	-	-	-	draft
pK210005_AA406	K210005	C1	IncFIB,IncHI1B	000107__CP014778_00094,JN420336	-	-	-	-	-	-	non-mobilizable	MK649822	0.00464278	Klebsiella pneumoniae	AA406	AI451	genus	Klebsiella	genus	Klebsiella	-	-	-	draft
pK210005_AA452	K210005	C1	IncFII,rep_cluster_1418	000124__KP125893_00142,000759__NC_013950_00034	MOBF,MOBF	NC_021231_00058,CP035180_00077	MPF_F	NC_019155_00032,NC_019165_00034,NC_021654_00016,NC_011281_00082,NC_022609_00081,NC_014312_00128,NC_019389_00068,NC_023332_00154,NC_014312_00118,NC_014312_00116,NC_021502_00150,NC_021502_00131	-	-	conjugative	CP020523	0.0233762	Escherichia coli	AA452	AI551	order	Enterobacterales	order	Enterobacterales	family	Enterobacteriaceae	16940067; 20851899	draft
pK210005_AA671	K210005	C1	ColRNAI_rep_cluster_1857,rep_cluster_2350	GU949535_00001,CP041342_00001	MOBF	CP019897	-	-	MOB_unknown	NC_019102	mobilizable	NC_019077	0.00126265	Escherichia coli	AA671	AI948	family	Enterobacteriaceae	family	Enterobacteriaceae	-	-	-	draft
pK210005_AA944	K210005	C1	ColRNAI_rep_cluster_1857	000003__NC_002119_00001	MOBC	NC_009793_00003	-	-	-	-	mobilizable	CP035911	9.55247e-05	Klebsiella pneumoniae	AA944	AJ427	order	Enterobacterales	order	Enterobacterales	genus	Klebsiella	23800906; 24777092	draft
pK210005_AC125	K210005	C1	IncFIB	000100__NZ_CP016161_00012	-	-	-	-	-	-	non-mobilizable	CP022128	0.00167981	Klebsiella pneumoniae	AC125	AL184	order	Enterobacterales	order	Enterobacterales	order	Enterobacterales	11254626; 19482926; 15781495; 20851899; 16257053	draft
pK210005_AC129	K210005	C1	rep_cluster_1195	000483__CP010949_00006	MOBP	NC_019160_00002	-	-	-	-	mobilizable	CP016038	0.000409992	Escherichia coli	AC129	AL194	class	Gammaproteobacteria	class	Gammaproteobacteria	-	-	-	draft
pK210005_AC431	K210005	C1	-	-	-	-	-	-	-	-	non-mobilizable	JQ319768	0.0399018	Escherichia coli	AC431	-	order	Enterobacterales	order	Enterobacterales	-	-	-	draft
pK210006_AA360	K210006	C1	-	-	MOBP	NC_017723_00002	-	-	-	-	mobilizable	MH595534	0.0427316	Klebsiella pneumoniae	AA360	-	family	Enterobacteriaceae	family	Enterobacteriaceae	-	-	-	draft
pK210006_AA406	K210006	C1	IncFIB,IncHI1B	000107__CP014778_00094,JN420336	-	-	-	-	-	-	non-mobilizable	MK649822	0.00464278	Klebsiella pneumoniae	AA406	AI451	genus	Klebsiella	genus	Klebsiella	-	-	-	draft
pK210006_AA452	K210006	C1	IncFII,rep_cluster_1418	000124__KP125893_00142,000759__NC_013950_00034	MOBF,MOBF	NC_021231_00058,CP035180_00077	MPF_F	NC_019155_00032,NC_019165_00034,NC_021654_00016,NC_011281_00082,NC_022609_00081,NC_014312_00128,NC_019389_00068,NC_023332_00154,NC_014312_00118,NC_014312_00116,NC_021502_00150,NC_021502_00131	-	-	conjugative	CP020523	0.0239829	Escherichia coli	AA452	AI551	order	Enterobacterales	order	Enterobacterales	family	Enterobacteriaceae	16940067; 20851899	draft
pK210006_AA671	K210006	C1	rep_cluster_2350	CP041342_00001	MOBF	CP019897	-	-	MOB_unknown	CP017722	mobilizable	NC_019077	0.00126265	Escherichia coli	AA671	AI948	multi-phylla	Bacteroidetes,Firmicutes,Actinobacteria,Proteobacteria	multi-phylla	Bacteroidetes,Firmicutes,Actinobacteria,Proteobacteria	genus	Escherichia	6263753; 17122402; 26802429	draft
pK210006_AA942	K210006	C1	ColRNAI_rep_cluster_1857	000003__NC_002119_00001	MOBC	NC_009793_00003	-	-	-	-	mobilizable	MK181634	0	Klebsiella pneumoniae	AA942	AJ424	order	Enterobacterales	order	Enterobacterales	genus	Klebsiella	23800906; 24777092	draft
pK210006_AC125	K210006	C1	IncFIB	000100__NZ_CP016161_00012	-	-	-	-	-	-	non-mobilizable	CP022128	0.00167981	Klebsiella pneumoniae	AC125	AL184	order	Enterobacterales	order	Enterobacterales	order	Enterobacterales	11254626; 19482926; 15781495; 20851899; 16257053	draft
pK210006_AC129	K210006	C1	rep_cluster_1195	000483__CP010949_00006	MOBP	NC_019160_00002	-	-	-	-	mobilizable	CP016038	0.000409992	Escherichia coli	AC129	AL194	class	Gammaproteobacteria	class	Gammaproteobacteria	-	-	-	draft
pK210006_AC431	K210006	C1	-	-	-	-	-	-	-	-	non-mobilizable	JQ319768	0.0399018	Escherichia coli	AC431	-	order	Enterobacterales	order	Enterobacterales	-	-	-	draft
pK210008_AA024	K210008	C1	rep_cluster_1418	000759__NC_013950_00034	-	-	-	-	-	-	non-mobilizable	CP026185	0.037311	Klebsiella pneumoniae	AA024	-	family	Enterobacteriaceae	family	Enterobacteriaceae	genus	Klebsiella	16940067	draft
pK210008_AA117	K210008	C1	ColRNAI_rep_cluster_1987	CP024554_00008	-	-	-	-	-	-	non-mobilizable	CP024526	7.15897e-05	Klebsiella pneumoniae	AA117	AH742	multi-phylla	Actinobacteria,Proteobacteria	multi-phylla	Actinobacteria,Proteobacteria	-	-	-	draft
pK210008_AA118	K210008	C1	ColRNAI_rep_cluster_1987	CP024554_00008	-	-	-	-	-	-	non-mobilizable	CP018446	0.000361208	Klebsiella pneumoniae	AA118	AH744	multi-phylla	Actinobacteria,Proteobacteria	multi-phylla	Actinobacteria,Proteobacteria	-	-	-	draft
pK210008_AA360	K210008	C1	-	-	MOBP	NC_017723_00002	-	-	-	-	mobilizable	MH595534	0.0427316	Klebsiella pneumoniae	AA360	-	family	Enterobacteriaceae	family	Enterobacteriaceae	-	-	-	draft
pK210008_AA406	K210008	C1	IncFIB,IncHI1B,IncFII	000107__CP014778_00094,JN420336,000124__KP125893_00142	MOBF,MOBF	NC_021231_00058,CP035180_00077	MPF_F	NC_019155_00032,NC_019165_00034,NC_021654_00016,NC_011281_00082,NC_022609_00081,NC_014312_00128,NC_019389_00068,NC_023332_00154,NC_014312_00118,NC_014312_00116,NC_021502_00150,NC_021502_00131	-	-	conjugative	MK649822	0.0110882	Klebsiella pneumoniae	AA406	AI451	order	Enterobacterales	order	Enterobacterales	family	Enterobacteriaceae	20851899	draft
pK210008_AA671	K210008	C1	rep_cluster_2350	CP041342_00001	MOBF	CP019897	-	-	MOB_unknown	CP017722	mobilizable	NC_019077	0.00126265	Escherichia coli	AA671	AI948	multi-phylla	Actinobacteria,Bacteroidetes,Firmicutes,Proteobacteria	multi-phylla	Actinobacteria,Bacteroidetes,Firmicutes,Proteobacteria	genus	Escherichia	6263753; 17122402; 26802429	draft
pK210008_AC125	K210008	C1	IncFIB	000100__NZ_CP016161_00012	-	-	-	-	-	-	non-mobilizable	CP022128	0.00165343	Klebsiella pneumoniae	AC125	AL184	order	Enterobacterales	order	Enterobacterales	order	Enterobacterales	11254626; 19482926; 15781495; 20851899; 16257053	draft
pK210008_AC129	K210008	C1	rep_cluster_1195	000483__CP010949_00006	MOBP	NC_019160_00002	-	-	-	-	mobilizable	CP016038	0.000409992	Escherichia coli	AC129	AL194	class	Gammaproteobacteria	class	Gammaproteobacteria	-	-	-	draft
pK210010_AA117	K210010	C1	ColRNAI_rep_cluster_1987	CP024554_00008	-	-	-	-	-	-	non-mobilizable	CP024526	7.15897e-05	Klebsiella pneumoniae	AA117	AH742	multi-phylla	Proteobacteria,Actinobacteria	multi-phylla	Proteobacteria,Actinobacteria	-	-	-	draft
pK210010_AA118	K210010	C1	ColRNAI_rep_cluster_1987	CP024554_00008	-	-	-	-	-	-	non-mobilizable	CP018446	0.000361208	Klebsiella pneumoniae	AA118	AH744	multi-phylla	Proteobacteria,Actinobacteria	multi-phylla	Proteobacteria,Actinobacteria	-	-	-	draft
pK210010_AA360	K210010	C1	-	-	MOBP	NC_017723_00002	-	-	-	-	mobilizable	MH595534	0.0427316	Klebsiella pneumoniae	AA360	-	family	Enterobacteriaceae	family	Enterobacteriaceae	-	-	-	draft
pK210010_AA406	K210010	C1	IncFIB,IncHI1B	000107__CP014778_00094,JN420336	-	-	-	-	-	-	non-mobilizable	MK649822	0.00451781	Klebsiella pneumoniae	AA406	AI451	genus	Klebsiella	genus	Klebsiella	-	-	-	draft
pK210010_AA452	K210010	C1	IncFII,rep_cluster_1418	000124__KP125893_00142,000759__NC_013950_00034	MOBF,MOBF	CP035180_00077,NC_021231_00058	MPF_F	NC_014312_00116,NC_014312_00118,NC_023332_00154,NC_019389_00068,NC_014312_00128,NC_022609_00081,NC_011281_00082,NC_021654_00016,NC_019165_00034,NC_019155_00032,NC_021502_00131,NC_021502_00150	-	-	conjugative	CP020523	0.0239829	Escherichia coli	AA452	AI551	order	Enterobacterales	order	Enterobacterales	family	Enterobacteriaceae	16940067; 20851899	draft
pK210010_AA671	K210010	C1	rep_cluster_2350	CP041342_00001	MOBF	CP019897	-	-	MOB_unknown	NC_019102	mobilizable	NC_019077	0.00126265	Escherichia coli	AA671	AI948	multi-phylla	Bacteroidetes,Firmicutes,Proteobacteria,Actinobacteria	multi-phylla	Bacteroidetes,Firmicutes,Proteobacteria,Actinobacteria	genus	Escherichia	6263753; 17122402; 26802429	draft
pK210010_AA944	K210010	C1	ColRNAI_rep_cluster_1857	000003__NC_002119_00001	MOBC	NC_009793_00003	-	-	-	-	mobilizable	CP035911	9.55247e-05	Klebsiella pneumoniae	AA944	AJ427	order	Enterobacterales	order	Enterobacterales	genus	Klebsiella	23800906; 24777092	draft
pK210010_AC125	K210010	C1	IncFIB	000100__NZ_CP016161_00012	-	-	-	-	-	-	non-mobilizable	CP022128	0.00167981	Klebsiella pneumoniae	AC125	AL184	order	Enterobacterales	order	Enterobacterales	order	Enterobacterales	11254626; 19482926; 15781495; 20851899; 16257053	draft
pK210010_AC129	K210010	C1	rep_cluster_1195	000483__CP010949_00006	MOBP	NC_019160_00002	-	-	-	-	mobilizable	CP016038	0.000409992	Escherichia coli	AC129	AL194	class	Gammaproteobacteria	class	Gammaproteobacteria	-	-	-	draft
pK210010_AC431	K210010	C1	-	-	-	-	-	-	-	-	non-mobilizable	JQ319768	0.0399018	Escherichia coli	AC431	-	order	Enterobacterales	order	Enterobacterales	-	-	-	draft
pK210013_AA024	K210013	C1	rep_cluster_1418	000759__NC_013950_00034	-	-	-	-	-	-	non-mobilizable	CP026185	0.037311	Klebsiella pneumoniae	AA024	-	family	Enterobacteriaceae	family	Enterobacteriaceae	genus	Klebsiella	16940067	draft
pK210013_AA117	K210013	C1	ColRNAI_rep_cluster_1987	CP024554_00008	-	-	-	-	-	-	non-mobilizable	CP024526	7.15897e-05	Klebsiella pneumoniae	AA117	AH742	multi-phylla	Proteobacteria,Actinobacteria	multi-phylla	Proteobacteria,Actinobacteria	-	-	-	draft
pK210013_AA118	K210013	C1	ColRNAI_rep_cluster_1987	CP024554_00008	-	-	-	-	-	-	non-mobilizable	CP018446	0.000361208	Klebsiella pneumoniae	AA118	AH744	multi-phylla	Proteobacteria,Actinobacteria	multi-phylla	Proteobacteria,Actinobacteria	-	-	-	draft
pK210013_AA360	K210013	C1	-	-	MOBP	NC_017723_00002	-	-	-	-	mobilizable	MH595534	0.0427316	Klebsiella pneumoniae	AA360	-	family	Enterobacteriaceae	family	Enterobacteriaceae	-	-	-	draft
pK210013_AA406	K210013	C1	IncFIB,IncHI1B,IncFII	000107__CP014778_00094,JN420336,000124__KP125893_00142	MOBF,MOBF	CP035180_00077,NC_021231_00058	MPF_F	NC_011281_00082,NC_021654_00016,NC_019165_00034,NC_019155_00032,NC_021502_00150,NC_014312_00116,NC_014312_00118,NC_023332_00154,NC_019389_00068,NC_014312_00128,NC_022609_00081,NC_021502_00131	-	-	conjugative	MK649822	0.0112643	Klebsiella pneumoniae	AA406	AI451	order	Enterobacterales	order	Enterobacterales	family	Enterobacteriaceae	20851899	draft
pK210013_AA671	K210013	C1	rep_cluster_2350	CP041342_00001	MOBF	CP019897	-	-	MOB_unknown	CP017722	mobilizable	NC_019077	0.00126265	Escherichia coli	AA671	AI948	multi-phylla	Proteobacteria,Firmicutes,Actinobacteria,Bacteroidetes	multi-phylla	Proteobacteria,Firmicutes,Actinobacteria,Bacteroidetes	genus	Escherichia	6263753; 17122402; 26802429	draft
pK210013_AA944	K210013	C1	ColRNAI_rep_cluster_1857	000003__NC_002119_00001	MOBC	NC_009793_00003	-	-	-	-	mobilizable	CP035911	9.55247e-05	Klebsiella pneumoniae	AA944	AJ427	order	Enterobacterales	order	Enterobacterales	genus	Klebsiella	23800906; 24777092	draft
pK210013_AC125	K210013	C1	IncFIB	000100__NZ_CP016161_00012	-	-	-	-	-	-	non-mobilizable	CP022128	0.00167981	Klebsiella pneumoniae	AC125	AL184	order	Enterobacterales	order	Enterobacterales	order	Enterobacterales	11254626; 19482926; 15781495; 20851899; 16257053	draft
pK210013_AC129	K210013	C1	rep_cluster_1195	000483__CP010949_00006	MOBP	NC_019160_00002	-	-	-	-	mobilizable	CP016038	0.000409992	Escherichia coli	AC129	AL194	class	Gammaproteobacteria	class	Gammaproteobacteria	-	-	-	draft
pK210017_AA117	K210017	C1	ColRNAI_rep_cluster_1987	CP024554_00008	-	-	-	-	-	-	non-mobilizable	CP024526	7.15897e-05	Klebsiella pneumoniae	AA117	AH742	multi-phylla	Proteobacteria,Actinobacteria	multi-phylla	Proteobacteria,Actinobacteria	-	-	-	draft
pK210017_AA360	K210017	C1	-	-	MOBP	NC_017723_00002	-	-	-	-	mobilizable	MH595534	0.0427316	Klebsiella pneumoniae	AA360	-	family	Enterobacteriaceae	family	Enterobacteriaceae	-	-	-	draft
pK210017_AA406	K210017	C1	IncFIB,IncHI1B	000107__CP014778_00094,JN420336	-	-	-	-	-	-	non-mobilizable	MK649822	0.00464278	Klebsiella pneumoniae	AA406	AI451	genus	Klebsiella	genus	Klebsiella	-	-	-	draft
pK210017_AA452	K210017	C1	IncFII,rep_cluster_1418	000124__KP125893_00142,000759__NC_013950_00034	MOBF,MOBF	CP035180_00077,NC_021231_00058	MPF_F	NC_014312_00116,NC_014312_00118,NC_023332_00154,NC_019389_00068,NC_014312_00128,NC_022609_00081,NC_011281_00082,NC_021654_00016,NC_019165_00034,NC_019155_00032,NC_021502_00131,NC_021502_00150	-	-	conjugative	CP020523	0.0239829	Escherichia coli	AA452	AI551	order	Enterobacterales	order	Enterobacterales	family	Enterobacteriaceae	16940067; 20851899	draft
pK210017_AA942	K210017	C1	ColRNAI_rep_cluster_1857	000003__NC_002119_00001	MOBC	NC_009793_00003	-	-	-	-	mobilizable	MK181634	0	Klebsiella pneumoniae	AA942	AJ424	order	Enterobacterales	order	Enterobacterales	genus	Klebsiella	23800906; 24777092	draft
pK210017_AC125	K210017	C1	IncFIB	000100__NZ_CP016161_00012	-	-	-	-	-	-	non-mobilizable	CP022128	0.00167981	Klebsiella pneumoniae	AC125	AL184	order	Enterobacterales	order	Enterobacterales	order	Enterobacterales	11254626; 19482926; 15781495; 20851899; 16257053	draft
pK210017_AC129	K210017	C1	rep_cluster_1195	000483__CP010949_00006	MOBP	NC_019160_00002	-	-	-	-	mobilizable	CP016038	0.000409992	Escherichia coli	AC129	AL194	class	Gammaproteobacteria	class	Gammaproteobacteria	-	-	-	draft
pK210017_AC431	K210017	C1	-	-	-	-	-	-	-	-	non-mobilizable	JQ319768	0.0399018	Escherichia coli	AC431	-	order	Enterobacterales	order	Enterobacterales	-	-	-	draft
pK210022_AA117	K210022	C1	ColRNAI_rep_cluster_1987	CP024554_00008	-	-	-	-	-	-	non-mobilizable	CP024526	7.15897e-05	Klebsiella pneumoniae	AA117	AH742	multi-phylla	Actinobacteria,Proteobacteria	multi-phylla	Actinobacteria,Proteobacteria	-	-	-	draft
pK210022_AA118	K210022	C1	ColRNAI_rep_cluster_1987	CP024554_00008	-	-	-	-	-	-	non-mobilizable	CP018446	0.000361208	Klebsiella pneumoniae	AA118	AH744	multi-phylla	Actinobacteria,Proteobacteria	multi-phylla	Actinobacteria,Proteobacteria	-	-	-	draft
pK210022_AA360	K210022	C1	-	-	MOBP	NC_017723_00002	-	-	-	-	mobilizable	MH595534	0.0427316	Klebsiella pneumoniae	AA360	-	family	Enterobacteriaceae	family	Enterobacteriaceae	-	-	-	draft
pK210022_AA406	K210022	C1	IncFIB,IncHI1B	000107__CP014778_00094,JN420336	-	-	-	-	-	-	non-mobilizable	MK649822	0.00458019	Klebsiella pneumoniae	AA406	AI451	genus	Klebsiella	genus	Klebsiella	-	-	-	draft
pK210022_AA452	K210022	C1	IncFII,rep_cluster_1418	000124__KP125893_00142,000759__NC_013950_00034	MOBF,MOBF	CP035180_00077,NC_021231_00058	MPF_F	NC_014312_00116,NC_014312_00118,NC_023332_00154,NC_019389_00068,NC_014312_00128,NC_022609_00081,NC_011281_00082,NC_021654_00016,NC_019165_00034,NC_019155_00032,NC_021502_00131,NC_021502_00150	-	-	conjugative	CP020523	0.0239829	Escherichia coli	AA452	AI551	order	Enterobacterales	order	Enterobacterales	family	Enterobacteriaceae	16940067; 20851899	draft
pK210022_AA671	K210022	C1	rep_cluster_2350	CP041342_00001	MOBF	CP019897	-	-	MOB_unknown	NC_019102	mobilizable	NC_019077	0.00126265	Escherichia coli	AA671	AI948	multi-phylla	Firmicutes,Actinobacteria,Proteobacteria,Bacteroidetes	multi-phylla	Firmicutes,Actinobacteria,Proteobacteria,Bacteroidetes	genus	Escherichia	6263753; 17122402; 26802429	draft
pK210022_AA944	K210022	C1	ColRNAI_rep_cluster_1857	000003__NC_002119_00001	MOBC	NC_009793_00003	-	-	-	-	mobilizable	CP035911	9.55247e-05	Klebsiella pneumoniae	AA944	AJ427	order	Enterobacterales	order	Enterobacterales	genus	Klebsiella	23800906; 24777092	draft
pK210022_AC125	K210022	C1	IncFIB	000100__NZ_CP016161_00012	-	-	-	-	-	-	non-mobilizable	CP022128	0.00136596	Klebsiella pneumoniae	AC125	AL184	order	Enterobacterales	order	Enterobacterales	order	Enterobacterales	11254626; 19482926; 15781495; 20851899; 16257053	draft
pK210022_AC129	K210022	C1	rep_cluster_1195	000483__CP010949_00006	MOBP	NC_019160_00002	-	-	-	-	mobilizable	CP016038	0.000409992	Escherichia coli	AC129	AL194	class	Gammaproteobacteria	class	Gammaproteobacteria	-	-	-	draft
pK210022_AC431	K210022	C1	-	-	-	-	-	-	-	-	non-mobilizable	JQ319768	0.0399018	Escherichia coli	AC431	-	order	Enterobacterales	order	Enterobacterales	-	-	-	draft
pK210024_AA024	K210024	C1	rep_cluster_1418	000759__NC_013950_00034	-	-	-	-	-	-	non-mobilizable	CP026185	0.037311	Klebsiella pneumoniae	AA024	-	family	Enterobacteriaceae	family	Enterobacteriaceae	genus	Klebsiella	16940067	draft
pK210024_AA117	K210024	C1	ColRNAI_rep_cluster_1987	CP024554_00008	-	-	-	-	-	-	non-mobilizable	CP024526	7.15897e-05	Klebsiella pneumoniae	AA117	AH742	multi-phylla	Actinobacteria,Proteobacteria	multi-phylla	Actinobacteria,Proteobacteria	-	-	-	draft
pK210024_AA118	K210024	C1	ColRNAI_rep_cluster_1987	CP024554_00008	-	-	-	-	-	-	non-mobilizable	CP018446	0.000361208	Klebsiella pneumoniae	AA118	AH744	multi-phylla	Actinobacteria,Proteobacteria	multi-phylla	Actinobacteria,Proteobacteria	-	-	-	draft
pK210024_AA360	K210024	C1	-	-	MOBP	NC_017723_00002	-	-	-	-	mobilizable	MH595534	0.0427316	Klebsiella pneumoniae	AA360	-	family	Enterobacteriaceae	family	Enterobacteriaceae	-	-	-	draft
pK210024_AA406	K210024	C1	IncFIB,IncHI1B,IncFII	000107__CP014778_00094,JN420336,000124__KP125893_00142	MOBF,MOBF	CP035180_00077,NC_021231_00058	MPF_F	NC_014312_00116,NC_014312_00118,NC_023332_00154,NC_019389_00068,NC_014312_00128,NC_022609_00081,NC_011281_00082,NC_021654_00016,NC_019165_00034,NC_019155_00032,NC_021502_00131,NC_021502_00150	-	-	conjugative	MK649822	0.0110882	Klebsiella pneumoniae	AA406	AI451	order	Enterobacterales	order	Enterobacterales	family	Enterobacteriaceae	20851899	draft
pK210024_AA671	K210024	C1	rep_cluster_2350,rep_cluster_2370	CP041342_00001,EU580135_00003	MOBF	CP019897	-	-	MOB_unknown	CP017722	mobilizable	NC_019077	0.00126265	Escherichia coli	AA671	AI948	family	Enterobacteriaceae	family	Enterobacteriaceae	-	-	-	draft
pK210024_AC125	K210024	C1	IncFIB	000100__NZ_CP016161_00012	-	-	-	-	-	-	non-mobilizable	CP022128	0.00167981	Klebsiella pneumoniae	AC125	AL184	order	Enterobacterales	order	Enterobacterales	order	Enterobacterales	11254626; 19482926; 15781495; 20851899; 16257053	draft
pK210024_AC129	K210024	C1	rep_cluster_1195	000483__CP010949_00006	MOBP	NC_019160_00002	-	-	-	-	mobilizable	CP016038	0.000409992	Escherichia coli	AC129	AL194	class	Gammaproteobacteria	class	Gammaproteobacteria	-	-	-	draft
pK210025_AA117	K210025	C1	ColRNAI_rep_cluster_1987	CP024554_00008	-	-	-	-	-	-	non-mobilizable	CP024526	7.15897e-05	Klebsiella pneumoniae	AA117	AH742	multi-phylla	Actinobacteria,Proteobacteria	multi-phylla	Actinobacteria,Proteobacteria	-	-	-	draft
pK210025_AA118	K210025	C1	ColRNAI_rep_cluster_1987	CP024554_00008	-	-	-	-	-	-	non-mobilizable	CP018446	0.000361208	Klebsiella pneumoniae	AA118	AH744	multi-phylla	Actinobacteria,Proteobacteria	multi-phylla	Actinobacteria,Proteobacteria	-	-	-	draft
pK210025_AA360	K210025	C1	-	-	MOBP	NC_017723_00002	-	-	-	-	mobilizable	MH595534	0.0427316	Klebsiella pneumoniae	AA360	-	family	Enterobacteriaceae	family	Enterobacteriaceae	-	-	-	draft
pK210025_AA406	K210025	C1	IncFIB,IncHI1B	000107__CP014778_00094,JN420336	-	-	-	-	-	-	non-mobilizable	MK649822	0.00464278	Klebsiella pneumoniae	AA406	AI451	genus	Klebsiella	genus	Klebsiella	-	-	-	draft
pK210025_AA452	K210025	C1	IncFII,rep_cluster_1418	000124__KP125893_00142,000759__NC_013950_00034	MOBF,MOBF	CP035180_00077,NC_021231_00058	MPF_F	NC_014312_00116,NC_014312_00118,NC_023332_00154,NC_019389_00068,NC_014312_00128,NC_022609_00081,NC_011281_00082,NC_021654_00016,NC_019165_00034,NC_019155_00032,NC_021502_00131,NC_021502_00150	-	-	conjugative	CP020523	0.0239829	Escherichia coli	AA452	AI551	order	Enterobacterales	order	Enterobacterales	family	Enterobacteriaceae	16940067; 20851899	draft
pK210025_AA671	K210025	C1	rep_cluster_2350	CP041342_00001	MOBF	CP019897	-	-	MOB_unknown	CP017722	mobilizable	NC_019077	0.00126265	Escherichia coli	AA671	AI948	multi-phylla	Actinobacteria,Firmicutes,Bacteroidetes,Proteobacteria	multi-phylla	Actinobacteria,Firmicutes,Bacteroidetes,Proteobacteria	genus	Escherichia	6263753; 17122402; 26802429	draft
pK210025_AA944	K210025	C1	ColRNAI_rep_cluster_1857	000003__NC_002119_00001	MOBC	NC_009793_00003	-	-	-	-	mobilizable	CP035911	9.55247e-05	Klebsiella pneumoniae	AA944	AJ427	order	Enterobacterales	order	Enterobacterales	genus	Klebsiella	23800906; 24777092	draft
pK210025_AC125	K210025	C1	IncFIB	000100__NZ_CP016161_00012	-	-	-	-	-	-	non-mobilizable	CP022128	0.00167981	Klebsiella pneumoniae	AC125	AL184	order	Enterobacterales	order	Enterobacterales	order	Enterobacterales	11254626; 19482926; 15781495; 20851899; 16257053	draft
pK210025_AC129	K210025	C1	rep_cluster_1195	000483__CP010949_00006	MOBP	NC_019160_00002	-	-	-	-	mobilizable	CP016038	0.000409992	Escherichia coli	AC129	AL194	class	Gammaproteobacteria	class	Gammaproteobacteria	-	-	-	draft
pK210025_AC431	K210025	C1	-	-	-	-	-	-	-	-	non-mobilizable	JQ319768	0.0399018	Escherichia coli	AC431	-	order	Enterobacterales	order	Enterobacterales	-	-	-	draft
pK210028_AA026	K210028	C1	rep_cluster_1418	000759__NC_013950_00034	-	-	-	-	-	-	non-mobilizable	CP011630	0.0374354	Klebsiella oxytoca	AA026	-	family	Enterobacteriaceae	family	Enterobacteriaceae	genus	Klebsiella	16940067	draft
pK210028_AA117	K210028	C1	ColRNAI_rep_cluster_1987	CP024554_00008	-	-	-	-	-	-	non-mobilizable	CP024526	7.15897e-05	Klebsiella pneumoniae	AA117	AH742	multi-phylla	Proteobacteria,Actinobacteria	multi-phylla	Proteobacteria,Actinobacteria	-	-	-	draft
pK210028_AA118	K210028	C1	ColRNAI_rep_cluster_1987	CP024554_00008	-	-	-	-	-	-	non-mobilizable	CP018446	0.000361208	Klebsiella pneumoniae	AA118	AH744	multi-phylla	Proteobacteria,Actinobacteria	multi-phylla	Proteobacteria,Actinobacteria	-	-	-	draft
pK210028_AA360	K210028	C1	-	-	MOBP	NC_017723_00002	-	-	-	-	mobilizable	MH595534	0.0427316	Klebsiella pneumoniae	AA360	-	family	Enterobacteriaceae	family	Enterobacteriaceae	-	-	-	draft
pK210028_AA671	K210028	C1	rep_cluster_2350	CP041342_00001	MOBF	CP019897	-	-	MOB_unknown	NC_019102	mobilizable	NC_019077	0.00126265	Escherichia coli	AA671	AI948	multi-phylla	Firmicutes,Proteobacteria,Actinobacteria,Bacteroidetes	multi-phylla	Firmicutes,Proteobacteria,Actinobacteria,Bacteroidetes	genus	Escherichia	6263753; 17122402; 26802429	draft
pK210028_AA944	K210028	C1	ColRNAI_rep_cluster_1857	000003__NC_002119_00001	MOBC	NC_009793_00003	-	-	-	-	mobilizable	CP035911	9.55247e-05	Klebsiella pneumoniae	AA944	AJ427	order	Enterobacterales	order	Enterobacterales	genus	Klebsiella	23800906; 24777092	draft
pK210028_AC125	K210028	C1	IncFIB	000100__NZ_CP016161_00012	-	-	-	-	-	-	non-mobilizable	CP022128	0.00103256	Klebsiella pneumoniae	AC125	AL184	order	Enterobacterales	order	Enterobacterales	order	Enterobacterales	11254626; 19482926; 15781495; 20851899; 16257053	draft
pK210028_AC129	K210028	C1	rep_cluster_1195	000483__CP010949_00006	MOBP	NC_019160_00002	-	-	-	-	mobilizable	CP012562	0.000508006	Klebsiella pneumoniae	AC129	AL194	class	Gammaproteobacteria	class	Gammaproteobacteria	-	-	-	draft
pK210032_AA117	K210032	C1	ColRNAI_rep_cluster_1987	CP024554_00008	-	-	-	-	-	-	non-mobilizable	CP024526	7.15897e-05	Klebsiella pneumoniae	AA117	AH742	multi-phylla	Actinobacteria,Proteobacteria	multi-phylla	Actinobacteria,Proteobacteria	-	-	-	draft
pK210032_AA118	K210032	C1	ColRNAI_rep_cluster_1987	CP024554_00008	-	-	-	-	-	-	non-mobilizable	CP018446	0.000361208	Klebsiella pneumoniae	AA118	AH744	multi-phylla	Actinobacteria,Proteobacteria	multi-phylla	Actinobacteria,Proteobacteria	-	-	-	draft
pK210032_AA360	K210032	C1	-	-	MOBP	NC_017723_00002	-	-	-	-	mobilizable	MH595534	0.0427316	Klebsiella pneumoniae	AA360	-	family	Enterobacteriaceae	family	Enterobacteriaceae	-	-	-	draft
pK210032_AA406	K210032	C1	IncFIB,IncHI1B	000107__CP014778_00094,JN420336	-	-	-	-	-	-	non-mobilizable	MK649822	0.00464278	Klebsiella pneumoniae	AA406	AI451	genus	Klebsiella	genus	Klebsiella	-	-	-	draft
pK210032_AA452	K210032	C1	IncFII,rep_cluster_1418	000124__KP125893_00142,000759__NC_013950_00034	MOBF,MOBF	CP035180_00077,NC_021231_00058	MPF_F	NC_014312_00116,NC_014312_00118,NC_023332_00154,NC_019389_00068,NC_014312_00128,NC_022609_00081,NC_011281_00082,NC_021654_00016,NC_019165_00034,NC_019155_00032,NC_021502_00131,NC_021502_00150	-	-	conjugative	CP020523	0.0239829	Escherichia coli	AA452	AI551	order	Enterobacterales	order	Enterobacterales	family	Enterobacteriaceae	16940067; 20851899	draft
pK210032_AA671	K210032	C1	rep_cluster_2350	CP041342_00001	MOBF	CP019897	-	-	MOB_unknown	NC_019102	mobilizable	NC_019077	0.00126265	Escherichia coli	AA671	AI948	multi-phylla	Firmicutes,Actinobacteria,Proteobacteria,Bacteroidetes	multi-phylla	Firmicutes,Actinobacteria,Proteobacteria,Bacteroidetes	genus	Escherichia	6263753; 17122402; 26802429	draft
pK210032_AA944	K210032	C1	ColRNAI_rep_cluster_1857	000003__NC_002119_00001	MOBC	NC_009793_00003	-	-	-	-	mobilizable	CP035911	9.55247e-05	Klebsiella pneumoniae	AA944	AJ427	order	Enterobacterales	order	Enterobacterales	genus	Klebsiella	23800906; 24777092	draft
pK210032_AC125	K210032	C1	IncFIB	000100__NZ_CP016161_00012	-	-	-	-	-	-	non-mobilizable	CP022128	0.00167981	Klebsiella pneumoniae	AC125	AL184	order	Enterobacterales	order	Enterobacterales	order	Enterobacterales	11254626; 19482926; 15781495; 20851899; 16257053	draft
pK210032_AC129	K210032	C1	rep_cluster_1195	000483__CP010949_00006	MOBP	NC_019160_00002	-	-	-	-	mobilizable	CP016038	0.000409992	Escherichia coli	AC129	AL194	class	Gammaproteobacteria	class	Gammaproteobacteria	-	-	-	draft
pK210032_AC431	K210032	C1	-	-	-	-	-	-	-	-	non-mobilizable	JQ319768	0.0399018	Escherichia coli	AC431	-	order	Enterobacterales	order	Enterobacterales	-	-	-	draft
pK210037_AA117	K210037	C1	ColRNAI_rep_cluster_1987	CP024554_00008	-	-	-	-	-	-	non-mobilizable	CP024526	7.15897e-05	Klebsiella pneumoniae	AA117	AH742	multi-phylla	Actinobacteria,Proteobacteria	multi-phylla	Actinobacteria,Proteobacteria	-	-	-	draft
pK210037_AA118	K210037	C1	ColRNAI_rep_cluster_1987	CP024554_00008	-	-	-	-	-	-	non-mobilizable	CP018446	0.000361208	Klebsiella pneumoniae	AA118	AH744	multi-phylla	Actinobacteria,Proteobacteria	multi-phylla	Actinobacteria,Proteobacteria	-	-	-	draft
pK210037_AA360	K210037	C1	-	-	MOBP	NC_017723_00002	-	-	-	-	mobilizable	MH595534	0.0427316	Klebsiella pneumoniae	AA360	-	family	Enterobacteriaceae	family	Enterobacteriaceae	-	-	-	draft
pK210037_AA406	K210037	C1	IncFIB,IncHI1B	000107__CP014778_00094,JN420336	-	-	-	-	-	-	non-mobilizable	MK649822	0.00464278	Klebsiella pneumoniae	AA406	AI451	genus	Klebsiella	genus	Klebsiella	-	-	-	draft
pK210037_AA452	K210037	C1	IncFII,rep_cluster_1418	000124__KP125893_00142,000759__NC_013950_00034	MOBF,MOBF	NC_021231_00058,CP035180_00077	MPF_F	NC_019155_00032,NC_019165_00034,NC_021654_00016,NC_011281_00082,NC_022609_00081,NC_014312_00128,NC_019389_00068,NC_023332_00154,NC_014312_00118,NC_014312_00116,NC_021502_00150,NC_021502_00131	-	-	conjugative	CP020523	0.0239829	Escherichia coli	AA452	AI551	order	Enterobacterales	order	Enterobacterales	family	Enterobacteriaceae	16940067; 20851899	draft
pK210037_AA671	K210037	C1	rep_cluster_2350	CP041342_00001	MOBF	CP019897	-	-	MOB_unknown	CP017722	mobilizable	NC_019077	0.00126265	Escherichia coli	AA671	AI948	multi-phylla	Firmicutes,Actinobacteria,Proteobacteria,Bacteroidetes	multi-phylla	Firmicutes,Actinobacteria,Proteobacteria,Bacteroidetes	genus	Escherichia	6263753; 17122402; 26802429	draft
pK210037_AA944	K210037	C1	ColRNAI_rep_cluster_1857	000003__NC_002119_00001	MOBC	NC_009793_00003	-	-	-	-	mobilizable	CP035911	9.55247e-05	Klebsiella pneumoniae	AA944	AJ427	order	Enterobacterales	order	Enterobacterales	genus	Klebsiella	23800906; 24777092	draft
pK210037_AC125	K210037	C1	IncFIB	000100__NZ_CP016161_00012	-	-	-	-	-	-	non-mobilizable	CP022128	0.00167981	Klebsiella pneumoniae	AC125	AL184	order	Enterobacterales	order	Enterobacterales	order	Enterobacterales	11254626; 19482926; 15781495; 20851899; 16257053	draft
pK210037_AC129	K210037	C1	rep_cluster_1195	000483__CP010949_00006	MOBP	NC_019160_00002	-	-	-	-	mobilizable	CP016038	0.000409992	Escherichia coli	AC129	AL194	class	Gammaproteobacteria	class	Gammaproteobacteria	-	-	-	draft
pK210037_AC431	K210037	C1	-	-	-	-	-	-	-	-	non-mobilizable	JQ319768	0.0399018	Escherichia coli	AC431	-	order	Enterobacterales	order	Enterobacterales	-	-	-	draft
pK210038_AA117	K210038	C1	ColRNAI_rep_cluster_1987	CP024554_00008	-	-	-	-	-	-	non-mobilizable	CP024526	7.15897e-05	Klebsiella pneumoniae	AA117	AH742	multi-phylla	Actinobacteria,Proteobacteria	multi-phylla	Actinobacteria,Proteobacteria	-	-	-	draft
pK210038_AA118	K210038	C1	ColRNAI_rep_cluster_1987	CP024554_00008	-	-	-	-	-	-	non-mobilizable	CP018446	0.000361208	Klebsiella pneumoniae	AA118	AH744	multi-phylla	Actinobacteria,Proteobacteria	multi-phylla	Actinobacteria,Proteobacteria	-	-	-	draft
pK210038_AA360	K210038	C1	-	-	MOBP	NC_017723_00002	-	-	-	-	mobilizable	MH595534	0.0427316	Klebsiella pneumoniae	AA360	-	family	Enterobacteriaceae	family	Enterobacteriaceae	-	-	-	draft
pK210038_AA406	K210038	C1	IncFIB,IncHI1B	000107__CP014778_00094,JN420336	-	-	-	-	-	-	non-mobilizable	MK649822	0.00464278	Klebsiella pneumoniae	AA406	AI451	genus	Klebsiella	genus	Klebsiella	-	-	-	draft
pK210038_AA452	K210038	C1	IncFII,rep_cluster_1418	000124__KP125893_00142,000759__NC_013950_00034	MOBF,MOBF	NC_021231_00058,CP035180_00077	MPF_F	NC_019155_00032,NC_019165_00034,NC_021654_00016,NC_011281_00082,NC_022609_00081,NC_014312_00128,NC_019389_00068,NC_023332_00154,NC_014312_00118,NC_014312_00116,NC_021502_00150,NC_021502_00131	-	-	conjugative	CP020523	0.0233762	Escherichia coli	AA452	AI551	order	Enterobacterales	order	Enterobacterales	family	Enterobacteriaceae	16940067; 20851899	draft
pK210038_AA671	K210038	C1	rep_cluster_2350	CP041342_00001	MOBF	CP019897	-	-	MOB_unknown	CP017722	mobilizable	NC_019077	0.00126265	Escherichia coli	AA671	AI948	multi-phylla	Actinobacteria,Firmicutes,Proteobacteria,Bacteroidetes	multi-phylla	Actinobacteria,Firmicutes,Proteobacteria,Bacteroidetes	genus	Escherichia	6263753; 17122402; 26802429	draft
pK210038_AA944	K210038	C1	ColRNAI_rep_cluster_1857	000003__NC_002119_00001	MOBC	NC_009793_00003	-	-	-	-	mobilizable	CP035911	9.55247e-05	Klebsiella pneumoniae	AA944	AJ427	order	Enterobacterales	order	Enterobacterales	genus	Klebsiella	23800906; 24777092	draft
pK210038_AC125	K210038	C1	IncFIB	000100__NZ_CP016161_00012	-	-	-	-	-	-	non-mobilizable	CP022128	0.00165343	Klebsiella pneumoniae	AC125	AL184	order	Enterobacterales	order	Enterobacterales	order	Enterobacterales	11254626; 19482926; 15781495; 20851899; 16257053	draft
pK210038_AC129	K210038	C1	rep_cluster_1195	000483__CP010949_00006	MOBP	NC_019160_00002	-	-	-	-	mobilizable	CP016038	0.000409992	Escherichia coli	AC129	AL194	class	Gammaproteobacteria	class	Gammaproteobacteria	-	-	-	draft
pK210038_AC431	K210038	C1	-	-	-	-	-	-	-	-	non-mobilizable	JQ319768	0.0399018	Escherichia coli	AC431	-	order	Enterobacterales	order	Enterobacterales	-	-	-	draft
pK210042_AA117	K210042	C1	ColRNAI_rep_cluster_1987	CP024554_00008	-	-	-	-	-	-	non-mobilizable	CP024526	7.15897e-05	Klebsiella pneumoniae	AA117	AH742	multi-phylla	Actinobacteria,Proteobacteria	multi-phylla	Actinobacteria,Proteobacteria	-	-	-	draft
pK210042_AA118	K210042	C1	ColRNAI_rep_cluster_1987	CP024554_00008	-	-	-	-	-	-	non-mobilizable	CP018446	0.000361208	Klebsiella pneumoniae	AA118	AH744	multi-phylla	Actinobacteria,Proteobacteria	multi-phylla	Actinobacteria,Proteobacteria	-	-	-	draft
pK210042_AA360	K210042	C1	-	-	MOBP	NC_017723_00002	-	-	-	-	mobilizable	MH595534	0.0427316	Klebsiella pneumoniae	AA360	-	family	Enterobacteriaceae	family	Enterobacteriaceae	-	-	-	draft
pK210042_AA406	K210042	C1	IncFIB,IncHI1B	000107__CP014778_00094,JN420336	-	-	-	-	-	-	non-mobilizable	MK649822	0.00464278	Klebsiella pneumoniae	AA406	AI451	genus	Klebsiella	genus	Klebsiella	-	-	-	draft
pK210042_AA452	K210042	C1	IncFII,rep_cluster_1418	000124__KP125893_00142,000759__NC_013950_00034	MOBF,MOBF	NC_021231_00058,CP035180_00077	MPF_F	NC_019155_00032,NC_019165_00034,NC_021654_00016,NC_011281_00082,NC_022609_00081,NC_014312_00128,NC_019389_00068,NC_023332_00154,NC_014312_00118,NC_014312_00116,NC_021502_00150,NC_021502_00131	-	-	conjugative	CP020523	0.0239829	Escherichia coli	AA452	AI551	order	Enterobacterales	order	Enterobacterales	family	Enterobacteriaceae	16940067; 20851899	draft
pK210042_AA671	K210042	C1	rep_cluster_2350	CP041342_00001	MOBF	CP019897	-	-	MOB_unknown	NC_019102	mobilizable	NC_019077	0.00126265	Escherichia coli	AA671	AI948	multi-phylla	Actinobacteria,Proteobacteria,Bacteroidetes,Firmicutes	multi-phylla	Actinobacteria,Proteobacteria,Bacteroidetes,Firmicutes	genus	Escherichia	6263753; 17122402; 26802429	draft
pK210042_AA944	K210042	C1	ColRNAI_rep_cluster_1857	000003__NC_002119_00001	MOBC	NC_009793_00003	-	-	-	-	mobilizable	CP035911	9.55247e-05	Klebsiella pneumoniae	AA944	AJ427	order	Enterobacterales	order	Enterobacterales	genus	Klebsiella	23800906; 24777092	draft
pK210042_AC125	K210042	C1	IncFIB	000100__NZ_CP016161_00012	-	-	-	-	-	-	non-mobilizable	CP022128	0.00167981	Klebsiella pneumoniae	AC125	AL184	order	Enterobacterales	order	Enterobacterales	order	Enterobacterales	11254626; 19482926; 15781495; 20851899; 16257053	draft
pK210042_AC129	K210042	C1	rep_cluster_1195	000483__CP010949_00006	MOBP	NC_019160_00002	-	-	-	-	mobilizable	CP016038	0.000409992	Escherichia coli	AC129	AL194	class	Gammaproteobacteria	class	Gammaproteobacteria	-	-	-	draft
pK210042_AC431	K210042	C1	-	-	-	-	-	-	-	-	non-mobilizable	JQ319768	0.0399018	Escherichia coli	AC431	-	order	Enterobacterales	order	Enterobacterales	-	-	-	draft
pK210044_AA117	K210044	C1	ColRNAI_rep_cluster_1987	CP024554_00008	-	-	-	-	-	-	non-mobilizable	CP024526	7.15897e-05	Klebsiella pneumoniae	AA117	AH742	multi-phylla	Proteobacteria,Actinobacteria	multi-phylla	Proteobacteria,Actinobacteria	-	-	-	draft
pK210044_AA118	K210044	C1	ColRNAI_rep_cluster_1987	CP024554_00008	-	-	-	-	-	-	non-mobilizable	CP018446	0.000361208	Klebsiella pneumoniae	AA118	AH744	multi-phylla	Proteobacteria,Actinobacteria	multi-phylla	Proteobacteria,Actinobacteria	-	-	-	draft
pK210044_AA360	K210044	C1	-	-	MOBP	NC_017723_00002	-	-	-	-	mobilizable	MH595534	0.0427316	Klebsiella pneumoniae	AA360	-	family	Enterobacteriaceae	family	Enterobacteriaceae	-	-	-	draft
pK210044_AA406	K210044	C1	IncFIB,IncHI1B	000107__CP014778_00094,JN420336	-	-	-	-	-	-	non-mobilizable	MK649822	0.00464278	Klebsiella pneumoniae	AA406	AI451	genus	Klebsiella	genus	Klebsiella	-	-	-	draft
pK210044_AA452	K210044	C1	IncFII,rep_cluster_1418	000124__KP125893_00142,000759__NC_013950_00034	MOBF,MOBF	CP035180_00077,NC_021231_00058	MPF_F	NC_014312_00116,NC_014312_00118,NC_023332_00154,NC_019389_00068,NC_014312_00128,NC_022609_00081,NC_011281_00082,NC_021654_00016,NC_019165_00034,NC_019155_00032,NC_021502_00131,NC_021502_00150	-	-	conjugative	CP020523	0.0239829	Escherichia coli	AA452	AI551	order	Enterobacterales	order	Enterobacterales	family	Enterobacteriaceae	16940067; 20851899	draft
pK210044_AA671	K210044	C1	rep_cluster_2350	CP041342_00001	MOBF	CP019897	-	-	MOB_unknown	CP017722	mobilizable	NC_019077	0.00126265	Escherichia coli	AA671	AI948	multi-phylla	Proteobacteria,Firmicutes,Bacteroidetes,Actinobacteria	multi-phylla	Proteobacteria,Firmicutes,Bacteroidetes,Actinobacteria	genus	Escherichia	6263753; 17122402; 26802429	draft
pK210044_AA944	K210044	C1	ColRNAI_rep_cluster_1857	000003__NC_002119_00001	MOBC	NC_009793_00003	-	-	-	-	mobilizable	CP035911	9.55247e-05	Klebsiella pneumoniae	AA944	AJ427	order	Enterobacterales	order	Enterobacterales	genus	Klebsiella	23800906; 24777092	draft
pK210044_AC125	K210044	C1	IncFIB	000100__NZ_CP016161_00012	-	-	-	-	-	-	non-mobilizable	CP022128	0.00167981	Klebsiella pneumoniae	AC125	AL184	order	Enterobacterales	order	Enterobacterales	order	Enterobacterales	11254626; 19482926; 15781495; 20851899; 16257053	draft
pK210044_AC129	K210044	C1	rep_cluster_1195	000483__CP010949_00006	MOBP	NC_019160_00002	-	-	-	-	mobilizable	CP016038	0.00058191	Escherichia coli	AC129	AL194	class	Gammaproteobacteria	class	Gammaproteobacteria	-	-	-	draft
pK210044_AC431	K210044	C1	-	-	-	-	-	-	-	-	non-mobilizable	JQ319768	0.0399018	Escherichia coli	AC431	-	order	Enterobacterales	order	Enterobacterales	-	-	-	draft
pK210047_AA117	K210047	C1	ColRNAI_rep_cluster_1987	CP024554_00008	-	-	-	-	-	-	non-mobilizable	CP024526	7.15897e-05	Klebsiella pneumoniae	AA117	AH742	multi-phylla	Proteobacteria,Actinobacteria	multi-phylla	Proteobacteria,Actinobacteria	-	-	-	draft
pK210047_AA118	K210047	C1	ColRNAI_rep_cluster_1987	CP024554_00008	-	-	-	-	-	-	non-mobilizable	CP018446	0.000361208	Klebsiella pneumoniae	AA118	AH744	multi-phylla	Proteobacteria,Actinobacteria	multi-phylla	Proteobacteria,Actinobacteria	-	-	-	draft
pK210047_AA360	K210047	C1	-	-	MOBP	NC_017723_00002	-	-	-	-	mobilizable	MH595534	0.0427316	Klebsiella pneumoniae	AA360	-	family	Enterobacteriaceae	family	Enterobacteriaceae	-	-	-	draft
pK210047_AA406	K210047	C1	IncFIB,IncHI1B	000107__CP014778_00094,JN420336	-	-	-	-	-	-	non-mobilizable	MK649822	0.00464278	Klebsiella pneumoniae	AA406	AI451	genus	Klebsiella	genus	Klebsiella	-	-	-	draft
pK210047_AA452	K210047	C1	IncFII,rep_cluster_1418	000124__KP125893_00142,000759__NC_013950_00034	MOBF,MOBF	NC_021231_00058,CP035180_00077	MPF_F	NC_019155_00032,NC_019165_00034,NC_021654_00016,NC_011281_00082,NC_022609_00081,NC_014312_00128,NC_019389_00068,NC_023332_00154,NC_014312_00118,NC_014312_00116,NC_021502_00150,NC_021502_00131	-	-	conjugative	CP020523	0.0239829	Escherichia coli	AA452	AI551	order	Enterobacterales	order	Enterobacterales	family	Enterobacteriaceae	16940067; 20851899	draft
pK210047_AA671	K210047	C1	rep_cluster_2350	CP041342_00001	MOBF	CP019897	-	-	MOB_unknown	CP017722	mobilizable	NC_019077	0.00126265	Escherichia coli	AA671	AI948	multi-phylla	Firmicutes,Bacteroidetes,Proteobacteria,Actinobacteria	multi-phylla	Firmicutes,Bacteroidetes,Proteobacteria,Actinobacteria	genus	Escherichia	6263753; 17122402; 26802429	draft
pK210047_AA944	K210047	C1	ColRNAI_rep_cluster_1857	000003__NC_002119_00001	MOBC	NC_009793_00003	-	-	-	-	mobilizable	CP035911	9.55247e-05	Klebsiella pneumoniae	AA944	AJ427	order	Enterobacterales	order	Enterobacterales	genus	Klebsiella	23800906; 24777092	draft
pK210047_AC125	K210047	C1	IncFIB	000100__NZ_CP016161_00012	-	-	-	-	-	-	non-mobilizable	CP022128	0.00167981	Klebsiella pneumoniae	AC125	AL184	order	Enterobacterales	order	Enterobacterales	order	Enterobacterales	11254626; 19482926; 15781495; 20851899; 16257053	draft
pK210047_AC129	K210047	C1	rep_cluster_1195	000483__CP010949_00006	MOBP	NC_019160_00002	-	-	-	-	mobilizable	CP016038	0.000409992	Escherichia coli	AC129	AL194	class	Gammaproteobacteria	class	Gammaproteobacteria	-	-	-	draft
pK210047_AC431	K210047	C1	-	-	-	-	-	-	-	-	non-mobilizable	JQ319768	0.0399018	Escherichia coli	AC431	-	order	Enterobacterales	order	Enterobacterales	-	-	-	draft
pK210048_AA117	K210048	C1	ColRNAI_rep_cluster_1987	CP024554_00008	-	-	-	-	-	-	non-mobilizable	CP024526	7.15897e-05	Klebsiella pneumoniae	AA117	AH742	multi-phylla	Actinobacteria,Proteobacteria	multi-phylla	Actinobacteria,Proteobacteria	-	-	-	draft
pK210048_AA118	K210048	C1	ColRNAI_rep_cluster_1987	CP024554_00008	-	-	-	-	-	-	non-mobilizable	CP018446	0.000361208	Klebsiella pneumoniae	AA118	AH744	multi-phylla	Actinobacteria,Proteobacteria	multi-phylla	Actinobacteria,Proteobacteria	-	-	-	draft
pK210048_AA360	K210048	C1	-	-	MOBP	NC_017723_00002	-	-	-	-	mobilizable	MH595534	0.0427316	Klebsiella pneumoniae	AA360	-	family	Enterobacteriaceae	family	Enterobacteriaceae	-	-	-	draft
pK210048_AA406	K210048	C1	IncFIB,IncHI1B	000107__CP014778_00094,JN420336	-	-	-	-	-	-	non-mobilizable	MK649822	0.00464278	Klebsiella pneumoniae	AA406	AI451	genus	Klebsiella	genus	Klebsiella	-	-	-	draft
pK210048_AA452	K210048	C1	IncFII,rep_cluster_1418	000124__KP125893_00142,000759__NC_013950_00034	MOBF,MOBF	NC_021231_00058,CP035180_00077	MPF_F	NC_019155_00032,NC_019165_00034,NC_021654_00016,NC_011281_00082,NC_022609_00081,NC_014312_00128,NC_019389_00068,NC_023332_00154,NC_014312_00118,NC_014312_00116,NC_021502_00150,NC_021502_00131	-	-	conjugative	CP020523	0.0246043	Escherichia coli	AA452	AI551	order	Enterobacterales	order	Enterobacterales	family	Enterobacteriaceae	16940067; 20851899	draft
pK210048_AA671	K210048	C1	rep_cluster_2350	CP041342_00001	MOBF	CP019897	-	-	MOB_unknown	NC_019102	mobilizable	NC_019077	0.00126265	Escherichia coli	AA671	AI948	multi-phylla	Firmicutes,Bacteroidetes,Actinobacteria,Proteobacteria	multi-phylla	Firmicutes,Bacteroidetes,Actinobacteria,Proteobacteria	genus	Escherichia	6263753; 17122402; 26802429	draft
pK210048_AA944	K210048	C1	ColRNAI_rep_cluster_1857	000003__NC_002119_00001	MOBC	NC_009793_00003	-	-	-	-	mobilizable	CP035911	9.55247e-05	Klebsiella pneumoniae	AA944	AJ427	order	Enterobacterales	order	Enterobacterales	genus	Klebsiella	23800906; 24777092	draft
pK210048_AC125	K210048	C1	IncFIB	000100__NZ_CP016161_00012	-	-	-	-	-	-	non-mobilizable	CP022128	0.00165343	Klebsiella pneumoniae	AC125	AL184	order	Enterobacterales	order	Enterobacterales	order	Enterobacterales	11254626; 19482926; 15781495; 20851899; 16257053	draft
pK210048_AC129	K210048	C1	rep_cluster_1195	000483__CP010949_00006	MOBP	NC_019160_00002	-	-	-	-	mobilizable	CP016038	0.000409992	Escherichia coli	AC129	AL194	class	Gammaproteobacteria	class	Gammaproteobacteria	-	-	-	draft
pK210048_AC431	K210048	C1	-	-	-	-	-	-	-	-	non-mobilizable	JQ319768	0.0399018	Escherichia coli	AC431	-	order	Enterobacterales	order	Enterobacterales	-	-	-	draft
pK210049_AA117	K210049	C1	ColRNAI_rep_cluster_1987	CP024554_00008	-	-	-	-	-	-	non-mobilizable	CP024526	0.000409992	Klebsiella pneumoniae	AA117	AH742	multi-phylla	Actinobacteria,Proteobacteria	multi-phylla	Actinobacteria,Proteobacteria	-	-	-	draft
pK210049_AA118	K210049	C1	ColRNAI_rep_cluster_1987	CP024554_00008	-	-	-	-	-	-	non-mobilizable	CP018446	0.000508006	Klebsiella pneumoniae	AA118	AH744	multi-phylla	Actinobacteria,Proteobacteria	multi-phylla	Actinobacteria,Proteobacteria	-	-	-	draft
pK210049_AA360	K210049	C1	-	-	MOBP	NC_017723_00002	-	-	-	-	mobilizable	MH595534	0.0427316	Klebsiella pneumoniae	AA360	-	family	Enterobacteriaceae	family	Enterobacteriaceae	-	-	-	draft
pK210049_AA406	K210049	C1	IncFIB,IncHI1B	000107__CP014778_00094,JN420336	-	-	-	-	-	-	non-mobilizable	MK649822	0.00126265	Klebsiella pneumoniae	AA406	AI451	genus	Klebsiella	genus	Klebsiella	-	-	-	draft
pK210049_AA452	K210049	C1	IncFII,rep_cluster_1418	000124__KP125893_00142,000759__NC_013950_00034	MOBF,MOBF	CP035180_00077,NC_021231_00058	MPF_F	NC_014312_00116,NC_014312_00118,NC_023332_00154,NC_019389_00068,NC_014312_00128,NC_022609_00081,NC_011281_00082,NC_021654_00016,NC_019165_00034,NC_019155_00032,NC_021502_00131,NC_021502_00150	-	-	conjugative	CP020523	0.0145076	Escherichia coli	AA452	AI551	family	Enterobacteriaceae	family	Enterobacteriaceae	-	-	-	draft
pK210049_AA671	K210049	C1	rep_cluster_2350	CP041342_00001	MOBF	CP019897	-	-	MOB_unknown	CP017722	mobilizable	NC_019077	0.00141786	Escherichia coli	AA671	AI948	multi-phylla	Bacteroidetes,Actinobacteria,Proteobacteria,Firmicutes	multi-phylla	Bacteroidetes,Actinobacteria,Proteobacteria,Firmicutes	genus	Escherichia	6263753; 17122402; 26802429	draft
pK210049_AA944	K210049	C1	ColRNAI_rep_cluster_1857	000003__NC_002119_00001	MOBC	NC_009793_00003	-	-	-	-	mobilizable	CP035911	0.000119496	Klebsiella pneumoniae	AA944	AJ427	order	Enterobacterales	order	Enterobacterales	genus	Klebsiella	23800906; 24777092	draft
pK210049_AC125	K210049	C1	IncFIB	000100__NZ_CP016161_00012	-	-	-	-	-	-	non-mobilizable	CP022128	0.00357808	Klebsiella pneumoniae	AC125	AL184	order	Enterobacterales	order	Enterobacterales	order	Enterobacterales	11254626; 19482926; 15781495; 20851899; 16257053	draft
pK210049_AC129	K210049	C1	rep_cluster_1195	000483__CP010949_00006	MOBP	NC_019160_00002	-	-	-	-	mobilizable	CP034762	9.55247e-05	Klebsiella pneumoniae	AC129	AL194	class	Gammaproteobacteria	class	Gammaproteobacteria	-	-	-	draft
pK210050_AA117	K210050	C1	ColRNAI_rep_cluster_1987	CP024554_00008	-	-	-	-	-	-	non-mobilizable	CP024526	7.15897e-05	Klebsiella pneumoniae	AA117	AH742	multi-phylla	Actinobacteria,Proteobacteria	multi-phylla	Actinobacteria,Proteobacteria	-	-	-	draft
pK210050_AA118	K210050	C1	ColRNAI_rep_cluster_1987	CP024554_00008	-	-	-	-	-	-	non-mobilizable	CP018446	0.000361208	Klebsiella pneumoniae	AA118	AH744	multi-phylla	Actinobacteria,Proteobacteria	multi-phylla	Actinobacteria,Proteobacteria	-	-	-	draft
pK210050_AA360	K210050	C1	-	-	MOBP	NC_017723_00002	-	-	-	-	mobilizable	MH595534	0.0427316	Klebsiella pneumoniae	AA360	-	family	Enterobacteriaceae	family	Enterobacteriaceae	-	-	-	draft
pK210050_AA406	K210050	C1	IncFIB,IncHI1B	000107__CP014778_00094,JN420336	-	-	-	-	-	-	non-mobilizable	MK649822	0.00467416	Klebsiella pneumoniae	AA406	AI451	genus	Klebsiella	genus	Klebsiella	-	-	-	draft
pK210050_AA452	K210050	C1	IncFII,rep_cluster_1418	000124__KP125893_00142,000759__NC_013950_00034	MOBF,MOBF	NC_021231_00058,CP035180_00077	MPF_F	NC_019155_00032,NC_019165_00034,NC_021654_00016,NC_011281_00082,NC_022609_00081,NC_014312_00128,NC_019389_00068,NC_023332_00154,NC_014312_00118,NC_014312_00116,NC_021502_00150,NC_021502_00131	-	-	conjugative	CP020523	0.0239829	Escherichia coli	AA452	AI551	order	Enterobacterales	order	Enterobacterales	family	Enterobacteriaceae	16940067; 20851899	draft
pK210050_AA671	K210050	C1	rep_cluster_2350	CP041342_00001	MOBF	CP019897	-	-	MOB_unknown	NC_019102	mobilizable	NC_019077	0.00126265	Escherichia coli	AA671	AI948	multi-phylla	Actinobacteria,Firmicutes,Bacteroidetes,Proteobacteria	multi-phylla	Actinobacteria,Firmicutes,Bacteroidetes,Proteobacteria	genus	Escherichia	6263753; 17122402; 26802429	draft
pK210050_AA944	K210050	C1	ColRNAI_rep_cluster_1857	000003__NC_002119_00001	MOBC	NC_009793_00003	-	-	-	-	mobilizable	CP035911	9.55247e-05	Klebsiella pneumoniae	AA944	AJ427	order	Enterobacterales	order	Enterobacterales	genus	Klebsiella	23800906; 24777092	draft
pK210050_AC125	K210050	C1	IncFIB	000100__NZ_CP016161_00012	-	-	-	-	-	-	non-mobilizable	CP022128	0.00167981	Klebsiella pneumoniae	AC125	AL184	order	Enterobacterales	order	Enterobacterales	order	Enterobacterales	11254626; 19482926; 15781495; 20851899; 16257053	draft
pK210050_AC129	K210050	C1	rep_cluster_1195	000483__CP010949_00006	MOBP	NC_019160_00002	-	-	-	-	mobilizable	CP016038	0.000409992	Escherichia coli	AC129	AL194	class	Gammaproteobacteria	class	Gammaproteobacteria	-	-	-	draft
pK210050_AC431	K210050	C1	-	-	-	-	-	-	-	-	non-mobilizable	JQ319768	0.0399018	Escherichia coli	AC431	-	order	Enterobacterales	order	Enterobacterales	-	-	-	draft
pK210051_AA117	K210051	C1	ColRNAI_rep_cluster_1987	CP024554_00008	-	-	-	-	-	-	non-mobilizable	CP024526	7.15897e-05	Klebsiella pneumoniae	AA117	AH742	multi-phylla	Proteobacteria,Actinobacteria	multi-phylla	Proteobacteria,Actinobacteria	-	-	-	draft
pK210051_AA118	K210051	C1	ColRNAI_rep_cluster_1987	CP024554_00008	-	-	-	-	-	-	non-mobilizable	CP018446	0.000361208	Klebsiella pneumoniae	AA118	AH744	multi-phylla	Proteobacteria,Actinobacteria	multi-phylla	Proteobacteria,Actinobacteria	-	-	-	draft
pK210051_AA360	K210051	C1	-	-	MOBP	NC_017723_00002	-	-	-	-	mobilizable	MH595534	0.0427316	Klebsiella pneumoniae	AA360	-	family	Enterobacteriaceae	family	Enterobacteriaceae	-	-	-	draft
pK210051_AA406	K210051	C1	IncFIB,IncHI1B	000107__CP014778_00094,JN420336	-	-	-	-	-	-	non-mobilizable	MK649822	0.00467416	Klebsiella pneumoniae	AA406	AI451	genus	Klebsiella	genus	Klebsiella	-	-	-	draft
pK210051_AA452	K210051	C1	IncFII,rep_cluster_1418	000124__KP125893_00142,000759__NC_013950_00034	MOBF,MOBF	CP035180_00077,NC_021231_00058	MPF_F	NC_014312_00116,NC_014312_00118,NC_023332_00154,NC_019389_00068,NC_014312_00128,NC_022609_00081,NC_011281_00082,NC_021654_00016,NC_019165_00034,NC_019155_00032,NC_021502_00131,NC_021502_00150	-	-	conjugative	CP020523	0.0233762	Escherichia coli	AA452	AI551	order	Enterobacterales	order	Enterobacterales	family	Enterobacteriaceae	16940067; 20851899	draft
pK210051_AA671	K210051	C1	rep_cluster_2350	CP041342_00001	MOBF	CP019897	-	-	MOB_unknown	CP017722	mobilizable	NC_019077	0.00126265	Escherichia coli	AA671	AI948	multi-phylla	Firmicutes,Proteobacteria,Actinobacteria,Bacteroidetes	multi-phylla	Firmicutes,Proteobacteria,Actinobacteria,Bacteroidetes	genus	Escherichia	6263753; 17122402; 26802429	draft
pK210051_AA944	K210051	C1	ColRNAI_rep_cluster_1857	000003__NC_002119_00001	MOBC	NC_009793_00003	-	-	-	-	mobilizable	CP035911	9.55247e-05	Klebsiella pneumoniae	AA944	AJ427	order	Enterobacterales	order	Enterobacterales	genus	Klebsiella	23800906; 24777092	draft
pK210051_AC125	K210051	C1	IncFIB	000100__NZ_CP016161_00012	-	-	-	-	-	-	non-mobilizable	CP022128	0.00167981	Klebsiella pneumoniae	AC125	AL184	order	Enterobacterales	order	Enterobacterales	order	Enterobacterales	11254626; 19482926; 15781495; 20851899; 16257053	draft
pK210051_AC129	K210051	C1	rep_cluster_1195	000483__CP010949_00006	MOBP	NC_019160_00002	-	-	-	-	mobilizable	CP016038	0.000409992	Escherichia coli	AC129	AL194	class	Gammaproteobacteria	class	Gammaproteobacteria	-	-	-	draft
pK210051_AC431	K210051	C1	-	-	-	-	-	-	-	-	non-mobilizable	JQ319768	0.0399018	Escherichia coli	AC431	-	order	Enterobacterales	order	Enterobacterales	-	-	-	draft
pK210052_AA024	K210052	C1	rep_cluster_1418	000759__NC_013950_00034	-	-	-	-	-	-	non-mobilizable	CP026185	0.037311	Klebsiella pneumoniae	AA024	-	family	Enterobacteriaceae	family	Enterobacteriaceae	genus	Klebsiella	16940067	draft
pK210052_AA117	K210052	C1	ColRNAI_rep_cluster_1987	CP024554_00008	-	-	-	-	-	-	non-mobilizable	CP024526	7.15897e-05	Klebsiella pneumoniae	AA117	AH742	multi-phylla	Proteobacteria,Actinobacteria	multi-phylla	Proteobacteria,Actinobacteria	-	-	-	draft
pK210052_AA118	K210052	C1	ColRNAI_rep_cluster_1987	CP024554_00008	-	-	-	-	-	-	non-mobilizable	CP018446	0.000361208	Klebsiella pneumoniae	AA118	AH744	multi-phylla	Proteobacteria,Actinobacteria	multi-phylla	Proteobacteria,Actinobacteria	-	-	-	draft
pK210052_AA360	K210052	C1	-	-	MOBP	NC_017723_00002	-	-	-	-	mobilizable	MH595534	0.0427316	Klebsiella pneumoniae	AA360	-	family	Enterobacteriaceae	family	Enterobacteriaceae	-	-	-	draft
pK210052_AA406	K210052	C1	IncFIB,IncHI1B,IncFII	000107__CP014778_00094,JN420336,000124__KP125893_00142	MOBF,MOBF	CP035180_00077,NC_021231_00058	MPF_F	NC_014312_00116,NC_014312_00118,NC_023332_00154,NC_019389_00068,NC_014312_00128,NC_022609_00081,NC_011281_00082,NC_021654_00016,NC_019165_00034,NC_019155_00032,NC_021502_00131,NC_021502_00150	-	-	conjugative	MK649822	0.0109571	Klebsiella pneumoniae	AA406	AI451	order	Enterobacterales	order	Enterobacterales	family	Enterobacteriaceae	20851899	draft
pK210052_AA671	K210052	C1	rep_cluster_2350,rep_cluster_2370	CP041342_00001,EU580135_00003	MOBF	CP019897	-	-	MOB_unknown	NC_019102	mobilizable	NC_019077	0.00126265	Escherichia coli	AA671	AI948	family	Enterobacteriaceae	family	Enterobacteriaceae	-	-	-	draft
pK210052_AA944	K210052	C1	ColRNAI_rep_cluster_1857	000003__NC_002119_00001	MOBC	NC_009793_00003	-	-	-	-	mobilizable	CP035911	9.55247e-05	Klebsiella pneumoniae	AA944	AJ427	order	Enterobacterales	order	Enterobacterales	genus	Klebsiella	23800906; 24777092	draft
pK210052_AC125	K210052	C1	IncFIB	000100__NZ_CP016161_00012	-	-	-	-	-	-	non-mobilizable	CP022128	0.00167981	Klebsiella pneumoniae	AC125	AL184	order	Enterobacterales	order	Enterobacterales	order	Enterobacterales	11254626; 19482926; 15781495; 20851899; 16257053	draft
pK210052_AC129	K210052	C1	rep_cluster_1195	000483__CP010949_00006	MOBP	NC_019160_00002	-	-	-	-	mobilizable	CP016038	0.000409992	Escherichia coli	AC129	AL194	class	Gammaproteobacteria	class	Gammaproteobacteria	-	-	-	draft
pK210053_AA024	K210053	C1	rep_cluster_1418	000759__NC_013950_00034	-	-	-	-	-	-	non-mobilizable	CP026185	0.037311	Klebsiella pneumoniae	AA024	-	family	Enterobacteriaceae	family	Enterobacteriaceae	genus	Klebsiella	16940067	draft
pK210053_AA117	K210053	C1	ColRNAI_rep_cluster_1987	CP024554_00008	-	-	-	-	-	-	non-mobilizable	CP024526	7.15897e-05	Klebsiella pneumoniae	AA117	AH742	multi-phylla	Proteobacteria,Actinobacteria	multi-phylla	Proteobacteria,Actinobacteria	-	-	-	draft
pK210053_AA118	K210053	C1	ColRNAI_rep_cluster_1987	CP024554_00008	-	-	-	-	-	-	non-mobilizable	CP018446	0.000361208	Klebsiella pneumoniae	AA118	AH744	multi-phylla	Proteobacteria,Actinobacteria	multi-phylla	Proteobacteria,Actinobacteria	-	-	-	draft
pK210053_AA360	K210053	C1	-	-	MOBP	NC_017723_00002	-	-	-	-	mobilizable	MH595534	0.0427316	Klebsiella pneumoniae	AA360	-	family	Enterobacteriaceae	family	Enterobacteriaceae	-	-	-	draft
pK210053_AA406	K210053	C1	IncFIB,IncHI1B,IncFII	000107__CP014778_00094,JN420336,000124__KP125893_00142	MOBF,MOBF	CP035180_00077,NC_021231_00058	MPF_F	NC_014312_00116,NC_014312_00118,NC_023332_00154,NC_019389_00068,NC_014312_00128,NC_022609_00081,NC_011281_00082,NC_021654_00016,NC_019165_00034,NC_019155_00032,NC_021502_00131,NC_021502_00150	-	-	conjugative	MK649822	0.0110882	Klebsiella pneumoniae	AA406	AI451	order	Enterobacterales	order	Enterobacterales	family	Enterobacteriaceae	20851899	draft
pK210053_AA671	K210053	C1	rep_cluster_2370,rep_cluster_2370	EU580135_00003,CP033698_00001	MOBF	CP019897	-	-	MOB_unknown	CP017722	mobilizable	NC_019077	0.00126265	Escherichia coli	AA671	AI948	family	Enterobacteriaceae	family	Enterobacteriaceae	-	-	-	draft
pK210053_AA944	K210053	C1	ColRNAI_rep_cluster_1857	000003__NC_002119_00001	MOBC	NC_009793_00003	-	-	-	-	mobilizable	CP035911	9.55247e-05	Klebsiella pneumoniae	AA944	AJ427	order	Enterobacterales	order	Enterobacterales	genus	Klebsiella	23800906; 24777092	draft
pK210053_AC125	K210053	C1	IncFIB	000100__NZ_CP016161_00012	-	-	-	-	-	-	non-mobilizable	CP022128	0.00167981	Klebsiella pneumoniae	AC125	AL184	order	Enterobacterales	order	Enterobacterales	order	Enterobacterales	11254626; 19482926; 15781495; 20851899; 16257053	draft
pK210053_AC129	K210053	C1	rep_cluster_1195	000483__CP010949_00006	MOBP	NC_019160_00002	-	-	-	-	mobilizable	CP016038	0.000409992	Escherichia coli	AC129	AL194	class	Gammaproteobacteria	class	Gammaproteobacteria	-	-	-	draft
pK210054_AA117	K210054	C1	ColRNAI_rep_cluster_1987	CP024554_00008	-	-	-	-	-	-	non-mobilizable	CP024526	7.15897e-05	Klebsiella pneumoniae	AA117	AH742	multi-phylla	Proteobacteria,Actinobacteria	multi-phylla	Proteobacteria,Actinobacteria	-	-	-	draft
pK210054_AA118	K210054	C1	ColRNAI_rep_cluster_1987	CP024554_00008	-	-	-	-	-	-	non-mobilizable	CP018446	0.000361208	Klebsiella pneumoniae	AA118	AH744	multi-phylla	Proteobacteria,Actinobacteria	multi-phylla	Proteobacteria,Actinobacteria	-	-	-	draft
pK210054_AA360	K210054	C1	-	-	MOBP	NC_017723_00002	-	-	-	-	mobilizable	MH595534	0.0427316	Klebsiella pneumoniae	AA360	-	family	Enterobacteriaceae	family	Enterobacteriaceae	-	-	-	draft
pK210054_AA406	K210054	C1	IncFIB,IncHI1B	000107__CP014778_00094,JN420336	-	-	-	-	-	-	non-mobilizable	MK649822	0.00461146	Klebsiella pneumoniae	AA406	AI451	genus	Klebsiella	genus	Klebsiella	-	-	-	draft
pK210054_AA450	K210054	C1	rep_cluster_1418	000759__NC_013950_00034	MOBF,MOBF	NC_021231_00058,CP035180_00077	MPF_F	NC_019155_00032,NC_019165_00034,NC_021654_00016,NC_011281_00082,NC_022609_00081,NC_014312_00128,NC_019389_00068,NC_023332_00154,NC_014312_00118,NC_014312_00116,NC_021502_00150,NC_021502_00131	-	-	conjugative	CP044038	0.0246831	Klebsiella pneumoniae	AA450	AI544	family	Enterobacteriaceae	family	Enterobacteriaceae	genus	Klebsiella	16940067	draft
pK210054_AA671	K210054	C1	rep_cluster_2350	CP041342_00001	MOBF	CP019897	-	-	MOB_unknown	CP017722	mobilizable	NC_019077	0.00126265	Escherichia coli	AA671	AI948	multi-phylla	Proteobacteria,Firmicutes,Actinobacteria,Bacteroidetes	multi-phylla	Proteobacteria,Firmicutes,Actinobacteria,Bacteroidetes	genus	Escherichia	6263753; 17122402; 26802429	draft
pK210054_AA944	K210054	C1	ColRNAI_rep_cluster_1857	000003__NC_002119_00001	MOBC	NC_009793_00003	-	-	-	-	mobilizable	CP035911	9.55247e-05	Klebsiella pneumoniae	AA944	AJ427	order	Enterobacterales	order	Enterobacterales	genus	Klebsiella	23800906; 24777092	draft
pK210054_AC125	K210054	C1	IncFIB	000100__NZ_CP016161_00012	-	-	-	-	-	-	non-mobilizable	CP022128	0.00167981	Klebsiella pneumoniae	AC125	AL184	order	Enterobacterales	order	Enterobacterales	order	Enterobacterales	11254626; 19482926; 15781495; 20851899; 16257053	draft
pK210054_AC129	K210054	C1	rep_cluster_1195	000483__CP010949_00006	MOBP	NC_019160_00002	-	-	-	-	mobilizable	CP016038	0.00060662	Escherichia coli	AC129	AL194	class	Gammaproteobacteria	class	Gammaproteobacteria	-	-	-	draft
pK210055_AA024	K210055	C1	rep_cluster_1418	000759__NC_013950_00034	-	-	-	-	-	-	non-mobilizable	CP026185	0.037311	Klebsiella pneumoniae	AA024	-	family	Enterobacteriaceae	family	Enterobacteriaceae	genus	Klebsiella	16940067	draft
pK210055_AA117	K210055	C1	ColRNAI_rep_cluster_1987	CP024554_00008	-	-	-	-	-	-	non-mobilizable	CP024526	7.15897e-05	Klebsiella pneumoniae	AA117	AH742	multi-phylla	Actinobacteria,Proteobacteria	multi-phylla	Actinobacteria,Proteobacteria	-	-	-	draft
pK210055_AA118	K210055	C1	ColRNAI_rep_cluster_1987	CP024554_00008	-	-	-	-	-	-	non-mobilizable	CP018446	0.000361208	Klebsiella pneumoniae	AA118	AH744	multi-phylla	Actinobacteria,Proteobacteria	multi-phylla	Actinobacteria,Proteobacteria	-	-	-	draft
pK210055_AA360	K210055	C1	-	-	MOBP	NC_017723_00002	-	-	-	-	mobilizable	MH595534	0.0427316	Klebsiella pneumoniae	AA360	-	family	Enterobacteriaceae	family	Enterobacteriaceae	-	-	-	draft
pK210055_AA406	K210055	C1	IncFIB,IncHI1B,IncFII	000107__CP014778_00094,JN420336,000124__KP125893_00142	MOBF,MOBF	CP035180_00077,NC_021231_00058	MPF_F	NC_014312_00116,NC_014312_00118,NC_023332_00154,NC_019389_00068,NC_014312_00128,NC_022609_00081,NC_011281_00082,NC_021654_00016,NC_019165_00034,NC_019155_00032,NC_021502_00131,NC_021502_00150	-	-	conjugative	MK649822	0.0110007	Klebsiella pneumoniae	AA406	AI451	order	Enterobacterales	order	Enterobacterales	family	Enterobacteriaceae	20851899	draft
pK210055_AA671	K210055	C1	rep_cluster_2350	CP041342_00001	MOBF	CP019897	-	-	MOB_unknown	NC_019102	mobilizable	NC_019077	0.00126265	Escherichia coli	AA671	AI948	multi-phylla	Actinobacteria,Firmicutes,Proteobacteria,Bacteroidetes	multi-phylla	Actinobacteria,Firmicutes,Proteobacteria,Bacteroidetes	genus	Escherichia	6263753; 17122402; 26802429	draft
pK210055_AA944	K210055	C1	ColRNAI_rep_cluster_1857	000003__NC_002119_00001	MOBC	NC_009793_00003	-	-	-	-	mobilizable	CP035911	9.55247e-05	Klebsiella pneumoniae	AA944	AJ427	order	Enterobacterales	order	Enterobacterales	genus	Klebsiella	23800906; 24777092	draft
pK210055_AC125	K210055	C1	IncFIB	000100__NZ_CP016161_00012	-	-	-	-	-	-	non-mobilizable	CP022128	0.00167981	Klebsiella pneumoniae	AC125	AL184	order	Enterobacterales	order	Enterobacterales	order	Enterobacterales	11254626; 19482926; 15781495; 20851899; 16257053	draft
pK210055_AC129	K210055	C1	rep_cluster_1195	000483__CP010949_00006	MOBP	NC_019160_00002	-	-	-	-	mobilizable	CP016038	0.000409992	Escherichia coli	AC129	AL194	class	Gammaproteobacteria	class	Gammaproteobacteria	-	-	-	draft
pK210056_AA024	K210056	C1	rep_cluster_1418	000759__NC_013950_00034	-	-	-	-	-	-	non-mobilizable	CP026185	0.037311	Klebsiella pneumoniae	AA024	-	family	Enterobacteriaceae	family	Enterobacteriaceae	genus	Klebsiella	16940067	draft
pK210056_AA117	K210056	C1	ColRNAI_rep_cluster_1987	CP024554_00008	-	-	-	-	-	-	non-mobilizable	CP024526	7.15897e-05	Klebsiella pneumoniae	AA117	AH742	multi-phylla	Proteobacteria,Actinobacteria	multi-phylla	Proteobacteria,Actinobacteria	-	-	-	draft
pK210056_AA118	K210056	C1	ColRNAI_rep_cluster_1987	CP024554_00008	-	-	-	-	-	-	non-mobilizable	CP018446	0.000361208	Klebsiella pneumoniae	AA118	AH744	multi-phylla	Proteobacteria,Actinobacteria	multi-phylla	Proteobacteria,Actinobacteria	-	-	-	draft
pK210056_AA360	K210056	C1	-	-	MOBP	NC_017723_00002	-	-	-	-	mobilizable	MH595534	0.0427316	Klebsiella pneumoniae	AA360	-	family	Enterobacteriaceae	family	Enterobacteriaceae	-	-	-	draft
pK210056_AA406	K210056	C1	IncFIB,IncHI1B,IncFII	000107__CP014778_00094,JN420336,000124__KP125893_00142	MOBF,MOBF	CP035180_00077,NC_021231_00058	MPF_F	NC_014312_00116,NC_014312_00118,NC_023332_00154,NC_019389_00068,NC_014312_00128,NC_022609_00081,NC_011281_00082,NC_021654_00016,NC_019165_00034,NC_019155_00032,NC_021502_00131,NC_021502_00150	-	-	conjugative	MK649822	0.0110882	Klebsiella pneumoniae	AA406	AI451	order	Enterobacterales	order	Enterobacterales	family	Enterobacteriaceae	20851899	draft
pK210056_AA671	K210056	C1	rep_cluster_2350	CP041342_00001	MOBF	CP019897	-	-	MOB_unknown	CP017722	mobilizable	NC_019077	0.00126265	Escherichia coli	AA671	AI948	multi-phylla	Proteobacteria,Bacteroidetes,Actinobacteria,Firmicutes	multi-phylla	Proteobacteria,Bacteroidetes,Actinobacteria,Firmicutes	genus	Escherichia	6263753; 17122402; 26802429	draft
pK210056_AA944	K210056	C1	ColRNAI_rep_cluster_1857	000003__NC_002119_00001	MOBC	NC_009793_00003	-	-	-	-	mobilizable	CP035911	9.55247e-05	Klebsiella pneumoniae	AA944	AJ427	order	Enterobacterales	order	Enterobacterales	genus	Klebsiella	23800906; 24777092	draft
pK210056_AC125	K210056	C1	IncFIB	000100__NZ_CP016161_00012	-	-	-	-	-	-	non-mobilizable	CP022128	0.00165343	Klebsiella pneumoniae	AC125	AL184	order	Enterobacterales	order	Enterobacterales	order	Enterobacterales	11254626; 19482926; 15781495; 20851899; 16257053	draft
pK210056_AC129	K210056	C1	rep_cluster_1195	000483__CP010949_00006	MOBP	NC_019160_00002	-	-	-	-	mobilizable	CP016038	0.000409992	Escherichia coli	AC129	AL194	class	Gammaproteobacteria	class	Gammaproteobacteria	-	-	-	draft
pK210057_AA024	K210057	C1	rep_cluster_1418	000759__NC_013950_00034	-	-	-	-	-	-	non-mobilizable	CP026185	0.037311	Klebsiella pneumoniae	AA024	-	family	Enterobacteriaceae	family	Enterobacteriaceae	genus	Klebsiella	16940067	draft
pK210057_AA117	K210057	C1	ColRNAI_rep_cluster_1987	CP024554_00008	-	-	-	-	-	-	non-mobilizable	CP024526	7.15897e-05	Klebsiella pneumoniae	AA117	AH742	multi-phylla	Actinobacteria,Proteobacteria	multi-phylla	Actinobacteria,Proteobacteria	-	-	-	draft
pK210057_AA118	K210057	C1	ColRNAI_rep_cluster_1987	CP024554_00008	-	-	-	-	-	-	non-mobilizable	CP018446	0.000361208	Klebsiella pneumoniae	AA118	AH744	multi-phylla	Actinobacteria,Proteobacteria	multi-phylla	Actinobacteria,Proteobacteria	-	-	-	draft
pK210057_AA360	K210057	C1	-	-	MOBP	NC_017723_00002	-	-	-	-	mobilizable	MH595534	0.0427316	Klebsiella pneumoniae	AA360	-	family	Enterobacteriaceae	family	Enterobacteriaceae	-	-	-	draft
pK210057_AA406	K210057	C1	IncFIB,IncHI1B,IncFII	000107__CP014778_00094,JN420336,000124__KP125893_00142	MOBF,MOBF	CP035180_00077,NC_021231_00058	MPF_F	NC_014312_00116,NC_014312_00118,NC_023332_00154,NC_019389_00068,NC_014312_00128,NC_022609_00081,NC_011281_00082,NC_021654_00016,NC_019165_00034,NC_019155_00032,NC_021502_00131,NC_021502_00150	-	-	conjugative	MK649822	0.0110882	Klebsiella pneumoniae	AA406	AI451	order	Enterobacterales	order	Enterobacterales	family	Enterobacteriaceae	20851899	draft
pK210057_AA671	K210057	C1	rep_cluster_2350,rep_cluster_2370	CP041342_00001,EU580135_00003	MOBF	CP019897	-	-	MOB_unknown	NC_019102	mobilizable	NC_019077	0.00126265	Escherichia coli	AA671	AI948	family	Enterobacteriaceae	family	Enterobacteriaceae	-	-	-	draft
pK210057_AA944	K210057	C1	ColRNAI_rep_cluster_1857	000003__NC_002119_00001	MOBC	NC_009793_00003	-	-	-	-	mobilizable	CP035911	9.55247e-05	Klebsiella pneumoniae	AA944	AJ427	order	Enterobacterales	order	Enterobacterales	genus	Klebsiella	23800906; 24777092	draft
pK210057_AC125	K210057	C1	IncFIB	000100__NZ_CP016161_00012	-	-	-	-	-	-	non-mobilizable	CP022128	0.00167981	Klebsiella pneumoniae	AC125	AL184	order	Enterobacterales	order	Enterobacterales	order	Enterobacterales	11254626; 19482926; 15781495; 20851899; 16257053	draft
pK210057_AC129	K210057	C1	rep_cluster_1195	000483__CP010949_00006	MOBP	NC_019160_00002	-	-	-	-	mobilizable	CP016038	0.000409992	Escherichia coli	AC129	AL194	class	Gammaproteobacteria	class	Gammaproteobacteria	-	-	-	draft
pK210058_AA024	K210058	C1	rep_cluster_1418	000759__NC_013950_00034	-	-	-	-	-	-	non-mobilizable	CP026185	0.037311	Klebsiella pneumoniae	AA024	-	family	Enterobacteriaceae	family	Enterobacteriaceae	genus	Klebsiella	16940067	draft
pK210058_AA117	K210058	C1	ColRNAI_rep_cluster_1987	CP024554_00008	-	-	-	-	-	-	non-mobilizable	CP024526	7.15897e-05	Klebsiella pneumoniae	AA117	AH742	multi-phylla	Actinobacteria,Proteobacteria	multi-phylla	Actinobacteria,Proteobacteria	-	-	-	draft
pK210058_AA118	K210058	C1	ColRNAI_rep_cluster_1987	CP024554_00008	-	-	-	-	-	-	non-mobilizable	CP018446	0.000361208	Klebsiella pneumoniae	AA118	AH744	multi-phylla	Actinobacteria,Proteobacteria	multi-phylla	Actinobacteria,Proteobacteria	-	-	-	draft
pK210058_AA360	K210058	C1	-	-	MOBP	NC_017723_00002	-	-	-	-	mobilizable	MH595534	0.0427316	Klebsiella pneumoniae	AA360	-	family	Enterobacteriaceae	family	Enterobacteriaceae	-	-	-	draft
pK210058_AA406	K210058	C1	IncFIB,IncHI1B,IncFII	000107__CP014778_00094,JN420336,000124__KP125893_00142	MOBF,MOBF	CP035180_00077,NC_021231_00058	MPF_F	NC_014312_00116,NC_014312_00118,NC_023332_00154,NC_019389_00068,NC_014312_00128,NC_022609_00081,NC_011281_00082,NC_021654_00016,NC_019165_00034,NC_019155_00032,NC_021502_00131,NC_021502_00150	-	-	conjugative	MK649822	0.0110882	Klebsiella pneumoniae	AA406	AI451	order	Enterobacterales	order	Enterobacterales	family	Enterobacteriaceae	20851899	draft
pK210058_AA671	K210058	C1	rep_cluster_2350,rep_cluster_2370	CP041342_00001,EU580135_00003	MOBF	CP019897	-	-	MOB_unknown	NC_019102	mobilizable	NC_019077	0.00126265	Escherichia coli	AA671	AI948	family	Enterobacteriaceae	family	Enterobacteriaceae	-	-	-	draft
pK210058_AA944	K210058	C1	ColRNAI_rep_cluster_1857	000003__NC_002119_00001	MOBC	NC_009793_00003	-	-	-	-	mobilizable	CP035911	9.55247e-05	Klebsiella pneumoniae	AA944	AJ427	order	Enterobacterales	order	Enterobacterales	genus	Klebsiella	23800906; 24777092	draft
pK210058_AC125	K210058	C1	IncFIB	000100__NZ_CP016161_00012	-	-	-	-	-	-	non-mobilizable	CP022128	0.0139486	Klebsiella pneumoniae	AC125	AL184	order	Enterobacterales	order	Enterobacterales	order	Enterobacterales	11254626; 19482926; 15781495; 20851899; 16257053	draft
pK210058_AC129	K210058	C1	rep_cluster_1195	000483__CP010949_00006	MOBP	NC_019160_00002	-	-	-	-	mobilizable	JN205800	0.00103256	Klebsiella pneumoniae	AC129	AL194	class	Gammaproteobacteria	class	Gammaproteobacteria	-	-	-	draft
pK210059_AA117	K210059	C1	ColRNAI_rep_cluster_1987	CP024554_00008	-	-	-	-	-	-	non-mobilizable	CP024526	7.15897e-05	Klebsiella pneumoniae	AA117	AH742	multi-phylla	Proteobacteria,Actinobacteria	multi-phylla	Proteobacteria,Actinobacteria	-	-	-	draft
pK210059_AA118	K210059	C1	ColRNAI_rep_cluster_1987	CP024554_00008	-	-	-	-	-	-	non-mobilizable	CP018446	0.000361208	Klebsiella pneumoniae	AA118	AH744	multi-phylla	Proteobacteria,Actinobacteria	multi-phylla	Proteobacteria,Actinobacteria	-	-	-	draft
pK210059_AA360	K210059	C1	-	-	MOBP	NC_017723_00002	-	-	-	-	mobilizable	MH595534	0.0427316	Klebsiella pneumoniae	AA360	-	family	Enterobacteriaceae	family	Enterobacteriaceae	-	-	-	draft
pK210059_AA406	K210059	C1	IncFIB,IncHI1B	000107__CP014778_00094,JN420336	-	-	-	-	-	-	non-mobilizable	MK649822	0.00464278	Klebsiella pneumoniae	AA406	AI451	genus	Klebsiella	genus	Klebsiella	-	-	-	draft
pK210059_AA452	K210059	C1	IncFII,rep_cluster_1418	000124__KP125893_00142,000759__NC_013950_00034	MOBF,MOBF	CP035180_00077,NC_021231_00058	MPF_F	NC_014312_00116,NC_014312_00118,NC_023332_00154,NC_019389_00068,NC_014312_00128,NC_022609_00081,NC_011281_00082,NC_021654_00016,NC_019165_00034,NC_019155_00032,NC_021502_00131,NC_021502_00150	-	-	conjugative	CP020523	0.0244475	Escherichia coli	AA452	AI551	order	Enterobacterales	order	Enterobacterales	family	Enterobacteriaceae	16940067; 20851899	draft
pK210059_AA671	K210059	C1	rep_cluster_2370,rep_cluster_2370	EU580135_00003,CP033698_00001	MOBF	CP019897	-	-	MOB_unknown	CP017722	mobilizable	NC_019077	0.00126265	Escherichia coli	AA671	AI948	family	Enterobacteriaceae	family	Enterobacteriaceae	-	-	-	draft
pK210059_AA944	K210059	C1	ColRNAI_rep_cluster_1857	000003__NC_002119_00001	MOBC	NC_009793_00003	-	-	-	-	mobilizable	CP035911	9.55247e-05	Klebsiella pneumoniae	AA944	AJ427	order	Enterobacterales	order	Enterobacterales	genus	Klebsiella	23800906; 24777092	draft
pK210059_AC125	K210059	C1	IncFIB	000100__NZ_CP016161_00012	-	-	-	-	-	-	non-mobilizable	CP022128	0.0139486	Klebsiella pneumoniae	AC125	AL184	order	Enterobacterales	order	Enterobacterales	order	Enterobacterales	11254626; 19482926; 15781495; 20851899; 16257053	draft
pK210059_AC129	K210059	C1	rep_cluster_1195	000483__CP010949_00006	MOBP	NC_019160_00002	-	-	-	-	mobilizable	JN205800	0.00134007	Klebsiella pneumoniae	AC129	AL194	class	Gammaproteobacteria	class	Gammaproteobacteria	-	-	-	draft
pK210059_AC431	K210059	C1	-	-	-	-	-	-	-	-	non-mobilizable	JQ319768	0.0399018	Escherichia coli	AC431	-	order	Enterobacterales	order	Enterobacterales	-	-	-	draft
pK210060_AA117	K210060	C1	ColRNAI_rep_cluster_1987	CP024554_00008	-	-	-	-	-	-	non-mobilizable	CP024526	7.15897e-05	Klebsiella pneumoniae	AA117	AH742	multi-phylla	Proteobacteria,Actinobacteria	multi-phylla	Proteobacteria,Actinobacteria	-	-	-	draft
pK210060_AA118	K210060	C1	ColRNAI_rep_cluster_1987	CP024554_00008	-	-	-	-	-	-	non-mobilizable	CP018446	0.000361208	Klebsiella pneumoniae	AA118	AH744	multi-phylla	Proteobacteria,Actinobacteria	multi-phylla	Proteobacteria,Actinobacteria	-	-	-	draft
pK210060_AA360	K210060	C1	-	-	MOBP	NC_017723_00002	-	-	-	-	mobilizable	MH595534	0.0427316	Klebsiella pneumoniae	AA360	-	family	Enterobacteriaceae	family	Enterobacteriaceae	-	-	-	draft
pK210060_AA406	K210060	C1	IncFIB,IncHI1B,IncFII,rep_cluster_1418	000107__CP014778_00094,JN420336,000124__KP125893_00142,000759__NC_013950_00034	MOBF,MOBF	NC_021231_00058,CP035180_00077	MPF_F	NC_019155_00032,NC_019165_00034,NC_021654_00016,NC_011281_00082,NC_022609_00081,NC_014312_00128,NC_019389_00068,NC_023332_00154,NC_014312_00118,NC_014312_00116,NC_021502_00150,NC_021502_00131	-	-	conjugative	MK649822	0.0143027	Klebsiella pneumoniae	AA406	AI451	order	Enterobacterales	order	Enterobacterales	family	Enterobacteriaceae	16940067; 20851899	draft
pK210060_AA671	K210060	C1	rep_cluster_2370,rep_cluster_2370	EU580135_00003,CP033698_00001	MOBF	CP019897	-	-	MOB_unknown	CP017722	mobilizable	NC_019077	0.00126265	Escherichia coli	AA671	AI948	family	Enterobacteriaceae	family	Enterobacteriaceae	-	-	-	draft
pK210060_AA944	K210060	C1	ColRNAI_rep_cluster_1857	000003__NC_002119_00001	MOBC	NC_009793_00003	-	-	-	-	mobilizable	CP035911	9.55247e-05	Klebsiella pneumoniae	AA944	AJ427	order	Enterobacterales	order	Enterobacterales	genus	Klebsiella	23800906; 24777092	draft
pK210060_AC125	K210060	C1	IncFIB	000100__NZ_CP016161_00012	-	-	-	-	-	-	non-mobilizable	CP022128	0.00165343	Klebsiella pneumoniae	AC125	AL184	order	Enterobacterales	order	Enterobacterales	order	Enterobacterales	11254626; 19482926; 15781495; 20851899; 16257053	draft
pK210060_AC129	K210060	C1	rep_cluster_1195	000483__CP010949_00006	MOBP	NC_019160_00002	-	-	-	-	mobilizable	CP016038	0.000409992	Escherichia coli	AC129	AL194	class	Gammaproteobacteria	class	Gammaproteobacteria	-	-	-	draft
pK210060_AC431	K210060	C1	-	-	-	-	-	-	-	-	non-mobilizable	JQ319768	0.0494626	Escherichia coli	AC431	-	order	Enterobacterales	order	Enterobacterales	-	-	-	draft
pK210061_AA117	K210061	C1	ColRNAI_rep_cluster_1987	CP024554_00008	-	-	-	-	-	-	non-mobilizable	CP024526	7.15897e-05	Klebsiella pneumoniae	AA117	AH742	multi-phylla	Proteobacteria,Actinobacteria	multi-phylla	Proteobacteria,Actinobacteria	-	-	-	draft
pK210061_AA118	K210061	C1	ColRNAI_rep_cluster_1987	CP024554_00008	-	-	-	-	-	-	non-mobilizable	CP018446	0.000361208	Klebsiella pneumoniae	AA118	AH744	multi-phylla	Proteobacteria,Actinobacteria	multi-phylla	Proteobacteria,Actinobacteria	-	-	-	draft
pK210061_AA360	K210061	C1	-	-	MOBP	NC_017723_00002	-	-	-	-	mobilizable	MH595534	0.0427316	Klebsiella pneumoniae	AA360	-	family	Enterobacteriaceae	family	Enterobacteriaceae	-	-	-	draft
pK210061_AA406	K210061	C1	IncFIB,IncHI1B	000107__CP014778_00094,JN420336	-	-	-	-	-	-	non-mobilizable	MK649822	0.00483188	Klebsiella pneumoniae	AA406	AI451	genus	Klebsiella	genus	Klebsiella	-	-	-	draft
pK210061_AA452	K210061	C1	IncFII,rep_cluster_1418	000124__KP125893_00142,000759__NC_013950_00034	MOBF,MOBF	NC_021231_00058,CP035180_00077	MPF_F	NC_019155_00032,NC_019165_00034,NC_021654_00016,NC_011281_00082,NC_022609_00081,NC_014312_00128,NC_019389_00068,NC_023332_00154,NC_014312_00118,NC_014312_00116,NC_021502_00150,NC_021502_00131	-	-	conjugative	CP020523	0.0206797	Escherichia coli	AA452	AI551	order	Enterobacterales	order	Enterobacterales	family	Enterobacteriaceae	16940067; 20851899	draft
pK210061_AA671	K210061	C1	rep_cluster_2370,rep_cluster_2370	EU580135_00003,CP033698_00001	MOBF	CP019897	-	-	MOB_unknown	NC_019102	mobilizable	NC_019077	0.00126265	Escherichia coli	AA671	AI948	family	Enterobacteriaceae	family	Enterobacteriaceae	-	-	-	draft
pK210061_AA944	K210061	C1	ColRNAI_rep_cluster_1857	000003__NC_002119_00001	MOBC	NC_009793_00003	-	-	-	-	mobilizable	CP035911	9.55247e-05	Klebsiella pneumoniae	AA944	AJ427	order	Enterobacterales	order	Enterobacterales	genus	Klebsiella	23800906; 24777092	draft
pK210061_AC125	K210061	C1	IncFIB	000100__NZ_CP016161_00012	-	-	-	-	-	-	non-mobilizable	CP022128	0.00165343	Klebsiella pneumoniae	AC125	AL184	order	Enterobacterales	order	Enterobacterales	order	Enterobacterales	11254626; 19482926; 15781495; 20851899; 16257053	draft
pK210061_AC129	K210061	C1	rep_cluster_1195	000483__CP010949_00006	MOBP	NC_019160_00002	-	-	-	-	mobilizable	CP016038	0.000409992	Escherichia coli	AC129	AL194	class	Gammaproteobacteria	class	Gammaproteobacteria	-	-	-	draft
pK210063_AA024	K210063	C1	rep_cluster_1418	000759__NC_013950_00034	-	-	-	-	-	-	non-mobilizable	CP026185	0.037311	Klebsiella pneumoniae	AA024	-	family	Enterobacteriaceae	family	Enterobacteriaceae	genus	Klebsiella	16940067	draft
pK210063_AA117	K210063	C1	ColRNAI_rep_cluster_1987	CP024554_00008	-	-	-	-	-	-	non-mobilizable	CP024526	7.15897e-05	Klebsiella pneumoniae	AA117	AH742	multi-phylla	Proteobacteria,Actinobacteria	multi-phylla	Proteobacteria,Actinobacteria	-	-	-	draft
pK210063_AA118	K210063	C1	ColRNAI_rep_cluster_1987	CP024554_00008	-	-	-	-	-	-	non-mobilizable	CP018446	0.000361208	Klebsiella pneumoniae	AA118	AH744	multi-phylla	Proteobacteria,Actinobacteria	multi-phylla	Proteobacteria,Actinobacteria	-	-	-	draft
pK210063_AA360	K210063	C1	-	-	MOBP,MOBP	CP023983_00001,NC_017723_00002	-	-	-	-	mobilizable	MH595534	0.0427316	Klebsiella pneumoniae	AA360	-	genus	Klebsiella	genus	Klebsiella	-	-	-	draft
pK210063_AA406	K210063	C1	IncFIB,IncHI1B,IncFII	000107__CP014778_00094,JN420336,000124__KP125893_00142	MOBF,MOBF	NC_021231_00058,CP035180_00077	MPF_F	NC_019155_00032,NC_019165_00034,NC_021654_00016,NC_011281_00082,NC_022609_00081,NC_014312_00128,NC_019389_00068,NC_023332_00154,NC_014312_00118,NC_014312_00116,NC_021502_00150,NC_021502_00131	-	-	conjugative	MK649822	0.0110882	Klebsiella pneumoniae	AA406	AI451	order	Enterobacterales	order	Enterobacterales	family	Enterobacteriaceae	20851899	draft
pK210063_AA671	K210063	C1	rep_cluster_2370,rep_cluster_2370	EU580135_00003,CP039563_00003	MOBF	CP019897	-	-	MOB_unknown	NC_019102	mobilizable	NC_019077	0.00126265	Escherichia coli	AA671	AI948	family	Enterobacteriaceae	family	Enterobacteriaceae	-	-	-	draft
pK210063_AA944	K210063	C1	ColRNAI_rep_cluster_1857	000003__NC_002119_00001	MOBC	NC_009793_00003	-	-	-	-	mobilizable	CP035911	9.55247e-05	Klebsiella pneumoniae	AA944	AJ427	order	Enterobacterales	order	Enterobacterales	genus	Klebsiella	23800906; 24777092	draft
pK210063_AC125	K210063	C1	IncFIB	000100__NZ_CP016161_00012	-	-	-	-	-	-	non-mobilizable	CP022128	0.00165343	Klebsiella pneumoniae	AC125	AL184	order	Enterobacterales	order	Enterobacterales	order	Enterobacterales	11254626; 19482926; 15781495; 20851899; 16257053	draft
pK210063_AC129	K210063	C1	rep_cluster_1195	000483__CP010949_00006	MOBP	NC_019160_00002	-	-	-	-	mobilizable	CP016038	0.000409992	Escherichia coli	AC129	AL194	class	Gammaproteobacteria	class	Gammaproteobacteria	-	-	-	draft
pK210064_AA117	K210064	C1	ColRNAI_rep_cluster_1987	CP024554_00008	-	-	-	-	-	-	non-mobilizable	CP024526	7.15897e-05	Klebsiella pneumoniae	AA117	AH742	multi-phylla	Proteobacteria,Actinobacteria	multi-phylla	Proteobacteria,Actinobacteria	-	-	-	draft
pK210064_AA118	K210064	C1	ColRNAI_rep_cluster_1987	CP024554_00008	-	-	-	-	-	-	non-mobilizable	CP018446	0.000361208	Klebsiella pneumoniae	AA118	AH744	multi-phylla	Proteobacteria,Actinobacteria	multi-phylla	Proteobacteria,Actinobacteria	-	-	-	draft
pK210064_AA360	K210064	C1	-	-	MOBP	NC_017723_00002	-	-	-	-	mobilizable	MH595534	0.0427316	Klebsiella pneumoniae	AA360	-	family	Enterobacteriaceae	family	Enterobacteriaceae	-	-	-	draft
pK210064_AA406	K210064	C1	IncFIB,IncHI1B	000107__CP014778_00094,JN420336	-	-	-	-	-	-	non-mobilizable	MK649822	0.00464278	Klebsiella pneumoniae	AA406	AI451	genus	Klebsiella	genus	Klebsiella	-	-	-	draft
pK210064_AA452	K210064	C1	IncFII,rep_cluster_1418	000124__KP125893_00142,000759__NC_013950_00034	MOBF,MOBF	NC_021231_00058,CP035180_00077	MPF_F	NC_019155_00032,NC_019165_00034,NC_021654_00016,NC_011281_00082,NC_022609_00081,NC_014312_00128,NC_019389_00068,NC_023332_00154,NC_014312_00118,NC_014312_00116,NC_021502_00150,NC_021502_00131	-	-	conjugative	CP020523	0.0233762	Escherichia coli	AA452	AI551	order	Enterobacterales	order	Enterobacterales	family	Enterobacteriaceae	16940067; 20851899	draft
pK210064_AA671	K210064	C1	rep_cluster_2350	CP041342_00001	MOBF	CP019897	-	-	MOB_unknown	CP017722	mobilizable	NC_019077	0.00126265	Escherichia coli	AA671	AI948	multi-phylla	Actinobacteria,Proteobacteria,Firmicutes,Bacteroidetes	multi-phylla	Actinobacteria,Proteobacteria,Firmicutes,Bacteroidetes	genus	Escherichia	6263753; 17122402; 26802429	draft
pK210064_AA944	K210064	C1	ColRNAI_rep_cluster_1857	000003__NC_002119_00001	MOBC	NC_009793_00003	-	-	-	-	mobilizable	CP035911	9.55247e-05	Klebsiella pneumoniae	AA944	AJ427	order	Enterobacterales	order	Enterobacterales	genus	Klebsiella	23800906; 24777092	draft
pK210064_AC125	K210064	C1	IncFIB	000100__NZ_CP016161_00012	-	-	-	-	-	-	non-mobilizable	CP022128	0.00165343	Klebsiella pneumoniae	AC125	AL184	order	Enterobacterales	order	Enterobacterales	order	Enterobacterales	11254626; 19482926; 15781495; 20851899; 16257053	draft
pK210064_AC129	K210064	C1	rep_cluster_1195	000483__CP010949_00006	MOBP	NC_019160_00002	-	-	-	-	mobilizable	CP016038	0.000409992	Escherichia coli	AC129	AL194	class	Gammaproteobacteria	class	Gammaproteobacteria	-	-	-	draft
pK210064_AC431	K210064	C1	-	-	-	-	-	-	-	-	non-mobilizable	JQ319768	0.0399018	Escherichia coli	AC431	-	order	Enterobacterales	order	Enterobacterales	-	-	-	draft
pK210180_AA117	K210180	C1	ColRNAI_rep_cluster_1987	CP024554_00008	-	-	-	-	-	-	non-mobilizable	CP024526	7.15897e-05	Klebsiella pneumoniae	AA117	AH742	multi-phylla	Actinobacteria,Proteobacteria	multi-phylla	Actinobacteria,Proteobacteria	-	-	-	draft
pK210180_AA118	K210180	C1	ColRNAI_rep_cluster_1987	CP024554_00008	-	-	-	-	-	-	non-mobilizable	CP018446	0.000361208	Klebsiella pneumoniae	AA118	AH744	multi-phylla	Actinobacteria,Proteobacteria	multi-phylla	Actinobacteria,Proteobacteria	-	-	-	draft
pK210180_AA360	K210180	C1	-	-	MOBP	NC_017723_00002	-	-	-	-	mobilizable	MH595534	0.0427316	Klebsiella pneumoniae	AA360	-	family	Enterobacteriaceae	family	Enterobacteriaceae	-	-	-	draft
pK210180_AA406	K210180	C1	IncFIB,IncHI1B,IncFII,rep_cluster_1418	000107__CP014778_00094,JN420336,000124__KP125893_00142,000759__NC_013950_00034	MOBF	NC_021231_00058	-	-	-	-	mobilizable	MK649822	0.00744966	Klebsiella pneumoniae	AA406	AI451	order	Enterobacterales	order	Enterobacterales	family	Enterobacteriaceae	16940067; 20851899	draft
pK210180_AA554	K210180	C1	-	-	-	-	-	-	-	-	non-mobilizable	CP016925	0.045678	Klebsiella pneumoniae	AA554	-	genus	Klebsiella	genus	Klebsiella	-	-	-	draft
pK210180_AA671	K210180	C1	rep_cluster_2350,rep_cluster_2370	CP041342_00001,EU580135_00003	MOBF	CP019897	-	-	MOB_unknown	NC_019102	mobilizable	NC_019077	0.00126265	Escherichia coli	AA671	AI948	family	Enterobacteriaceae	family	Enterobacteriaceae	-	-	-	draft
pK210180_AA944	K210180	C1	ColRNAI_rep_cluster_1857	000003__NC_002119_00001	MOBC	NC_009793_00003	-	-	-	-	mobilizable	CP035911	9.55247e-05	Klebsiella pneumoniae	AA944	AJ427	order	Enterobacterales	order	Enterobacterales	genus	Klebsiella	23800906; 24777092	draft
pK210180_AC125	K210180	C1	IncFIB	000100__NZ_CP016161_00012	-	-	-	-	-	-	non-mobilizable	CP022128	0.00170624	Klebsiella pneumoniae	AC125	AL184	order	Enterobacterales	order	Enterobacterales	order	Enterobacterales	11254626; 19482926; 15781495; 20851899; 16257053	draft
pK210180_AC129	K210180	C1	rep_cluster_1195	000483__CP010949_00006	MOBP	NC_019160_00002	-	-	-	-	mobilizable	CP012562	0.000508006	Klebsiella pneumoniae	AC129	AL194	class	Gammaproteobacteria	class	Gammaproteobacteria	-	-	-	draft
pK210181_AA026	K210181	C1	rep_cluster_1418	000759__NC_013950_00034	-	-	-	-	-	-	non-mobilizable	CP011630	0.0340249	Klebsiella oxytoca	AA026	-	family	Enterobacteriaceae	family	Enterobacteriaceae	genus	Klebsiella	16940067	draft
pK210181_AA117	K210181	C1	ColRNAI_rep_cluster_1987	CP024554_00008	-	-	-	-	-	-	non-mobilizable	CP024526	7.15897e-05	Klebsiella pneumoniae	AA117	AH742	multi-phylla	Proteobacteria,Actinobacteria	multi-phylla	Proteobacteria,Actinobacteria	-	-	-	draft
pK210181_AA118	K210181	C1	ColRNAI_rep_cluster_1987	CP024554_00008	-	-	-	-	-	-	non-mobilizable	CP018446	0.000361208	Klebsiella pneumoniae	AA118	AH744	multi-phylla	Proteobacteria,Actinobacteria	multi-phylla	Proteobacteria,Actinobacteria	-	-	-	draft
pK210181_AA360	K210181	C1	-	-	MOBP	NC_017723_00002	-	-	-	-	mobilizable	MH595534	0.0427316	Klebsiella pneumoniae	AA360	-	family	Enterobacteriaceae	family	Enterobacteriaceae	-	-	-	draft
pK210181_AA406	K210181	C1	IncFIB,IncHI1B,IncFII	000107__CP014778_00094,JN420336,000124__KP125893_00142	MOBF	NC_021231_00058	-	-	-	-	mobilizable	MK649822	0.00396608	Klebsiella pneumoniae	AA406	AI451	order	Enterobacterales	order	Enterobacterales	family	Enterobacteriaceae	20851899	draft
pK210181_AA671	K210181	C1	rep_cluster_2350,rep_cluster_2370	CP041342_00001,EU580135_00003	MOBF	CP019897	-	-	MOB_unknown	NC_019102	mobilizable	NC_019077	0.00126265	Escherichia coli	AA671	AI948	family	Enterobacteriaceae	family	Enterobacteriaceae	-	-	-	draft
pK210181_AA944	K210181	C1	ColRNAI_rep_cluster_1857	000003__NC_002119_00001	MOBC	NC_009793_00003	-	-	-	-	mobilizable	CP035911	9.55247e-05	Klebsiella pneumoniae	AA944	AJ427	order	Enterobacterales	order	Enterobacterales	genus	Klebsiella	23800906; 24777092	draft
pK210181_AC125	K210181	C1	IncFIB	000100__NZ_CP016161_00012	-	-	-	-	-	-	non-mobilizable	CP022128	0.00162709	Klebsiella pneumoniae	AC125	AL184	order	Enterobacterales	order	Enterobacterales	order	Enterobacterales	11254626; 19482926; 15781495; 20851899; 16257053	draft
pK210181_AC129	K210181	C1	rep_cluster_1195	000483__CP010949_00006	MOBP	NC_019160_00002	-	-	-	-	mobilizable	CP012562	0.000508006	Klebsiella pneumoniae	AC129	AL194	class	Gammaproteobacteria	class	Gammaproteobacteria	-	-	-	draft
pK210181_AD312	K210181	C1	-	-	-	-	-	-	-	-	non-mobilizable	CP045559	0.0545702	Citrobacter sp. S39	AD312	-	order	Enterobacterales	order	Enterobacterales	-	-	-	draft
pK210182_AA117	K210182	C1	ColRNAI_rep_cluster_1987	CP024554_00008	-	-	-	-	-	-	non-mobilizable	CP024526	7.15897e-05	Klebsiella pneumoniae	AA117	AH742	multi-phylla	Actinobacteria,Proteobacteria	multi-phylla	Actinobacteria,Proteobacteria	-	-	-	draft
pK210182_AA118	K210182	C1	ColRNAI_rep_cluster_1987	CP024554_00008	-	-	-	-	-	-	non-mobilizable	CP018446	0.000361208	Klebsiella pneumoniae	AA118	AH744	multi-phylla	Actinobacteria,Proteobacteria	multi-phylla	Actinobacteria,Proteobacteria	-	-	-	draft
pK210182_AA360	K210182	C1	-	-	MOBP	NC_017723_00002	-	-	-	-	mobilizable	MH595534	0.0427316	Klebsiella pneumoniae	AA360	-	family	Enterobacteriaceae	family	Enterobacteriaceae	-	-	-	draft
pK210182_AA406	K210182	C1	IncFIB,IncHI1B,IncFII	000107__CP014778_00094,JN420336,000124__KP125893_00142	MOBF	NC_021231_00058	-	-	-	-	mobilizable	MK649822	0.00396608	Klebsiella pneumoniae	AA406	AI451	order	Enterobacterales	order	Enterobacterales	family	Enterobacteriaceae	20851899	draft
pK210182_AA554	K210182	C1	rep_cluster_1418	000759__NC_013950_00034	-	-	-	-	-	-	non-mobilizable	CP016925	0.030677	Klebsiella pneumoniae	AA554	-	family	Enterobacteriaceae	family	Enterobacteriaceae	genus	Klebsiella	16940067	draft
pK210182_AA671	K210182	C1	rep_cluster_2350,rep_cluster_2370	CP041342_00001,EU580135_00003	MOBF	CP019897	-	-	MOB_unknown	NC_019102	mobilizable	NC_019077	0.00126265	Escherichia coli	AA671	AI948	family	Enterobacteriaceae	family	Enterobacteriaceae	-	-	-	draft
pK210182_AA944	K210182	C1	ColRNAI_rep_cluster_1857	000003__NC_002119_00001	MOBC	NC_009793_00003	-	-	-	-	mobilizable	CP035911	9.55247e-05	Klebsiella pneumoniae	AA944	AJ427	order	Enterobacterales	order	Enterobacterales	genus	Klebsiella	23800906; 24777092	draft
pK210182_AC125	K210182	C1	IncFIB	000100__NZ_CP016161_00012	-	-	-	-	-	-	non-mobilizable	CP022128	0.00170624	Klebsiella pneumoniae	AC125	AL184	order	Enterobacterales	order	Enterobacterales	order	Enterobacterales	11254626; 19482926; 15781495; 20851899; 16257053	draft
pK210182_AC129	K210182	C1	rep_cluster_1195	000483__CP010949_00006	MOBP	NC_019160_00002	-	-	-	-	mobilizable	CP012562	0.000508006	Klebsiella pneumoniae	AC129	AL194	class	Gammaproteobacteria	class	Gammaproteobacteria	-	-	-	draft
pK210183_AA117	K210183	C1	ColRNAI_rep_cluster_1987	CP024554_00008	-	-	-	-	-	-	non-mobilizable	CP024526	7.15897e-05	Klebsiella pneumoniae	AA117	AH742	multi-phylla	Proteobacteria,Actinobacteria	multi-phylla	Proteobacteria,Actinobacteria	-	-	-	draft
pK210183_AA118	K210183	C1	ColRNAI_rep_cluster_1987	CP024554_00008	-	-	-	-	-	-	non-mobilizable	CP018446	0.000361208	Klebsiella pneumoniae	AA118	AH744	multi-phylla	Proteobacteria,Actinobacteria	multi-phylla	Proteobacteria,Actinobacteria	-	-	-	draft
pK210183_AA360	K210183	C1	-	-	MOBP	NC_017723_00002	-	-	-	-	mobilizable	MH595534	0.0427316	Klebsiella pneumoniae	AA360	-	family	Enterobacteriaceae	family	Enterobacteriaceae	-	-	-	draft
pK210183_AA406	K210183	C1	IncFIB,IncHI1B,IncFII	000107__CP014778_00094,JN420336,000124__KP125893_00142	MOBF	NC_021231_00058	-	-	-	-	mobilizable	MK649822	0.00369655	Klebsiella pneumoniae	AA406	AI451	order	Enterobacterales	order	Enterobacterales	family	Enterobacteriaceae	20851899	draft
pK210183_AA554	K210183	C1	rep_cluster_1418	000759__NC_013950_00034	-	-	-	-	-	-	non-mobilizable	CP016925	0.0344723	Klebsiella pneumoniae	AA554	-	family	Enterobacteriaceae	family	Enterobacteriaceae	genus	Klebsiella	16940067	draft
pK210183_AA671	K210183	C1	rep_cluster_2350,rep_cluster_2370	CP041342_00001,EU580135_00003	MOBF	CP019897	-	-	MOB_unknown	NC_019102	mobilizable	NC_019077	0.00126265	Escherichia coli	AA671	AI948	family	Enterobacteriaceae	family	Enterobacteriaceae	-	-	-	draft
pK210183_AA944	K210183	C1	ColRNAI_rep_cluster_1857	000003__NC_002119_00001	MOBC	NC_009793_00003	-	-	-	-	mobilizable	CP035911	9.55247e-05	Klebsiella pneumoniae	AA944	AJ427	order	Enterobacterales	order	Enterobacterales	genus	Klebsiella	23800906; 24777092	draft
pK210183_AC125	K210183	C1	IncFIB	000100__NZ_CP016161_00012	-	-	-	-	-	-	non-mobilizable	CP022128	0.00170624	Klebsiella pneumoniae	AC125	AL184	order	Enterobacterales	order	Enterobacterales	order	Enterobacterales	11254626; 19482926; 15781495; 20851899; 16257053	draft
pK210183_AC129	K210183	C1	rep_cluster_1195	000483__CP010949_00006	MOBP	NC_019160_00002	-	-	-	-	mobilizable	CP012562	0.000508006	Klebsiella pneumoniae	AC129	AL194	class	Gammaproteobacteria	class	Gammaproteobacteria	-	-	-	draft
pK210185_AA117	K210185	C1	ColRNAI_rep_cluster_1987	CP024554_00008	-	-	-	-	-	-	non-mobilizable	CP024526	7.15897e-05	Klebsiella pneumoniae	AA117	AH742	multi-phylla	Actinobacteria,Proteobacteria	multi-phylla	Actinobacteria,Proteobacteria	-	-	-	draft
pK210185_AA118	K210185	C1	ColRNAI_rep_cluster_1987	CP024554_00008	-	-	-	-	-	-	non-mobilizable	CP018446	0.000361208	Klebsiella pneumoniae	AA118	AH744	multi-phylla	Actinobacteria,Proteobacteria	multi-phylla	Actinobacteria,Proteobacteria	-	-	-	draft
pK210185_AA360	K210185	C1	-	-	MOBP	NC_017723_00002	-	-	-	-	mobilizable	MH595534	0.0427316	Klebsiella pneumoniae	AA360	-	family	Enterobacteriaceae	family	Enterobacteriaceae	-	-	-	draft
pK210185_AA406	K210185	C1	IncFIB,IncHI1B,IncFII	000107__CP014778_00094,JN420336,000124__KP125893_00142	MOBF	NC_021231_00058	-	-	-	-	mobilizable	MK649822	0.00369655	Klebsiella pneumoniae	AA406	AI451	order	Enterobacterales	order	Enterobacterales	family	Enterobacteriaceae	20851899	draft
pK210185_AA554	K210185	C1	rep_cluster_1418	000759__NC_013950_00034	-	-	-	-	-	-	non-mobilizable	CP016925	0.0344723	Klebsiella pneumoniae	AA554	-	family	Enterobacteriaceae	family	Enterobacteriaceae	genus	Klebsiella	16940067	draft
pK210185_AA944	K210185	C1	ColRNAI_rep_cluster_1857	000003__NC_002119_00001	MOBC	NC_009793_00003	-	-	-	-	mobilizable	CP035911	9.55247e-05	Klebsiella pneumoniae	AA944	AJ427	order	Enterobacterales	order	Enterobacterales	genus	Klebsiella	23800906; 24777092	draft
pK210185_AC125	K210185	C1	IncFIB	000100__NZ_CP016161_00012	-	-	-	-	-	-	non-mobilizable	CP022128	0.00170624	Klebsiella pneumoniae	AC125	AL184	order	Enterobacterales	order	Enterobacterales	order	Enterobacterales	11254626; 19482926; 15781495; 20851899; 16257053	draft
pK210185_AC129	K210185	C1	rep_cluster_1195	000483__CP010949_00006	MOBP	NC_019160_00002	-	-	-	-	mobilizable	CP012562	0.000508006	Klebsiella pneumoniae	AC129	AL194	class	Gammaproteobacteria	class	Gammaproteobacteria	-	-	-	draft
pK210186_AA026	K210186	C1	rep_cluster_1418	000759__NC_013950_00034	-	-	-	-	-	-	non-mobilizable	CP011630	0.035622	Klebsiella oxytoca	AA026	-	family	Enterobacteriaceae	family	Enterobacteriaceae	genus	Klebsiella	16940067	draft
pK210186_AA117	K210186	C1	ColRNAI_rep_cluster_1987	CP024554_00008	-	-	-	-	-	-	non-mobilizable	CP024526	7.15897e-05	Klebsiella pneumoniae	AA117	AH742	multi-phylla	Actinobacteria,Proteobacteria	multi-phylla	Actinobacteria,Proteobacteria	-	-	-	draft
pK210186_AA118	K210186	C1	ColRNAI_rep_cluster_1987	CP024554_00008	-	-	-	-	-	-	non-mobilizable	CP018446	0.000361208	Klebsiella pneumoniae	AA118	AH744	multi-phylla	Actinobacteria,Proteobacteria	multi-phylla	Actinobacteria,Proteobacteria	-	-	-	draft
pK210186_AA360	K210186	C1	-	-	MOBP	NC_017723_00002	-	-	-	-	mobilizable	MH595534	0.0427316	Klebsiella pneumoniae	AA360	-	family	Enterobacteriaceae	family	Enterobacteriaceae	-	-	-	draft
pK210186_AA406	K210186	C1	IncFIB,IncHI1B,IncFII	000107__CP014778_00094,JN420336,000124__KP125893_00142	MOBF	NC_021231_00058	-	-	-	-	mobilizable	MK649822	0.00366686	Klebsiella pneumoniae	AA406	AI451	order	Enterobacterales	order	Enterobacterales	family	Enterobacteriaceae	20851899	draft
pK210186_AA671	K210186	C1	rep_cluster_2350	CP041342_00001	MOBF	CP019897	-	-	MOB_unknown	CP017722	mobilizable	NC_019077	0.00126265	Escherichia coli	AA671	AI948	multi-phylla	Firmicutes,Actinobacteria,Bacteroidetes,Proteobacteria	multi-phylla	Firmicutes,Actinobacteria,Bacteroidetes,Proteobacteria	genus	Escherichia	6263753; 17122402; 26802429	draft
pK210186_AA944	K210186	C1	ColRNAI_rep_cluster_1857	000003__NC_002119_00001	MOBC	NC_009793_00003	-	-	-	-	mobilizable	CP035911	9.55247e-05	Klebsiella pneumoniae	AA944	AJ427	order	Enterobacterales	order	Enterobacterales	genus	Klebsiella	23800906; 24777092	draft
pK210186_AC125	K210186	C1	IncFIB	000100__NZ_CP016161_00012	-	-	-	-	-	-	non-mobilizable	CP022128	0.00170624	Klebsiella pneumoniae	AC125	AL184	order	Enterobacterales	order	Enterobacterales	order	Enterobacterales	11254626; 19482926; 15781495; 20851899; 16257053	draft
pK210186_AC129	K210186	C1	rep_cluster_1195	000483__CP010949_00006	MOBP	NC_019160_00002	-	-	-	-	mobilizable	CP012562	0.000508006	Klebsiella pneumoniae	AC129	AL194	class	Gammaproteobacteria	class	Gammaproteobacteria	-	-	-	draft
pK210187_AA117	K210187	C1	ColRNAI_rep_cluster_1987	CP024554_00008	-	-	-	-	-	-	non-mobilizable	CP024526	7.15897e-05	Klebsiella pneumoniae	AA117	AH742	multi-phylla	Actinobacteria,Proteobacteria	multi-phylla	Actinobacteria,Proteobacteria	-	-	-	draft
pK210187_AA118	K210187	C1	ColRNAI_rep_cluster_1987	CP024554_00008	-	-	-	-	-	-	non-mobilizable	CP018446	0.000361208	Klebsiella pneumoniae	AA118	AH744	multi-phylla	Actinobacteria,Proteobacteria	multi-phylla	Actinobacteria,Proteobacteria	-	-	-	draft
pK210187_AA360	K210187	C1	-	-	MOBP	NC_017723_00002	-	-	-	-	mobilizable	MH595534	0.0427316	Klebsiella pneumoniae	AA360	-	family	Enterobacteriaceae	family	Enterobacteriaceae	-	-	-	draft
pK210187_AA406	K210187	C1	IncFIB,IncHI1B,IncFII	000107__CP014778_00094,JN420336,000124__KP125893_00142	MOBF	NC_021231_00058	-	-	-	-	mobilizable	MK649822	0.00369655	Klebsiella pneumoniae	AA406	AI451	order	Enterobacterales	order	Enterobacterales	family	Enterobacteriaceae	20851899	draft
pK210187_AA554	K210187	C1	rep_cluster_1418	000759__NC_013950_00034	-	-	-	-	-	-	non-mobilizable	CP016925	0.0344723	Klebsiella pneumoniae	AA554	-	family	Enterobacteriaceae	family	Enterobacteriaceae	genus	Klebsiella	16940067	draft
pK210187_AA671	K210187	C1	rep_cluster_2350,rep_cluster_2370	CP041342_00001,EU580135_00003	MOBF	CP019897	-	-	MOB_unknown	NC_019102	mobilizable	NC_019077	0.00126265	Escherichia coli	AA671	AI948	family	Enterobacteriaceae	family	Enterobacteriaceae	-	-	-	draft
pK210187_AA944	K210187	C1	ColRNAI_rep_cluster_1857	000003__NC_002119_00001	MOBC	NC_009793_00003	-	-	-	-	mobilizable	CP035911	9.55247e-05	Klebsiella pneumoniae	AA944	AJ427	order	Enterobacterales	order	Enterobacterales	genus	Klebsiella	23800906; 24777092	draft
pK210187_AC125	K210187	C1	IncFIB	000100__NZ_CP016161_00012	-	-	-	-	-	-	non-mobilizable	CP022128	0.00170624	Klebsiella pneumoniae	AC125	AL184	order	Enterobacterales	order	Enterobacterales	order	Enterobacterales	11254626; 19482926; 15781495; 20851899; 16257053	draft
pK210187_AC129	K210187	C1	rep_cluster_1195	000483__CP010949_00006	MOBP	NC_019160_00002	-	-	-	-	mobilizable	CP012562	0.000508006	Klebsiella pneumoniae	AC129	AL194	class	Gammaproteobacteria	class	Gammaproteobacteria	-	-	-	draft
pK210188_AA026	K210188	C1	rep_cluster_1418	000759__NC_013950_00034	-	-	-	-	-	-	non-mobilizable	CP011630	0.0436329	Klebsiella oxytoca	AA026	-	family	Enterobacteriaceae	family	Enterobacteriaceae	genus	Klebsiella	16940067	draft
pK210188_AA117	K210188	C1	ColRNAI_rep_cluster_1987	CP024554_00008	-	-	-	-	-	-	non-mobilizable	CP024526	7.15897e-05	Klebsiella pneumoniae	AA117	AH742	multi-phylla	Actinobacteria,Proteobacteria	multi-phylla	Actinobacteria,Proteobacteria	-	-	-	draft
pK210188_AA118	K210188	C1	ColRNAI_rep_cluster_1987	CP024554_00008	-	-	-	-	-	-	non-mobilizable	CP018446	0.000361208	Klebsiella pneumoniae	AA118	AH744	multi-phylla	Actinobacteria,Proteobacteria	multi-phylla	Actinobacteria,Proteobacteria	-	-	-	draft
pK210188_AA360	K210188	C1	-	-	MOBP	NC_017723_00002	-	-	-	-	mobilizable	MH595534	0.0427316	Klebsiella pneumoniae	AA360	-	family	Enterobacteriaceae	family	Enterobacteriaceae	-	-	-	draft
pK210188_AA406	K210188	C1	IncFIB,IncHI1B	000107__CP014778_00094,JN420336	-	-	-	-	-	-	non-mobilizable	MK649822	0.00199971	Klebsiella pneumoniae	AA406	AI451	genus	Klebsiella	genus	Klebsiella	-	-	-	draft
pK210188_AA671	K210188	C1	rep_cluster_2350,rep_cluster_2370	CP041342_00001,EU580135_00003	MOBF	CP019897	-	-	MOB_unknown	NC_019102	mobilizable	NC_019077	0.00126265	Escherichia coli	AA671	AI948	family	Enterobacteriaceae	family	Enterobacteriaceae	-	-	-	draft
pK210188_AA944	K210188	C1	ColRNAI_rep_cluster_1857	000003__NC_002119_00001	MOBC	NC_009793_00003	-	-	-	-	mobilizable	CP035911	9.55247e-05	Klebsiella pneumoniae	AA944	AJ427	order	Enterobacterales	order	Enterobacterales	genus	Klebsiella	23800906; 24777092	draft
pK210188_AC125	K210188	C1	IncFIB	000100__NZ_CP016161_00012	-	-	-	-	-	-	non-mobilizable	CP022128	0.00165343	Klebsiella pneumoniae	AC125	AL184	order	Enterobacterales	order	Enterobacterales	order	Enterobacterales	11254626; 19482926; 15781495; 20851899; 16257053	draft
pK210188_AC129	K210188	C1	rep_cluster_1195	000483__CP010949_00006	MOBP	NC_019160_00002	-	-	-	-	mobilizable	CP012562	0.000508006	Klebsiella pneumoniae	AC129	AL194	class	Gammaproteobacteria	class	Gammaproteobacteria	-	-	-	draft
pK210259_AA117	K210259	C1	ColRNAI_rep_cluster_1987	CP024554_00008	-	-	-	-	-	-	non-mobilizable	CP024526	7.15897e-05	Klebsiella pneumoniae	AA117	AH742	multi-phylla	Actinobacteria,Proteobacteria	multi-phylla	Actinobacteria,Proteobacteria	-	-	-	draft
pK210259_AA118	K210259	C1	ColRNAI_rep_cluster_1987	CP024554_00008	-	-	-	-	-	-	non-mobilizable	CP018446	0.000361208	Klebsiella pneumoniae	AA118	AH744	multi-phylla	Actinobacteria,Proteobacteria	multi-phylla	Actinobacteria,Proteobacteria	-	-	-	draft
pK210259_AA360	K210259	C1	-	-	MOBP	NC_017723_00002	-	-	-	-	mobilizable	MH595534	0.0427316	Klebsiella pneumoniae	AA360	-	family	Enterobacteriaceae	family	Enterobacteriaceae	-	-	-	draft
pK210259_AA406	K210259	C1	IncFIB,IncHI1B	000107__CP014778_00094,JN420336	-	-	-	-	-	-	non-mobilizable	MK649822	0.00451781	Klebsiella pneumoniae	AA406	AI451	genus	Klebsiella	genus	Klebsiella	-	-	-	draft
pK210259_AA452	K210259	C1	IncFII,rep_cluster_1418	000124__KP125893_00142,000759__NC_013950_00034	MOBF,MOBF	NC_021231_00058,CP035180_00077	MPF_F	NC_019155_00032,NC_019165_00034,NC_021654_00016,NC_011281_00082,NC_022609_00081,NC_014312_00128,NC_019389_00068,NC_023332_00154,NC_014312_00118,NC_014312_00116,NC_021502_00150,NC_021502_00131	-	-	conjugative	CP020523	0.0239829	Escherichia coli	AA452	AI551	order	Enterobacterales	order	Enterobacterales	family	Enterobacteriaceae	16940067; 20851899	draft
pK210259_AA671	K210259	C1	rep_cluster_2350,rep_cluster_2370	CP041342_00001,EU580135_00003	MOBF	CP019897	-	-	MOB_unknown	NC_019102	mobilizable	NC_019077	0.00126265	Escherichia coli	AA671	AI948	family	Enterobacteriaceae	family	Enterobacteriaceae	-	-	-	draft
pK210259_AA944	K210259	C1	ColRNAI_rep_cluster_1857	000003__NC_002119_00001	MOBC	NC_009793_00003	-	-	-	-	mobilizable	CP035911	9.55247e-05	Klebsiella pneumoniae	AA944	AJ427	order	Enterobacterales	order	Enterobacterales	genus	Klebsiella	23800906; 24777092	draft
pK210259_AC125	K210259	C1	IncFIB	000100__NZ_CP016161_00012	-	-	-	-	-	-	non-mobilizable	CP022128	0.00167981	Klebsiella pneumoniae	AC125	AL184	order	Enterobacterales	order	Enterobacterales	order	Enterobacterales	11254626; 19482926; 15781495; 20851899; 16257053	draft
pK210259_AC129	K210259	C1	rep_cluster_1195	000483__CP010949_00006	MOBP	NC_019160_00002	-	-	-	-	mobilizable	CP016038	0.000409992	Escherichia coli	AC129	AL194	class	Gammaproteobacteria	class	Gammaproteobacteria	-	-	-	draft
pK210259_AC431	K210259	C1	-	-	-	-	-	-	-	-	non-mobilizable	JQ319768	0.0399018	Escherichia coli	AC431	-	order	Enterobacterales	order	Enterobacterales	-	-	-	draft
pK210261_AA117	K210261	C1	ColRNAI_rep_cluster_1987	CP024554_00008	-	-	-	-	-	-	non-mobilizable	CP024526	7.15897e-05	Klebsiella pneumoniae	AA117	AH742	multi-phylla	Actinobacteria,Proteobacteria	multi-phylla	Actinobacteria,Proteobacteria	-	-	-	draft
pK210261_AA118	K210261	C1	ColRNAI_rep_cluster_1987	CP024554_00008	-	-	-	-	-	-	non-mobilizable	CP018446	0.0115313	Klebsiella pneumoniae	AA118	AH744	multi-phylla	Actinobacteria,Proteobacteria	multi-phylla	Actinobacteria,Proteobacteria	-	-	-	draft
pK210261_AA360	K210261	C1	-	-	MOBP	NC_017723_00002	-	-	-	-	mobilizable	MH595534	0.0427316	Klebsiella pneumoniae	AA360	-	family	Enterobacteriaceae	family	Enterobacteriaceae	-	-	-	draft
pK210261_AA406	K210261	C1	IncFIB,IncHI1B	000107__CP014778_00094,JN420336	-	-	-	-	-	-	non-mobilizable	MK649822	0.0140492	Klebsiella pneumoniae	AA406	AI451	genus	Klebsiella	genus	Klebsiella	-	-	-	draft
pK210261_AA671	K210261	C1	rep_cluster_2370,rep_cluster_2370	EU580135_00003,CP033698_00001	MOBF	CP019897	-	-	MOB_unknown	CP017722	mobilizable	NC_019077	0.00126265	Escherichia coli	AA671	AI948	family	Enterobacteriaceae	family	Enterobacteriaceae	-	-	-	draft
pK210261_AA944	K210261	C1	ColRNAI_rep_cluster_1857	000003__NC_002119_00001	MOBC	NC_009793_00003	-	-	-	-	mobilizable	CP035911	9.55247e-05	Klebsiella pneumoniae	AA944	AJ427	order	Enterobacterales	order	Enterobacterales	genus	Klebsiella	23800906; 24777092	draft
pK210261_AC125	K210261	C1	IncFIB	000100__NZ_CP016161_00012	-	-	-	-	-	-	non-mobilizable	CP022128	0.00173271	Klebsiella pneumoniae	AC125	AL184	order	Enterobacterales	order	Enterobacterales	order	Enterobacterales	11254626; 19482926; 15781495; 20851899; 16257053	draft
pK210261_AC129	K210261	C1	rep_cluster_1195	000483__CP010949_00006	MOBP	NC_019160_00002	-	-	-	-	mobilizable	CP016038	0.000409992	Escherichia coli	AC129	AL194	class	Gammaproteobacteria	class	Gammaproteobacteria	-	-	-	draft
pK210261_AD312	K210261	C1	-	-	-	-	-	-	-	-	non-mobilizable	CP045559	0.0434809	Citrobacter sp. S39	AD312	-	order	Enterobacterales	order	Enterobacterales	-	-	-	draft
pK210263_AA038	K210263	C1	IncX3	000221__NC_025130_00012	-	-	-	-	-	-	non-mobilizable	CP021682	0.0359759	Escherichia coli	AA038	-	order	Enterobacterales	order	Enterobacterales	family	Enterobacteriaceae	26842776; 22470007	draft
pK210263_AA117	K210263	C1	ColRNAI_rep_cluster_1987	CP024554_00008	-	-	-	-	-	-	non-mobilizable	CP024526	7.15897e-05	Klebsiella pneumoniae	AA117	AH742	multi-phylla	Proteobacteria,Actinobacteria	multi-phylla	Proteobacteria,Actinobacteria	-	-	-	draft
pK210263_AA118	K210263	C1	ColRNAI_rep_cluster_1987	CP024554_00008	-	-	-	-	-	-	non-mobilizable	CP036332	0.00518381	Klebsiella pneumoniae	AA118	AH745	multi-phylla	Proteobacteria,Actinobacteria	multi-phylla	Proteobacteria,Actinobacteria	-	-	-	draft
pK210263_AA360	K210263	C1	-	-	MOBP	NC_017723_00002	-	-	-	-	mobilizable	MH595534	0.0427316	Klebsiella pneumoniae	AA360	-	family	Enterobacteriaceae	family	Enterobacteriaceae	-	-	-	draft
pK210263_AA406	K210263	C1	IncFIB,IncFII,IncHI1B	000107__CP014778_00094,CP019890_00139,JN420336	-	-	-	-	-	-	non-mobilizable	MK649822	0.00969064	Klebsiella pneumoniae	AA406	AI451	genus	Klebsiella	genus	Klebsiella	-	-	-	draft
pK210263_AA452	K210263	C1	IncFII,rep_cluster_1418	000124__KP125893_00142,000759__NC_013950_00034	MOBF,MOBF	NC_021231_00058,CP035180_00077	MPF_F	NC_019155_00032,NC_019165_00034,NC_021654_00016,NC_011281_00082,NC_022609_00081,NC_014312_00128,NC_019389_00068,NC_023332_00154,NC_014312_00118,NC_014312_00116,NC_021502_00150,NC_021502_00131	-	-	conjugative	CP020523	0.0239829	Escherichia coli	AA452	AI551	order	Enterobacterales	order	Enterobacterales	family	Enterobacteriaceae	16940067; 20851899	draft
pK210263_AA671	K210263	C1	rep_cluster_2350,rep_cluster_2370	CP041342_00001,EU580135_00003	MOBF	CP019897	-	-	MOB_unknown	NC_019102	mobilizable	NC_019077	0.00126265	Escherichia coli	AA671	AI948	family	Enterobacteriaceae	family	Enterobacteriaceae	-	-	-	draft
pK210263_AA944	K210263	C1	ColRNAI_rep_cluster_1857	000003__NC_002119_00001	MOBC	NC_009793_00003	-	-	-	-	mobilizable	CP035911	9.55247e-05	Klebsiella pneumoniae	AA944	AJ427	order	Enterobacterales	order	Enterobacterales	genus	Klebsiella	23800906; 24777092	draft
pK210263_AC125	K210263	C1	IncFIB	000100__NZ_CP016161_00012	-	-	-	-	-	-	non-mobilizable	CP022128	0.00165343	Klebsiella pneumoniae	AC125	AL184	order	Enterobacterales	order	Enterobacterales	order	Enterobacterales	11254626; 19482926; 15781495; 20851899; 16257053	draft
pK210263_AC129	K210263	C1	rep_cluster_1195	000483__CP010949_00006	MOBP	NC_019160_00002	-	-	-	-	mobilizable	CP016038	0.000409992	Escherichia coli	AC129	AL194	class	Gammaproteobacteria	class	Gammaproteobacteria	-	-	-	draft
pK210265_AA117	K210265	C1	ColRNAI_rep_cluster_1987	CP024554_00008	-	-	-	-	-	-	non-mobilizable	CP024526	7.15897e-05	Klebsiella pneumoniae	AA117	AH742	multi-phylla	Actinobacteria,Proteobacteria	multi-phylla	Actinobacteria,Proteobacteria	-	-	-	draft
pK210265_AA118	K210265	C1	ColRNAI_rep_cluster_1987	CP024554_00008	-	-	-	-	-	-	non-mobilizable	CP018446	0.000361208	Klebsiella pneumoniae	AA118	AH744	multi-phylla	Actinobacteria,Proteobacteria	multi-phylla	Actinobacteria,Proteobacteria	-	-	-	draft
pK210265_AA360	K210265	C1	-	-	MOBP	NC_017723_00002	-	-	-	-	mobilizable	MH595534	0.0427316	Klebsiella pneumoniae	AA360	-	family	Enterobacteriaceae	family	Enterobacteriaceae	-	-	-	draft
pK210265_AA406	K210265	C1	IncFIB,IncHI1B	000107__CP014778_00094,JN420336	-	-	-	-	-	-	non-mobilizable	MK649822	0.00451781	Klebsiella pneumoniae	AA406	AI451	genus	Klebsiella	genus	Klebsiella	-	-	-	draft
pK210265_AA452	K210265	C1	IncFII,rep_cluster_1418	000124__KP125893_00142,000759__NC_013950_00034	MOBF,MOBF	CP035180_00077,NC_021231_00058	MPF_F	NC_014312_00116,NC_014312_00118,NC_023332_00154,NC_019389_00068,NC_014312_00128,NC_022609_00081,NC_011281_00082,NC_021654_00016,NC_019165_00034,NC_019155_00032,NC_021502_00131,NC_021502_00150	-	-	conjugative	CP020523	0.0239829	Escherichia coli	AA452	AI551	order	Enterobacterales	order	Enterobacterales	family	Enterobacteriaceae	16940067; 20851899	draft
pK210265_AA671	K210265	C1	rep_cluster_2350	CP041342_00001	MOBF	CP019897	-	-	MOB_unknown	CP017722	mobilizable	NC_019077	0.00126265	Escherichia coli	AA671	AI948	multi-phylla	Bacteroidetes,Actinobacteria,Firmicutes,Proteobacteria	multi-phylla	Bacteroidetes,Actinobacteria,Firmicutes,Proteobacteria	genus	Escherichia	6263753; 17122402; 26802429	draft
pK210265_AA944	K210265	C1	ColRNAI_rep_cluster_1857	000003__NC_002119_00001	MOBC	NC_009793_00003	-	-	-	-	mobilizable	CP035911	9.55247e-05	Klebsiella pneumoniae	AA944	AJ427	order	Enterobacterales	order	Enterobacterales	genus	Klebsiella	23800906; 24777092	draft
pK210265_AC125	K210265	C1	IncFIB	000100__NZ_CP016161_00012	-	-	-	-	-	-	non-mobilizable	CP022128	0.00216198	Klebsiella pneumoniae	AC125	AL184	order	Enterobacterales	order	Enterobacterales	order	Enterobacterales	11254626; 19482926; 15781495; 20851899; 16257053	draft
pK210265_AC129	K210265	C1	rep_cluster_1195	000483__CP010949_00006	MOBP	NC_019160_00002	-	-	-	-	mobilizable	CP016038	0.000409992	Escherichia coli	AC129	AL194	class	Gammaproteobacteria	class	Gammaproteobacteria	-	-	-	draft
pK210265_AC431	K210265	C1	-	-	-	-	-	-	-	-	non-mobilizable	JQ319768	0.0399018	Escherichia coli	AC431	-	order	Enterobacterales	order	Enterobacterales	-	-	-	draft
pK210269_AA117	K210269	C1	ColRNAI_rep_cluster_1987	CP024554_00008	-	-	-	-	-	-	non-mobilizable	CP024526	0.000215742	Klebsiella pneumoniae	AA117	AH742	multi-phylla	Actinobacteria,Proteobacteria	multi-phylla	Actinobacteria,Proteobacteria	-	-	-	draft
pK210269_AA118	K210269	C1	ColRNAI_rep_cluster_1987	CP024554_00008	-	-	-	-	-	-	non-mobilizable	CP018446	0.000361208	Klebsiella pneumoniae	AA118	AH744	multi-phylla	Actinobacteria,Proteobacteria	multi-phylla	Actinobacteria,Proteobacteria	-	-	-	draft
pK210269_AA360	K210269	C1	-	-	MOBP	NC_017723_00002	-	-	-	-	mobilizable	MH595534	0.0427316	Klebsiella pneumoniae	AA360	-	family	Enterobacteriaceae	family	Enterobacteriaceae	-	-	-	draft
pK210269_AA406	K210269	C1	IncFIB,IncHI1B	000107__CP014778_00094,JN420336	-	-	-	-	-	-	non-mobilizable	MK649822	0.00464278	Klebsiella pneumoniae	AA406	AI451	genus	Klebsiella	genus	Klebsiella	-	-	-	draft
pK210269_AA452	K210269	C1	IncFII,rep_cluster_1418	000124__KP125893_00142,000759__NC_013950_00034	MOBF,MOBF	CP035180_00077,NC_021231_00058	MPF_F	NC_014312_00116,NC_014312_00118,NC_023332_00154,NC_019389_00068,NC_014312_00128,NC_022609_00081,NC_011281_00082,NC_021654_00016,NC_019165_00034,NC_019155_00032,NC_021502_00131,NC_021502_00150	-	-	conjugative	CP020523	0.0239829	Escherichia coli	AA452	AI551	order	Enterobacterales	order	Enterobacterales	family	Enterobacteriaceae	16940067; 20851899	draft
pK210269_AA671	K210269	C1	rep_cluster_2350,rep_cluster_2370	CP041342_00001,EU580135_00003	MOBF	CP019897	-	-	MOB_unknown	NC_019102	mobilizable	NC_019077	0.00126265	Escherichia coli	AA671	AI948	family	Enterobacteriaceae	family	Enterobacteriaceae	-	-	-	draft
pK210269_AA944	K210269	C1	ColRNAI_rep_cluster_1857	000003__NC_002119_00001	MOBC	NC_009793_00003	-	-	-	-	mobilizable	CP035911	9.55247e-05	Klebsiella pneumoniae	AA944	AJ427	order	Enterobacterales	order	Enterobacterales	genus	Klebsiella	23800906; 24777092	draft
pK210269_AC125	K210269	C1	IncFIB	000100__NZ_CP016161_00012	-	-	-	-	-	-	non-mobilizable	CP022128	0.00167981	Klebsiella pneumoniae	AC125	AL184	order	Enterobacterales	order	Enterobacterales	order	Enterobacterales	11254626; 19482926; 15781495; 20851899; 16257053	draft
pK210269_AC129	K210269	C1	rep_cluster_1195	000483__CP010949_00006	MOBP	NC_019160_00002	-	-	-	-	mobilizable	CP016038	0.000409992	Escherichia coli	AC129	AL194	class	Gammaproteobacteria	class	Gammaproteobacteria	-	-	-	draft
pK210269_AC431	K210269	C1	-	-	-	-	-	-	-	-	non-mobilizable	JQ319768	0.0399018	Escherichia coli	AC431	-	order	Enterobacterales	order	Enterobacterales	-	-	-	draft
pK210276_AA117	K210276	C1	ColRNAI_rep_cluster_1987	CP024554_00008	-	-	-	-	-	-	non-mobilizable	CP024526	7.15897e-05	Klebsiella pneumoniae	AA117	AH742	multi-phylla	Proteobacteria,Actinobacteria	multi-phylla	Proteobacteria,Actinobacteria	-	-	-	draft
pK210276_AA118	K210276	C1	ColRNAI_rep_cluster_1987	CP024554_00008	-	-	-	-	-	-	non-mobilizable	CP018446	0.000361208	Klebsiella pneumoniae	AA118	AH744	multi-phylla	Proteobacteria,Actinobacteria	multi-phylla	Proteobacteria,Actinobacteria	-	-	-	draft
pK210276_AA360	K210276	C1	-	-	MOBP	NC_017723_00002	-	-	-	-	mobilizable	MH595534	0.0427316	Klebsiella pneumoniae	AA360	-	family	Enterobacteriaceae	family	Enterobacteriaceae	-	-	-	draft
pK210276_AA406	K210276	C1	IncFIB,IncHI1B	000107__CP014778_00094,JN420336	-	-	-	-	-	-	non-mobilizable	MK649822	0.00458019	Klebsiella pneumoniae	AA406	AI451	genus	Klebsiella	genus	Klebsiella	-	-	-	draft
pK210276_AA452	K210276	C1	IncFII,rep_cluster_1418	000124__KP125893_00142,000759__NC_013950_00034	MOBF,MOBF	NC_021231_00058,CP035180_00077	MPF_F	NC_019155_00032,NC_019165_00034,NC_021654_00016,NC_011281_00082,NC_022609_00081,NC_014312_00128,NC_019389_00068,NC_023332_00154,NC_014312_00118,NC_014312_00116,NC_021502_00150,NC_021502_00131	-	-	conjugative	CP020523	0.0239829	Escherichia coli	AA452	AI551	order	Enterobacterales	order	Enterobacterales	family	Enterobacteriaceae	16940067; 20851899	draft
pK210276_AA671	K210276	C1	rep_cluster_2350	CP041342_00001	MOBF	CP019897	-	-	MOB_unknown	NC_019102	mobilizable	NC_019077	0.00126265	Escherichia coli	AA671	AI948	multi-phylla	Proteobacteria,Actinobacteria,Bacteroidetes,Firmicutes	multi-phylla	Proteobacteria,Actinobacteria,Bacteroidetes,Firmicutes	genus	Escherichia	6263753; 17122402; 26802429	draft
pK210276_AA944	K210276	C1	ColRNAI_rep_cluster_1857	000003__NC_002119_00001	MOBC	NC_009793_00003	-	-	-	-	mobilizable	CP035911	9.55247e-05	Klebsiella pneumoniae	AA944	AJ427	order	Enterobacterales	order	Enterobacterales	genus	Klebsiella	23800906; 24777092	draft
pK210276_AC125	K210276	C1	IncFIB	000100__NZ_CP016161_00012	-	-	-	-	-	-	non-mobilizable	CP022128	0.00167981	Klebsiella pneumoniae	AC125	AL184	order	Enterobacterales	order	Enterobacterales	order	Enterobacterales	11254626; 19482926; 15781495; 20851899; 16257053	draft
pK210276_AC129	K210276	C1	rep_cluster_1195	000483__CP010949_00006	MOBP	NC_019160_00002	-	-	-	-	mobilizable	CP016038	0.000409992	Escherichia coli	AC129	AL194	class	Gammaproteobacteria	class	Gammaproteobacteria	-	-	-	draft
pK210276_AC431	K210276	C1	-	-	-	-	-	-	-	-	non-mobilizable	JQ319768	0.0399018	Escherichia coli	AC431	-	order	Enterobacterales	order	Enterobacterales	-	-	-	draft
pK210279_AA117	K210279	C1	ColRNAI_rep_cluster_1987	CP024554_00008	-	-	-	-	-	-	non-mobilizable	CP024526	0.000215742	Klebsiella pneumoniae	AA117	AH742	multi-phylla	Actinobacteria,Proteobacteria	multi-phylla	Actinobacteria,Proteobacteria	-	-	-	draft
pK210279_AA118	K210279	C1	ColRNAI_rep_cluster_1987	CP024554_00008	-	-	-	-	-	-	non-mobilizable	CP018446	0.000361208	Klebsiella pneumoniae	AA118	AH744	multi-phylla	Actinobacteria,Proteobacteria	multi-phylla	Actinobacteria,Proteobacteria	-	-	-	draft
pK210279_AA360	K210279	C1	-	-	MOBP	NC_017723_00002	-	-	-	-	mobilizable	MH595534	0.0427316	Klebsiella pneumoniae	AA360	-	family	Enterobacteriaceae	family	Enterobacteriaceae	-	-	-	draft
pK210279_AA406	K210279	C1	IncFIB,IncHI1B	000107__CP014778_00094,JN420336	-	-	-	-	-	-	non-mobilizable	MK649822	0.00464278	Klebsiella pneumoniae	AA406	AI451	genus	Klebsiella	genus	Klebsiella	-	-	-	draft
pK210279_AA452	K210279	C1	IncFII,rep_cluster_1418	000124__KP125893_00142,000759__NC_013950_00034	MOBF,MOBF	CP035180_00077,NC_021231_00058	MPF_F	NC_014312_00116,NC_014312_00118,NC_023332_00154,NC_019389_00068,NC_014312_00128,NC_022609_00081,NC_011281_00082,NC_021654_00016,NC_019165_00034,NC_019155_00032,NC_021502_00131,NC_021502_00150	-	-	conjugative	CP020523	0.0233762	Escherichia coli	AA452	AI551	order	Enterobacterales	order	Enterobacterales	family	Enterobacteriaceae	16940067; 20851899	draft
pK210279_AA671	K210279	C1	rep_cluster_2350	CP041342_00001	MOBF	CP019897	-	-	MOB_unknown	CP017722	mobilizable	NC_019077	0.00126265	Escherichia coli	AA671	AI948	multi-phylla	Actinobacteria,Bacteroidetes,Firmicutes,Proteobacteria	multi-phylla	Actinobacteria,Bacteroidetes,Firmicutes,Proteobacteria	genus	Escherichia	6263753; 17122402; 26802429	draft
pK210279_AA944	K210279	C1	ColRNAI_rep_cluster_1857	000003__NC_002119_00001	MOBC	NC_009793_00003	-	-	-	-	mobilizable	CP035911	9.55247e-05	Klebsiella pneumoniae	AA944	AJ427	order	Enterobacterales	order	Enterobacterales	genus	Klebsiella	23800906; 24777092	draft
pK210279_AC125	K210279	C1	IncFIB	000100__NZ_CP016161_00012	-	-	-	-	-	-	non-mobilizable	CP022128	0.00167981	Klebsiella pneumoniae	AC125	AL184	order	Enterobacterales	order	Enterobacterales	order	Enterobacterales	11254626; 19482926; 15781495; 20851899; 16257053	draft
pK210279_AC129	K210279	C1	rep_cluster_1195	000483__CP010949_00006	MOBP	NC_019160_00002	-	-	-	-	mobilizable	CP016038	0.000409992	Escherichia coli	AC129	AL194	class	Gammaproteobacteria	class	Gammaproteobacteria	-	-	-	draft
pK210279_AC431	K210279	C1	-	-	-	-	-	-	-	-	non-mobilizable	JQ319768	0.0399018	Escherichia coli	AC431	-	order	Enterobacterales	order	Enterobacterales	-	-	-	draft
pK210281_AA117	K210281	C1	ColRNAI_rep_cluster_1987	CP024554_00008	-	-	-	-	-	-	non-mobilizable	CP024526	7.15897e-05	Klebsiella pneumoniae	AA117	AH742	multi-phylla	Actinobacteria,Proteobacteria	multi-phylla	Actinobacteria,Proteobacteria	-	-	-	draft
pK210281_AA118	K210281	C1	ColRNAI_rep_cluster_1987	CP024554_00008	-	-	-	-	-	-	non-mobilizable	CP018446	0.0115313	Klebsiella pneumoniae	AA118	AH744	multi-phylla	Actinobacteria,Proteobacteria	multi-phylla	Actinobacteria,Proteobacteria	-	-	-	draft
pK210281_AA360	K210281	C1	-	-	MOBP	NC_017723_00002	-	-	-	-	mobilizable	MH595534	0.0427316	Klebsiella pneumoniae	AA360	-	family	Enterobacteriaceae	family	Enterobacteriaceae	-	-	-	draft
pK210281_AA406	K210281	C1	IncFIB,IncHI1B	000107__CP014778_00094,JN420336	-	-	-	-	-	-	non-mobilizable	MK649822	0.0140492	Klebsiella pneumoniae	AA406	AI451	genus	Klebsiella	genus	Klebsiella	-	-	-	draft
pK210281_AA671	K210281	C1	rep_cluster_2350,rep_cluster_2370	CP041342_00001,EU580135_00003	MOBF	CP019897	-	-	MOB_unknown	CP017722	mobilizable	NC_019077	0.00126265	Escherichia coli	AA671	AI948	family	Enterobacteriaceae	family	Enterobacteriaceae	-	-	-	draft
pK210281_AA944	K210281	C1	ColRNAI_rep_cluster_1857,ColRNAI_rep_cluster_1857	000003__NC_002119_00001,GU949535_00001	MOBC	NC_009793_00003	-	-	-	-	mobilizable	CP035911	9.55247e-05	Klebsiella pneumoniae	AA944	AJ427	family	Enterobacteriaceae	family	Enterobacteriaceae	-	-	-	draft
pK210281_AC125	K210281	C1	IncFIB	000100__NZ_CP016161_00012	-	-	-	-	-	-	non-mobilizable	CP022128	0.00175922	Klebsiella pneumoniae	AC125	AL184	order	Enterobacterales	order	Enterobacterales	order	Enterobacterales	11254626; 19482926; 15781495; 20851899; 16257053	draft
pK210281_AC129	K210281	C1	rep_cluster_1195	000483__CP010949_00006	MOBP	NC_019160_00002	-	-	-	-	mobilizable	CP016038	0.000409992	Escherichia coli	AC129	AL194	class	Gammaproteobacteria	class	Gammaproteobacteria	-	-	-	draft
pK210281_AD312	K210281	C1	-	-	-	-	-	-	-	-	non-mobilizable	CP045559	0.0434809	Citrobacter sp. S39	AD312	-	order	Enterobacterales	order	Enterobacterales	-	-	-	draft
pK210282_AA038	K210282	C1	IncX3	000221__NC_025130_00012	MOBP	NC_020552_00059	MPF_T	NC_017624_00009,NC_019083_00030,NC_019157_00030,NC_019157_00029,NC_023277_00163	-	-	conjugative	CP032190	0.00528099	Klebsiella pneumoniae	AA038	AH615	order	Enterobacterales	order	Enterobacterales	family	Enterobacteriaceae	26842776; 22470007	draft
pK210282_AA117	K210282	C1	ColRNAI_rep_cluster_1987	CP024554_00008	-	-	-	-	-	-	non-mobilizable	CP024526	7.15897e-05	Klebsiella pneumoniae	AA117	AH742	multi-phylla	Proteobacteria,Actinobacteria	multi-phylla	Proteobacteria,Actinobacteria	-	-	-	draft
pK210282_AA118	K210282	C1	ColRNAI_rep_cluster_1987	CP024554_00008	-	-	-	-	-	-	non-mobilizable	CP018446	0.000361208	Klebsiella pneumoniae	AA118	AH744	multi-phylla	Proteobacteria,Actinobacteria	multi-phylla	Proteobacteria,Actinobacteria	-	-	-	draft
pK210282_AA360	K210282	C1	-	-	MOBP	NC_017723_00002	-	-	-	-	mobilizable	MH595534	0.0427316	Klebsiella pneumoniae	AA360	-	family	Enterobacteriaceae	family	Enterobacteriaceae	-	-	-	draft
pK210282_AA406	K210282	C1	IncFIB,IncHI1B	000107__CP014778_00094,JN420336	-	-	-	-	-	-	non-mobilizable	MK649822	0.0132087	Klebsiella pneumoniae	AA406	AI451	genus	Klebsiella	genus	Klebsiella	-	-	-	draft
pK210282_AA671	K210282	C1	rep_cluster_2350	CP041342_00001	MOBF	CP019897	-	-	MOB_unknown	CP017722	mobilizable	NC_019077	0.00126265	Escherichia coli	AA671	AI948	multi-phylla	Bacteroidetes,Proteobacteria,Firmicutes,Actinobacteria	multi-phylla	Bacteroidetes,Proteobacteria,Firmicutes,Actinobacteria	genus	Escherichia	6263753; 17122402; 26802429	draft
pK210282_AA944	K210282	C1	ColRNAI_rep_cluster_1857	000003__NC_002119_00001	MOBC	NC_009793_00003	-	-	-	-	mobilizable	CP035911	9.55247e-05	Klebsiella pneumoniae	AA944	AJ427	order	Enterobacterales	order	Enterobacterales	genus	Klebsiella	23800906; 24777092	draft
pK210282_AC125	K210282	C1	IncFIB	000100__NZ_CP016161_00012	-	-	-	-	-	-	non-mobilizable	CP022128	0.00175922	Klebsiella pneumoniae	AC125	AL184	order	Enterobacterales	order	Enterobacterales	order	Enterobacterales	11254626; 19482926; 15781495; 20851899; 16257053	draft
pK210282_AC129	K210282	C1	rep_cluster_1195	000483__CP010949_00006	MOBP	NC_019160_00002	-	-	-	-	mobilizable	CP016038	0.000409992	Escherichia coli	AC129	AL194	class	Gammaproteobacteria	class	Gammaproteobacteria	-	-	-	draft
pK210282_AD312	K210282	C1	-	-	-	-	-	-	-	-	non-mobilizable	CP045559	0.0529154	Citrobacter sp. S39	AD312	-	order	Enterobacterales	order	Enterobacterales	-	-	-	draft
pK210284_AA117	K210284	C1	ColRNAI_rep_cluster_1987	CP024554_00008	-	-	-	-	-	-	non-mobilizable	CP024526	0.000215742	Klebsiella pneumoniae	AA117	AH742	multi-phylla	Proteobacteria,Actinobacteria	multi-phylla	Proteobacteria,Actinobacteria	-	-	-	draft
pK210284_AA118	K210284	C1	ColRNAI_rep_cluster_1987	CP024554_00008	-	-	-	-	-	-	non-mobilizable	CP018446	0.000361208	Klebsiella pneumoniae	AA118	AH744	multi-phylla	Proteobacteria,Actinobacteria	multi-phylla	Proteobacteria,Actinobacteria	-	-	-	draft
pK210284_AA360	K210284	C1	-	-	MOBP	NC_017723_00002	-	-	-	-	mobilizable	MH595534	0.0427316	Klebsiella pneumoniae	AA360	-	family	Enterobacteriaceae	family	Enterobacteriaceae	-	-	-	draft
pK210284_AA406	K210284	C1	IncFIB,IncHI1B	000107__CP014778_00094,JN420336	-	-	-	-	-	-	non-mobilizable	MK649822	0.00414809	Klebsiella pneumoniae	AA406	AI451	genus	Klebsiella	genus	Klebsiella	-	-	-	draft
pK210284_AA452	K210284	C1	IncFII,rep_cluster_1418	000124__KP125893_00142,000759__NC_013950_00034	MOBF,MOBF	NC_021231_00058,CP035180_00077	MPF_F	NC_019155_00032,NC_019165_00034,NC_021654_00016,NC_011281_00082,NC_022609_00081,NC_014312_00128,NC_019389_00068,NC_023332_00154,NC_014312_00118,NC_014312_00116,NC_021502_00150,NC_021502_00131	-	-	conjugative	CP020523	0.0154542	Escherichia coli	AA452	AI551	order	Enterobacterales	order	Enterobacterales	family	Enterobacteriaceae	16940067; 20851899	draft
pK210284_AA671	K210284	C1	rep_cluster_2350	CP041342_00001	MOBF	CP019897	-	-	MOB_unknown	CP017722	mobilizable	NC_019077	0.00126265	Escherichia coli	AA671	AI948	multi-phylla	Firmicutes,Bacteroidetes,Proteobacteria,Actinobacteria	multi-phylla	Firmicutes,Bacteroidetes,Proteobacteria,Actinobacteria	genus	Escherichia	6263753; 17122402; 26802429	draft
pK210284_AA824	K210284	C1	IncFII	CP019890_00139	-	-	-	-	-	-	non-mobilizable	CP031723	0.0400373	Enterobacter hormaechei	AA824	-	order	Enterobacterales	order	Enterobacterales	family	Enterobacteriaceae	20851899	draft
pK210284_AA944	K210284	C1	ColRNAI_rep_cluster_1857	000003__NC_002119_00001	MOBC	NC_009793_00003	-	-	-	-	mobilizable	CP035911	9.55247e-05	Klebsiella pneumoniae	AA944	AJ427	order	Enterobacterales	order	Enterobacterales	genus	Klebsiella	23800906; 24777092	draft
pK210284_AC125	K210284	C1	IncFIB	000100__NZ_CP016161_00012	-	-	-	-	-	-	non-mobilizable	CP022128	0.00405685	Klebsiella pneumoniae	AC125	AL184	order	Enterobacterales	order	Enterobacterales	order	Enterobacterales	11254626; 19482926; 15781495; 20851899; 16257053	draft
pK210284_AC129	K210284	C1	rep_cluster_1195	000483__CP010949_00006	MOBP	NC_019160_00002	-	-	-	-	mobilizable	CP016038	0.000409992	Escherichia coli	AC129	AL194	class	Gammaproteobacteria	class	Gammaproteobacteria	-	-	-	draft
pK210309_AA117	K210309	C1	ColRNAI_rep_cluster_1987	CP024554_00008	-	-	-	-	-	-	non-mobilizable	CP024526	7.15897e-05	Klebsiella pneumoniae	AA117	AH742	multi-phylla	Actinobacteria,Proteobacteria	multi-phylla	Actinobacteria,Proteobacteria	-	-	-	draft
pK210309_AA118	K210309	C1	ColRNAI_rep_cluster_1987	CP024554_00008	-	-	-	-	-	-	non-mobilizable	CP018446	0.000361208	Klebsiella pneumoniae	AA118	AH744	multi-phylla	Actinobacteria,Proteobacteria	multi-phylla	Actinobacteria,Proteobacteria	-	-	-	draft
pK210309_AA360	K210309	C1	-	-	MOBP	NC_017723_00002	-	-	-	-	mobilizable	MH595534	0.0427316	Klebsiella pneumoniae	AA360	-	family	Enterobacteriaceae	family	Enterobacteriaceae	-	-	-	draft
pK210309_AA406	K210309	C1	IncFIB,IncHI1B,IncFII	000107__CP014778_00094,JN420336,000124__KP125893_00142	MOBF	NC_021231_00058	-	-	-	-	mobilizable	MK649822	0.00369655	Klebsiella pneumoniae	AA406	AI451	order	Enterobacterales	order	Enterobacterales	family	Enterobacteriaceae	20851899	draft
pK210309_AA554	K210309	C1	rep_cluster_1418	000759__NC_013950_00034	-	-	-	-	-	-	non-mobilizable	CP016925	0.0344723	Klebsiella pneumoniae	AA554	-	family	Enterobacteriaceae	family	Enterobacteriaceae	genus	Klebsiella	16940067	draft
pK210309_AA671	K210309	C1	rep_cluster_2350,rep_cluster_2370	CP041342_00001,EU580135_00003	MOBF	CP019897	-	-	MOB_unknown	NC_019102	mobilizable	NC_019077	0.00126265	Escherichia coli	AA671	AI948	family	Enterobacteriaceae	family	Enterobacteriaceae	-	-	-	draft
pK210309_AA944	K210309	C1	ColRNAI_rep_cluster_1857	000003__NC_002119_00001	MOBC	NC_009793_00003	-	-	-	-	mobilizable	CP035911	9.55247e-05	Klebsiella pneumoniae	AA944	AJ427	order	Enterobacterales	order	Enterobacterales	genus	Klebsiella	23800906; 24777092	draft
pK210309_AC125	K210309	C1	IncFIB	000100__NZ_CP016161_00012	-	-	-	-	-	-	non-mobilizable	CP022128	0.00170624	Klebsiella pneumoniae	AC125	AL184	order	Enterobacterales	order	Enterobacterales	order	Enterobacterales	11254626; 19482926; 15781495; 20851899; 16257053	draft
pK210309_AC129	K210309	C1	rep_cluster_1195	000483__CP010949_00006	MOBP	NC_019160_00002	-	-	-	-	mobilizable	CP012562	0.000508006	Klebsiella pneumoniae	AC129	AL194	class	Gammaproteobacteria	class	Gammaproteobacteria	-	-	-	draft
pK210317_AA117	K210317	C1	ColRNAI_rep_cluster_1987	CP024554_00008	-	-	-	-	-	-	non-mobilizable	CP024526	7.15897e-05	Klebsiella pneumoniae	AA117	AH742	multi-phylla	Proteobacteria,Actinobacteria	multi-phylla	Proteobacteria,Actinobacteria	-	-	-	draft
pK210317_AA118	K210317	C1	ColRNAI_rep_cluster_1987	CP024554_00008	-	-	-	-	-	-	non-mobilizable	CP018446	0.000361208	Klebsiella pneumoniae	AA118	AH744	multi-phylla	Proteobacteria,Actinobacteria	multi-phylla	Proteobacteria,Actinobacteria	-	-	-	draft
pK210317_AA360	K210317	C1	-	-	MOBP	NC_017723_00002	-	-	-	-	mobilizable	MH595534	0.0427316	Klebsiella pneumoniae	AA360	-	family	Enterobacteriaceae	family	Enterobacteriaceae	-	-	-	draft
pK210317_AA406	K210317	C1	IncFIB,IncHI1B,IncFII	000107__CP014778_00094,JN420336,000124__KP125893_00142	MOBF	NC_021231_00058	-	-	-	-	mobilizable	MK649822	0.00369655	Klebsiella pneumoniae	AA406	AI451	order	Enterobacterales	order	Enterobacterales	family	Enterobacteriaceae	20851899	draft
pK210317_AA554	K210317	C1	rep_cluster_1418	000759__NC_013950_00034	-	-	-	-	-	-	non-mobilizable	CP016925	0.0344723	Klebsiella pneumoniae	AA554	-	family	Enterobacteriaceae	family	Enterobacteriaceae	genus	Klebsiella	16940067	draft
pK210317_AA671	K210317	C1	rep_cluster_2370,rep_cluster_2370	EU580135_00003,CP033698_00001	MOBF	CP019897	-	-	MOB_unknown	CP017722	mobilizable	NC_019077	0.00126265	Escherichia coli	AA671	AI948	family	Enterobacteriaceae	family	Enterobacteriaceae	-	-	-	draft
pK210317_AA944	K210317	C1	ColRNAI_rep_cluster_1857	000003__NC_002119_00001	MOBC	NC_009793_00003	-	-	-	-	mobilizable	CP035911	9.55247e-05	Klebsiella pneumoniae	AA944	AJ427	order	Enterobacterales	order	Enterobacterales	genus	Klebsiella	23800906; 24777092	draft
pK210317_AC125	K210317	C1	IncFIB	000100__NZ_CP016161_00012	-	-	-	-	-	-	non-mobilizable	CP022128	0.00170624	Klebsiella pneumoniae	AC125	AL184	order	Enterobacterales	order	Enterobacterales	order	Enterobacterales	11254626; 19482926; 15781495; 20851899; 16257053	draft
pK210317_AC129	K210317	C1	rep_cluster_1195	000483__CP010949_00006	MOBP	NC_019160_00002	-	-	-	-	mobilizable	CP012562	0.000508006	Klebsiella pneumoniae	AC129	AL194	class	Gammaproteobacteria	class	Gammaproteobacteria	-	-	-	draft
pK210327_AA117	K210327	C1	ColRNAI_rep_cluster_1987	CP024554_00008	-	-	-	-	-	-	non-mobilizable	CP024526	7.15897e-05	Klebsiella pneumoniae	AA117	AH742	multi-phylla	Proteobacteria,Actinobacteria	multi-phylla	Proteobacteria,Actinobacteria	-	-	-	draft
pK210327_AA118	K210327	C1	ColRNAI_rep_cluster_1987	CP024554_00008	-	-	-	-	-	-	non-mobilizable	CP018446	0.000361208	Klebsiella pneumoniae	AA118	AH744	multi-phylla	Proteobacteria,Actinobacteria	multi-phylla	Proteobacteria,Actinobacteria	-	-	-	draft
pK210327_AA360	K210327	C1	-	-	MOBP	NC_017723_00002	-	-	-	-	mobilizable	MH595534	0.0427316	Klebsiella pneumoniae	AA360	-	family	Enterobacteriaceae	family	Enterobacteriaceae	-	-	-	draft
pK210327_AA406	K210327	C1	IncFIB,IncHI1B,IncFII	000107__CP014778_00094,JN420336,000124__KP125893_00142	MOBF	NC_021231_00058	-	-	-	-	mobilizable	MK649822	0.00366686	Klebsiella pneumoniae	AA406	AI451	order	Enterobacterales	order	Enterobacterales	family	Enterobacteriaceae	20851899	draft
pK210327_AA554	K210327	C1	rep_cluster_1418	000759__NC_013950_00034	-	-	-	-	-	-	non-mobilizable	CP016925	0.0344723	Klebsiella pneumoniae	AA554	-	family	Enterobacteriaceae	family	Enterobacteriaceae	genus	Klebsiella	16940067	draft
pK210327_AA671	K210327	C1	rep_cluster_2370,rep_cluster_2370	EU580135_00003,CP033698_00001	MOBF	CP019897	-	-	MOB_unknown	CP017722	mobilizable	NC_019077	0.00126265	Escherichia coli	AA671	AI948	family	Enterobacteriaceae	family	Enterobacteriaceae	-	-	-	draft
pK210327_AA944	K210327	C1	ColRNAI_rep_cluster_1857	000003__NC_002119_00001	MOBC	NC_009793_00003	-	-	-	-	mobilizable	CP035911	9.55247e-05	Klebsiella pneumoniae	AA944	AJ427	order	Enterobacterales	order	Enterobacterales	genus	Klebsiella	23800906; 24777092	draft
[truncated: 653 more rows]

## Sheet: Table S3B. AMR
plasmid	NUM_FOUND	AAC(3)-IId	AAC(3)-IV	AAC(6')-IIa	AAC(6')-Ib-cr	AAC(6')-Ib7	AAC(6')-Ib9	ANT(2'')-Ia	ANT(3'')-IIa	APH(3'')-Ib	APH(3')-IIa	APH(3')-Ia	APH(3')-VI	APH(4)-Ia	APH(6)-Id	APH(7'')-Ia	CTX-M-14	CTX-M-15	CTX-M-3	DHA-1	FosA3	KPC-1	LAP-2	MCR-1	MCR-8	NDM-1	OXA-1	OXA-232	QnrA7	QnrB17	QnrB20	QnrB4	QnrB58	QnrS1	SHV-106	SHV-11	SHV-134	SHV-172	SHV-187	TEM-1	aadA16	aadA2	aadA5	armA	arr-2	arr-3	catB11	catB3	catI
[truncated: 726 more rows]
[truncated: 23 more columns]

[truncated: 1 more sheets: Table S3C. VF]
